# Supplementary material for: Advanced investing with deep learning for risk-aligned portfolio optimization
Source: PLoS One. 2025 Aug 19;20(8):e0330547. doi: 10.1371/journal.pone.0330547 (PMC12364330; doi:10.1371/journal.pone.0330547)
Supplement: S1 Dataset — (CSV) [file pone.0330547.s001.csv]

time	AAA	ACB	ANV	ASM	BCG	BCM	BID	BMP	BSI	BVH	BWE	CII	CMG	CRE	CTD	CTG	CTR	DBC	DCM	DGC	DGW	DIG	DPM	DXG	DXS	EIB	EVF	FPT	FRT	FTS	GAS	GEX	GMD	GVR	HAG	HCM	HDB	HDC	HDG	HHV	HPG	HSG	HT1	IMP	KBC	KDC	KDH	KOS	LPB
2017-01-03	13.47	3.99	0.92	6.79	2.61		8.1	54.05	5.71	49.35		25.16	5.41		117.03	9.94		8.83	6.01	9.24	2.94	3.95	11.21	5.51		6.14		11.47			34.33	8.66	14.23		5.35	5.44		2.69	5.2	5.35	6.24	15.31	13.23	12.5	9.79	28.12	7.61
2017-01-04	13.64	4.01	0.95	6.93	2.6		8.26	54.22	5.84	50.02		25.54	5.41		117.09	10.12		8.73	5.89	9.06	2.89	3.97	11.33	5.6		6.4		11.57			35.13	8.74	14.2		5.5	5.4		2.76	5.2	5.35	6.24	15.37	13.17	12.27	9.9	28.12	7.61
2017-01-05	13.91	4.01	0.95	7.0	2.63		8.23	54.19	5.68	50.85		25.33	5.4		116.58	10.18		8.73	5.84	8.79	2.9	3.99	11.26	5.53		6.2		11.53			35.13	8.74	14.25		5.4	5.43		2.72	5.18	5.35	6.26	15.9	13.23	12.05	10.18	27.66	7.4
2017-01-06	13.42	4.22	0.98	7.0	2.63		8.42	52.65	5.63	51.1		26.13	5.23		114.46	10.28		8.59	5.66	8.57	2.88	4.04	11.11	5.58		6.33		11.5			34.5	8.66	14.62		5.36	5.48		2.79	5.03	5.35	6.16	15.19	13.23	11.59	10.11	27.43	7.52
2017-01-09	14.24	4.37	0.99	7.0	2.63		8.66	52.63	5.79	51.27		27.18	5.23		112.27	10.55		8.59	5.54	8.72	2.91	4.13	11.33	5.58		6.32		11.56			34.56	8.78	14.62		5.23	5.46		2.82	5.13	5.35	6.12	15.13	13.3	11.8	9.93	27.81	7.52
2017-01-10	13.8	4.41	0.99	6.91	2.63		8.61	52.57	5.82	50.6		26.76	5.34		113.05	10.43		8.64	5.6	8.72	2.85	4.13	11.61	5.62		6.23		11.76			34.27	8.74	14.49		5.22	5.38		2.8	5.15	5.35	6.22	15.22	13.3	11.82	10.0	27.54	7.52
2017-01-11	13.66	4.54	0.98	6.93	2.63		8.88	52.74	5.79	50.69		26.93	5.38		114.97	10.92		8.62	5.54	8.66	2.85	4.1	11.54	5.53		6.23		11.79			34.5	8.74	15.15		5.18	5.35		2.82	5.15	5.35	6.24	15.46	13.1	11.82	10.11	27.66	7.55
2017-01-12	13.8	4.54	0.93	6.89	2.63		8.82	53.85	5.9	52.02		25.75	5.38		114.97	10.86		8.62	5.67	8.79	2.86	4.07	12.27	5.58		6.23		11.75			34.56	8.78	15.21		5.21	5.42		2.85	5.33	5.35	6.19	15.28	13.1	11.82	10.04	27.66	7.55
2017-01-13	13.58	4.52	0.88	6.89	2.6		8.69	53.85	5.93	51.6		26.59	5.25		114.97	10.68		8.57	6.04	9.15	2.85	4.07	12.54	5.53		6.23		11.48		3.77	34.05	8.78	15.34		5.08	5.47		2.85	5.53	5.35	6.13	15.07	13.07	11.82	10.0	28.66	7.55
2017-01-16	12.87	4.58	0.88	6.89	2.59		8.45	53.62	5.79	51.27		26.17	5.25		114.33	10.61		8.45	6.1	9.15	2.96	4.07	12.29	5.6		6.23		11.25		3.51	33.13	8.62	15.13		5.08	5.38		2.85	5.22	5.35	5.96	14.83	12.97	11.82	9.55	29.27	7.55
2017-01-17	13.69	4.83	0.92	6.93	2.59		8.98	52.63	5.79	51.6		26.38	5.25		115.23	11.35		8.34	5.75	8.93	3.04	4.06	12.01	5.85		6.14		11.35		3.3	32.39	8.37	15.1		5.06	5.4		2.85	5.33	5.35	5.96	14.77	12.97	11.89	9.55	29.35	7.55
2017-01-18	12.73	4.85	0.85	6.96	2.59		8.8	52.63	5.79	50.6		25.41	5.2		115.23	11.13		7.96	5.64	8.75	3.06	4.06	12.04	5.74		6.2		11.2		3.38	32.79	8.66	14.99		4.96	5.4		2.84	5.15	5.35	5.9	14.26	13.07	12.14	9.55	28.96	7.52
2017-01-19	12.98	4.83	0.8	6.89	2.59		8.8	52.68	5.79	50.6		25.41	5.16		117.61	11.35		7.82	5.54	8.68	2.96	4.06	11.89	5.65		6.2		11.2		3.27	32.79	8.49	14.83		4.97	5.37		2.84	5.18	5.35	5.88	14.08	13.1	12.05	9.48	28.58	7.52
2017-01-20	12.43	4.85	0.74	6.91	2.59		8.9	53.91	6.06	50.69		25.62	5.12		120.05	11.51		7.89	5.61	8.64	3.0	4.05	11.89	5.8		6.23		11.3		3.41	33.19	8.41	14.78		5.09	5.34		2.85	5.24	5.35	5.99	14.53	13.17	12.16	9.72	28.66	7.55
2017-01-23	12.4	4.81	0.79	6.91	2.59		9.01	54.9	6.01	50.69		25.92	5.27		120.11	11.77		7.87	5.58	8.19	2.84	4.05	11.89	5.92		6.15		11.37		3.31	33.42	8.49	14.73		5.42	5.25		2.82	5.24	5.35	5.96	14.53	13.1	12.27	9.55	28.73	7.52
2017-01-24	11.94	4.94	0.74	6.93	2.6		9.09	55.47	6.23	50.69		25.58	5.41		121.91	11.93		7.68	5.61	8.19	2.85	3.9	12.04	5.92		6.22		11.43		3.38	34.27	8.62	14.73		5.79	5.36		2.82	5.42	5.35	5.96	14.71	13.1	12.39	9.51	28.12	7.44
2017-01-25	11.99	4.96	0.69	7.03	2.66		9.04	54.9	6.17	50.85		25.83	5.54		124.29	11.93		7.94	5.7	8.46	2.89	3.99	12.17	6.1		6.22		11.53		3.43	34.33	8.78	14.99		5.6	5.39		2.85	5.24	5.35	6.0	14.83	12.97	12.71	9.58	28.35	7.52
2017-02-02	12.82	5.0	0.74	7.07	2.66		9.2	54.99	6.34	52.02		26.34	5.63		124.35	12.03		7.82	5.75	8.35	2.85	3.97	12.14	6.24		6.66		11.48		3.39	34.56	8.74	14.91		5.99	5.39		2.85	5.31	5.35	6.06	14.67	12.97	12.61	9.72	28.66	7.55
2017-02-03	12.79	5.08	0.79	7.07	2.61		9.2	54.76	6.23	52.77		26.09	5.7		121.72	11.87		7.82	5.72	8.01	2.82	3.93	12.14	6.08		7.08		11.43		3.39	33.99	8.57	14.83		5.84	5.42		2.82	5.34	5.35	6.13	14.65	12.52	12.64	9.72	28.35	7.52
2017-02-06	12.98	4.96	0.84	7.12	2.6		9.2	55.33	6.17	52.6		26.04	5.56		122.68	11.77		7.68	5.6	7.86	2.79	3.97	12.39	6.28		7.01		11.33		3.41	34.27	8.32	14.99		5.92	5.51		2.8	5.34	5.35	6.26	14.68	12.03	12.73	9.55	28.43	7.48
2017-02-07	13.09	4.98	0.9	7.12	2.56		9.14	55.76	6.12	52.52		26.0	5.59		122.04	11.67		7.68	5.72	7.75	2.8	3.89	12.24	6.24		7.01		11.38		3.39	34.27	8.41	14.94		6.09	5.68		2.82	5.36	5.35	6.33	14.69	11.97	13.32	9.65	28.69	7.44
2017-02-08	12.93	4.98	0.96	7.09	2.56		9.09	55.73	6.17	52.6		26.3	5.56		122.62	11.48		7.96	5.95	7.75	2.8	3.87	12.59	6.21		7.01		11.41		3.4	33.76	8.37	14.94		6.16	5.69		2.82	5.5	5.35	6.34	14.71	11.93	13.61	9.9	28.89	7.4
2017-02-09	12.84	4.98	1.03	7.09	2.53		9.01	55.44	5.95	52.27		26.25	5.41		125.76	11.61		7.96	6.13	7.59	2.74	3.89	12.97	6.28		6.88		11.39		3.39	33.13	8.37	14.76		5.95	5.62		2.82	5.29	5.35	6.32	15.1	12.75	13.61	10.14	29.5	7.48
2017-02-10	12.9	5.02	1.07	7.09	2.52		9.14	55.04	6.2	52.77		25.88	5.27		127.56	11.93		7.89	6.16	7.9	2.73	3.91	12.92	6.58		6.82		11.37		3.4	33.7	8.45	15.18		6.06	5.64		2.82	5.65	5.35	6.29	14.98	13.23	13.41	10.07	29.89	7.52
2017-02-13	13.5	4.94	1.11	7.07	2.49		9.01	55.56	6.28	53.68		25.96	5.41		128.27	11.9		7.87	6.16	8.12	2.78	3.92	12.95	6.78		6.92		11.46		3.36	33.76	8.62	15.63		6.24	5.88		2.79	6.01	5.35	6.35	15.28	13.36	13.64	10.04	30.04	7.67
2017-02-14	13.8	4.94	1.18	7.07	2.49		9.09	55.39	6.34	52.43		26.0	5.38		126.73	12.0		7.8	6.16	8.01	2.74	4.07	12.87	6.69		6.95		11.87		3.32	33.76	8.49	15.52		6.52	5.89		2.79	6.01	5.35	6.4	15.34	13.1	13.41	10.0	29.92	7.71
2017-02-15	14.18	4.89	1.18	7.05	2.49		9.28	55.39	6.42	53.02		26.34	5.31		128.46	12.41		7.92	6.16	8.48	2.78	4.08	12.77	6.78		6.85		11.76		3.39	33.76	8.37	16.4		6.8	5.86		2.8	5.94	5.35	6.41	15.22	13.39	13.41	10.11	29.58	7.74
2017-02-16	13.75	4.77	1.25	7.05	2.48		9.09	55.1	6.36	52.77		27.6	5.36		129.17	12.41		7.82	6.16	8.46	2.79	4.04	12.57	6.8		6.38		11.58		3.39	33.87	8.37	16.48		7.05	5.75		2.8	5.92	5.35	6.34	14.84	13.13	13.32	10.04	29.73	8.2
2017-02-17	14.24	4.77	1.26	7.05	2.56		9.04	54.48	6.39	52.43		27.77	5.38		132.31	12.16		7.92	6.07	8.32	2.76	4.04	12.29	7.03		6.69		11.58		3.4	33.65	8.32	16.85		7.24	5.78		2.75	5.85	5.35	6.29	14.83	13.1	13.52	10.25	29.58	8.2
2017-02-20	14.68	4.77	1.25	7.05	2.56		8.88	54.05	6.5	52.43		27.85	5.38		134.56	11.9		8.13	6.07	8.19	2.78	4.21	12.32	7.51		6.98		11.52		3.61	33.7	8.37	17.22		7.74	6.09		2.79	5.98	5.35	5.96	14.62	13.1	13.32	10.67	29.5	8.2
2017-02-21	14.51	4.77	1.22	7.03	2.56		8.93	54.05	6.55	52.02		28.27	5.34		133.6	11.77		8.15	6.1	8.3	2.86	4.25	12.24	7.62		7.11		11.61		3.56	34.1	8.37	17.32		8.2	6.0		2.79	6.03	5.35	6.0	14.74	13.13	13.21	10.78	29.77	8.51
2017-02-22	14.4	4.75	1.21	7.03	2.56		8.88	53.48	6.77	51.43		30.21	5.34		134.24	11.58		7.99	6.1	8.28	2.87	4.37	12.14	7.62		7.01		11.71		3.57	35.42	8.37	17.01		8.12	6.06		2.82	5.9	5.35	5.7	14.38	13.04	13.18	10.67	30.96	8.39
2017-02-23	14.51	4.75	1.2	7.12	2.68		8.9	53.19	6.77	50.35		32.06	5.31		131.03	11.51		7.89	6.37	8.17	2.84	4.32	12.37	7.71		6.95		11.76		3.45	35.99	8.2	17.91		8.14	6.09		2.81	5.94	5.35	5.76	14.28	12.97	13.18	10.28	30.35	8.39
2017-02-24	14.38	4.77	1.2	7.12	2.61		8.9	53.59	6.72	49.6		29.83	5.2		130.39	11.61		7.94	6.31	8.01	2.9	4.32	12.27	7.73		6.88		11.76		3.4	35.24	8.11	17.96		7.58	5.98		2.82	5.85	5.35	5.74	14.43	12.78	13.18	10.07	29.12	8.36
2017-02-27	14.13	4.81	1.18	7.05	2.59		8.93	53.48	6.66	49.52		31.39	5.23		131.99	11.77		7.82	6.63	8.01	2.8	4.38	12.42	7.8		6.82		11.9		3.53	35.36	8.32	18.28		8.11	6.02		2.85	5.85	5.35	5.71	14.49	12.39	12.96	10.32	28.5	8.36
2017-02-28	13.69	4.81	1.18	7.05	2.56		8.8	53.19	6.66	49.52		29.62	5.23		129.1	11.74		7.85	6.43	7.99	2.69	4.38	12.29	7.48		6.92		11.73		3.4	34.44	8.32	18.38		8.18	6.0		2.85	5.96	5.35	5.68	14.4	12.19	13.16	10.11	28.5	8.36
2017-03-01	13.8	4.75	1.2	7.05	2.56		8.72	53.76	6.83	48.61		28.81	5.34		129.68	11.58		7.8	6.84	7.92	2.76	4.33	12.59	7.48		7.01		11.69		3.49	33.65	8.37	18.01		8.15	5.88		2.8	5.94	5.35	5.8	14.59	12.71	12.96	10.0	28.81	8.55
2017-03-02	14.27	4.73	1.26	7.0	2.56		8.58	53.54	6.83	48.27		29.06	5.38		129.94	11.55		7.78	6.72	8.06	2.74	4.51	12.42	7.64		7.08		11.62		3.43	33.13	8.45	17.75		7.91	5.85		2.8	5.9	5.35	5.96	14.59	12.52	13.09	10.04	28.81	8.85
2017-03-03	14.54	4.79	1.25	7.07	2.55		8.77	53.99	6.55	49.27		29.06	5.31		130.13	11.77		7.94	6.78	8.03	2.71	4.5	12.64	7.85		7.08		11.67		3.51	33.47	8.45	17.54		8.05	5.89		2.77	5.98	5.35	5.82	14.41	12.26	13.02	10.14	28.43	8.89
2017-03-06	14.68	4.75	1.28	7.14	2.56		8.88	53.71	6.77	49.27		28.68	5.23		125.89	11.84		7.87	6.75	7.97	2.74	4.64	12.64	8.34		7.05		11.75		3.53	33.25	9.24	17.8		8.07	5.91		2.76	5.96	5.35	5.85	14.29	12.23	13.02	10.42	28.5	8.93
2017-03-07	14.71	4.73	1.35	7.35	2.56		8.82	53.45	6.55	49.52		30.65	5.34		126.66	11.77		7.94	6.78	7.92	2.79	4.64	12.49	8.16		6.92		11.71		3.51	33.25	9.12	18.76		8.01	5.91		2.8	6.09	5.35	5.85	14.43	12.23	13.02	10.42	28.27	8.95
2017-03-08	14.23	4.89	1.38	7.49	2.56		8.88	53.39	6.83	49.27		31.29	5.32		125.76	11.8		7.96	6.72	8.08	2.79	4.6	12.49	8.34		7.08		11.71		3.51	33.02	8.99	19.5		8.04	5.94		2.85	6.44	5.35	5.85	14.43	12.62	13.75	10.46	28.04	8.97
2017-03-09	14.46	4.92	1.33	7.68	2.5		8.98	53.19	6.72	49.19		33.17	5.32		123.64	11.84		7.89	6.72	8.37	2.8	4.54	12.52	8.34		7.01		11.64		3.51	32.45	9.08	19.81		8.3	6.07		2.96	6.29	5.35	5.96	14.41	12.58	13.64	10.18	28.04	8.87
2017-03-10	14.26	4.98	1.35	7.56	2.47		8.85	52.91	6.83	49.19		32.61	5.27		124.61	11.71		7.99	6.6	8.24	2.8	4.47	12.29	8.44		7.08		11.76		3.41	31.87	9.08	19.6		8.34	6.06		2.98	6.57	5.35	5.97	14.4	13.07	13.64	10.18	28.66	8.89
2017-03-13	13.92	4.81	1.35	7.42	2.45		8.82	53.19	6.83	48.94		32.14	5.31		128.4	11.55		8.03	6.57	8.19	2.84	4.57	12.24	8.32		7.05		11.7		3.45	31.25	8.99	19.66		8.21	6.04		2.94	6.55	5.35	5.97	14.11	13.36	13.64	10.04	28.2	8.81
2017-03-14	14.0	4.79	1.35	7.47	2.48		8.77	54.19	6.77	49.02		32.48	5.31		128.46	11.51		8.17	6.69	8.12	3.03	4.53	12.29	8.32		7.05		11.69		3.48	31.42	8.41	19.39		8.23	6.04		2.88	6.44	5.35	5.97	13.92	13.23	13.86	10.11	28.5	8.81
2017-03-15	13.77	4.85	1.35	7.44	2.49		8.8	54.19	7.1	49.1		31.71	5.31		126.53	11.45		8.09	6.63	8.01	3.18	4.53	12.19	8.66		7.05		11.65		3.43	31.42	8.87	18.7		8.29	6.03		2.84	6.44	5.35	5.9	13.91	14.07	13.68	10.07	28.5	8.89
2017-03-16	13.8	4.87	1.4	7.35	2.49		8.74	54.02	6.94	49.02		32.01	5.31		127.5	11.48		8.09	6.69	8.08	3.22	4.59	12.29	8.89		7.08		11.69		3.4	31.76	9.03	19.39		8.87	6.25		2.82	6.36	5.35	5.93	13.95	15.05	13.68	10.18	28.69	9.23
2017-03-17	14.09	4.92	1.4	6.98	2.46		8.93	53.99	6.99	49.1		31.42	5.31		128.46	11.61		8.35	6.72	8.26	3.2	4.88	12.17	8.53		7.08		11.74		3.4	31.42	9.16	19.23		9.1	6.21		2.86	6.25	5.35	5.86	13.97	15.11	13.75	10.18	28.81	9.27
2017-03-20	14.09	5.02	1.4	7.26	2.46		8.96	54.02	6.99	50.77		32.14	5.4		130.71	11.77		8.35	6.72	8.9	3.28	4.92	12.27	8.71		7.4		11.92		3.4	31.3	9.03	18.94		9.11	6.26		2.86	6.22	5.35	5.94	14.41	14.92	13.96	10.18	29.73	9.33
2017-03-21	13.8	5.25	1.38	7.4	2.53		9.3	55.04	6.88	50.02		33.34	5.41		131.67	11.9		8.3	6.66	8.86	3.16	4.92	12.29	8.66		7.66		11.92		3.4	31.07	8.91	18.54		9.32	6.29		2.86	6.4	5.35	6.08	14.52	14.72	13.86	10.25	29.96	9.23
2017-03-22	13.8	5.25	1.38	7.26	2.52		9.3	54.9	6.72	49.52		33.77	5.52		130.32	11.8		8.19	6.57	8.5	3.14	4.69	12.17	8.25		7.92		11.79		3.39	30.28	8.83	18.07		9.68	6.15		2.82	6.44	5.35	6.02	14.37	14.98	13.64	10.11	30.42	9.23
2017-03-23	13.8	5.23	1.4	7.28	2.49		9.33	56.3	6.72	50.1		32.06	5.49		130.71	11.9		8.17	6.43	8.68	3.14	4.71	12.17	8.39		7.99		12.28		3.39	30.39	8.83	18.54		10.1	6.21		2.82	6.12	5.35	6.07	14.35	15.21	13.68	10.25	31.92	9.23
2017-03-24	13.72	5.36	1.4	7.28	2.56		9.57	56.32	6.77	50.44		32.48	5.49		132.31	12.03		8.12	6.22	8.61	3.12	4.69	12.14	8.25		7.66		12.2		3.43	31.13	8.91	18.68		9.9	6.16		2.81	6.5	5.35	6.11	14.55	14.92	13.82	10.28	31.88	9.23
2017-03-27	13.49	5.29	1.42	7.33	2.45		9.49	58.46	6.66	50.85		32.95	5.52		138.1	12.09		8.09	6.22	8.46	3.07	4.64	12.22	8.64		7.73		12.17		3.57	30.85	8.95	18.38		9.9	6.28		2.88	6.57	5.35	6.11	14.67	14.98	14.07	10.71	31.88	9.23
2017-03-28	13.52	5.19	1.42	7.21	2.5		9.3	58.46	6.66	50.94		33.17	5.41		136.17	11.9		8.22	6.25	8.35	2.97	4.56	12.19	8.64		7.76		12.12		3.53	30.62	8.87	18.49		9.65	6.21		2.88	6.57	5.35	6.1	14.87	14.46	14.05	10.81	31.73	9.86
2017-03-29	13.66	5.17	1.32	7.21	2.47		9.3	58.32	6.66	51.19		32.65	5.41		136.17	11.8		8.19	6.19	8.41	2.97	4.54	12.17	9.07		7.66		12.15		3.57	30.73	8.83	18.28		9.2	6.13		2.88	6.45	5.35	6.16	14.93	14.2	14.21	10.74	32.04	9.69
2017-03-30	13.86	5.19	1.36	7.26	2.48		9.49	57.77	6.66	50.19		32.14	5.41		133.6	11.8		8.19	6.19	8.46	2.96	4.54	11.99	9.37		7.66		12.05		3.53	31.07	8.91	17.83		9.06	6.14		2.86	6.34	6.95	6.38	15.07	14.59	14.77	10.85	32.27	9.69
2017-03-31	13.94	5.15	1.36	7.16	2.45		9.38	58.51	6.66	49.27		32.23	5.16		134.5	11.64		8.3	6.16	8.46	3.02	4.47	12.22	9.34		7.57		12.1		3.55	31.42	8.91	18.33		9.15	6.23		2.86	6.44	6.95	6.5	15.08	14.53	15.18	10.53	32.27	9.67
2017-04-03	13.77	5.25	1.37	7.21	2.47		9.17	57.49	6.66	48.85		32.87	5.38		131.99	11.58		8.25	6.04	8.15	2.96	4.54	12.06	9.84		7.7		11.87		3.55	31.25	8.95	18.23		9.05	6.4		2.84	6.43	6.95	6.8	15.1	14.53	14.82	10.49	31.5	9.77
2017-04-04	14.11	5.31	1.36	7.19	2.46		9.2	55.76	6.55	49.19		32.91	5.41		131.03	11.55		8.25	6.07	8.21	2.94	4.54	12.06	9.84		7.66		12.02		3.53	31.02	8.83	18.17		9.6	6.32		2.86	6.45	6.95	6.88	15.69	14.53	14.91	10.56	31.65	9.65
2017-04-05	14.29	5.29	1.33	7.14	2.45		9.17	55.47	6.61	48.52		32.61	5.27		128.33	11.58		8.17	6.04	8.15	3.08	4.54	11.84	9.75		7.66		11.9		3.51	31.3	8.91	17.91		9.35	6.46		2.9	6.5	6.95	6.69	15.42	14.92	14.84	10.42	31.42	9.54
2017-04-07	14.43	5.21	1.33	7.21	2.44		9.14	55.47	6.55	48.52		32.65	5.23		130.39	11.58		8.09	6.07	8.35	3.14	4.54	11.96	10.2		7.92		12.02		3.53	32.67	8.87	17.67		9.25	6.46		2.86	6.47	6.95	6.78	15.78	14.89	14.66	10.53	30.88	9.42
2017-04-10	14.63	5.13	1.37	7.21	2.46		9.09	56.89	6.83	49.52		32.44	5.31		132.12	11.51		8.14	6.13	8.15	3.04	4.5	11.89	10.43		7.76		12.02		3.53	32.9	8.87	17.7		9.19	6.53		2.85	6.57	6.95	6.8	15.84	15.31	14.61	10.56	31.08	9.44
2017-04-11	14.51	4.98	1.37	7.21	2.45		9.09	56.69	6.61	49.02		32.23	5.27		131.67	11.64		8.12	6.13	8.24	3.0	4.69	11.81	10.25		7.7		12.01		3.53	32.85	8.87	17.91		9.14	6.41		2.82	6.86	6.95	6.79	15.69	16.09	14.77	10.78	32.15	9.5
2017-04-12	14.8	4.85	1.38	7.12	2.44		9.09	56.47	6.55	48.94		31.59	5.34		129.68	11.45		8.12	6.25	8.17	2.86	4.69	11.69	10.43		7.57		12.16		3.49	32.04	9.03	17.75		8.6	6.25		2.81	6.75	6.95	6.73	15.08	15.44	14.27	10.71	31.65	9.54
2017-04-13	14.46	4.83	1.42	7.09	2.44		9.04	56.58	6.66	49.02		30.52	5.38		129.75	11.42		8.04	6.28	8.15	2.73	4.77	11.51	10.27		7.57		12.08		3.51	31.63	9.08	17.25		8.6	6.15		2.8	6.75	6.95	6.71	15.04	15.44	14.09	10.46	31.88	9.54
2017-04-14	14.43	4.81	1.42	7.09	2.44		9.12	56.55	6.66	48.52		31.12	5.36		127.82	11.26		8.07	6.22	8.17	2.69	4.74	11.41	9.98		7.44		11.78		3.53	31.17	8.91	16.74		8.2	6.01		2.82	6.57	6.95	6.58	15.01	14.92	14.0	10.46	30.81	9.46
2017-04-17	13.83	4.73	1.42	7.09	2.38		8.77	56.04	6.66	47.94		30.0	5.05		127.82	10.93		7.84	6.04	7.9	2.71	4.69	11.49	9.3		7.4		11.69		3.55	31.23	9.08	16.69		8.12	5.82		2.77	6.45	6.95	6.49	14.5	14.5	13.64	10.39	29.96	9.54
2017-04-18	14.23	4.81	1.33	7.09	2.37		8.82	55.76	6.55	48.61		30.73	5.23		129.1	11.13		7.55	6.1	7.9	2.82	4.69	11.64	9.18		7.4		11.76		3.51	31.86	9.12	16.87		8.05	5.98		2.77	6.45	6.95	6.44	14.69	14.46	13.84	10.42	30.88	9.58
2017-04-19	14.23	4.77	1.42	7.12	2.37		8.72	55.36	6.61	48.69		30.95	5.23		130.07	11.13		7.55	6.51	7.9	2.76	4.65	12.44	9.82		7.14		11.76		3.53	31.81	9.29	17.43		8.07	5.99		2.82	6.43	6.95	6.59	14.9	14.79	13.86	10.56	30.73	9.77
2017-04-20	14.23	4.77	1.42	7.07	2.37		8.88	54.39	6.61	47.77		31.12	5.2		131.22	11.19		6.99	6.57	7.88	2.7	4.88	12.09	9.61		7.27		11.73		3.53	31.23	9.37	17.11		8.16	6.0		2.77	6.64	6.95	6.48	14.66	14.53	13.84	10.6	30.54	9.69
2017-04-21	14.14	4.77	1.41	7.09	2.36		8.85	53.62	6.55	47.69		31.12	5.14		131.29	11.0		7.06	6.57	7.77	2.73	5.0	11.84	9.77		7.11		11.73		3.55	31.0	9.33	17.22		8.29	6.01		2.76	6.59	6.95	6.48	14.58	14.63	13.93	10.49	29.66	9.65
2017-04-24	14.23	4.73	1.33	7.07	2.36		8.74	52.57	6.55	47.44		31.29	5.2		129.87	10.93		6.83	6.45	7.57	2.64	5.16	11.49	9.8		7.6		11.7		3.52	31.29	9.37	17.06		8.68	5.96		2.75	6.57	6.95	6.4	14.23	14.53	13.64	10.46	30.12	9.61
2017-04-25	14.23	4.64	1.27	7.07	2.52		8.74	53.48	6.53	47.69		31.2	5.34		130.84	11.0		6.83	6.63	6.81	2.62	5.03	11.59	10.11		7.47		11.67		3.52	31.05	9.33	17.14		8.53	5.95		2.77	6.45	6.95	6.34	14.38	14.4	13.52	10.46	30.12	9.5
2017-04-26	14.46	4.77	1.36	7.07	2.66		8.82	53.45	6.14	47.69		31.33	5.11		131.03	11.06		6.88	7.07	6.99	2.67	5.36	11.99	10.11		7.21		11.76		3.53	31.52	9.33	17.32		8.79	6.07		2.8	6.41	6.95	6.22	14.58	14.53	13.64	10.49	29.96	9.54
2017-04-27	14.54	4.77	1.37	7.05	2.79		8.88	53.19	6.28	47.69		31.59	5.2		131.67	11.13		6.88	7.49	6.92	2.67	5.39	11.89	10.07		7.4		11.89		3.55	32.27	9.37	17.93		8.71	6.07		2.8	6.44	6.95	6.28	14.79	14.46	13.64	10.49	30.42	9.54
2017-04-28	14.68	4.87	1.39	7.12	2.96		8.88	53.19	6.28	47.69		32.65	5.2		131.03	11.16		6.88	7.75	6.79	2.6	5.49	11.84	9.82		7.27		11.88		3.55	32.09	9.33	18.46		8.65	6.19		2.81	6.39	6.95	6.26	14.73	14.33	13.96	10.42	30.42	9.54
2017-05-03	15.71	5.0	1.4	7.16	3.05		8.88	52.63	6.72	48.69		32.48	5.22		129.87	11.26		6.91	8.16	6.68	2.64	5.31	11.86	9.8		7.24		12.02		3.55	31.92	9.29	19.07		9.0	6.32		2.81	6.47	6.95	6.19	14.58	14.27	13.75	10.71	30.12	9.54
2017-05-04	15.37	5.0	1.38	7.12	2.96		8.98	52.0	6.61	48.11		31.97	5.2		128.33	11.45		6.78	8.05	6.83	2.61	5.67	11.74	10.18		7.37		12.02		3.55	31.92	9.41	19.07		9.42	6.4		2.98	6.45	6.95	6.22	14.81	14.27	13.86	10.56	30.5	9.73
2017-05-05	15.94	4.94	1.4	7.14	3.17		8.85	51.89	6.34	48.27		32.7	5.22		128.78	11.42		6.88	8.46	7.21	2.62	6.03	11.71	10.18		7.21		12.05		3.58	31.57	9.87	19.1		9.1	6.32		2.98	6.45	6.95	6.22	15.13	14.4	13.66	10.53	30.12	9.73
2017-05-08	16.25	4.85	1.41	7.14	3.39		8.82	51.2	6.61	47.86		33.17	5.2		129.42	11.42		6.94	8.37	7.08	2.6	6.06	11.94	10.41		7.21		12.02		3.64	31.81	9.83	19.31		8.5	6.5		3.18	6.52	6.95	6.2	15.01	14.4	13.66	10.6	30.04	10.4
2017-05-09	16.28	4.98	1.5	7.05	3.61		8.88	51.77	6.55	47.86		32.83	5.2		130.71	11.55		7.53	8.49	7.06	2.76	6.21	11.86	11.11		7.27		12.35		3.58	32.15	9.95	19.26		8.9	6.82		3.09	6.77	6.95	6.32	15.05	14.27	13.59	10.88	31.19	10.55
2017-05-10	16.93	4.98	1.53	7.09	3.48		9.14	51.74	6.55	47.69		32.83	5.09		130.07	11.77		7.32	8.52	7.01	2.74	5.83	11.96	10.7		7.31		12.3		3.6	31.81	9.66	18.86		8.69	6.82		3.07	6.68	6.95	6.39	15.04	14.11	13.71	11.2	31.04	10.49
2017-05-11	17.64	4.92	1.61	7.12	3.5		9.09	51.74	6.44	47.69		33.98	5.12		129.42	11.64		7.19	8.69	6.94	2.78	5.96	12.14	10.7		7.27		12.3		3.57	31.86	9.87	18.52		8.52	7.13		3.1	6.64	6.95	6.42	14.93	13.88	13.77	11.23	31.12	10.38
2017-05-12	17.59	4.96	1.69	7.05	3.38		9.06	52.77	6.39	47.94		33.17	5.12		129.1	11.67		7.19	8.61	7.01	2.76	6.06	12.09	10.88		7.27		12.28		3.58	31.52	9.75	19.79		8.66	7.17		3.3	6.57	6.95	6.32	15.08	13.94	13.64	11.55	31.12	10.43
2017-05-15	17.24	4.94	1.8	7.03	3.48		9.04	52.77	6.44	47.77		33.25	5.23		130.39	11.64		7.19	8.37	7.01	2.73	6.39	11.99	11.46		7.24		12.22		3.58	31.29	9.7	21.17		8.81	7.27		3.52	6.66	6.95	6.28	15.07	13.56	13.71	11.51	31.58	10.61
2017-05-16	16.39	5.02	1.88	6.89	3.33		9.04	52.63	6.55	47.44		33.42	5.23		129.1	11.45		7.17	8.72	7.01	2.69	6.11	11.99	11.1		7.14		12.15		3.57	31.57	9.75	20.66		8.94	6.95		3.43	6.59	6.95	6.17	14.66	13.23	13.86	11.27	31.5	10.68
2017-05-17	16.87	5.13	1.75	6.75	3.34		8.93	52.06	6.66	47.86		34.54	5.18		130.64	11.42		7.3	8.67	6.97	2.73	6.16	12.01	10.73		7.14		12.22		3.58	31.46	9.62	20.98		8.96	7.07		3.35	6.55	6.95	6.18	14.75	12.91	14.07	11.41	31.35	10.74
2017-05-18	16.56	5.15	1.67	6.61	3.33		8.98	52.31	6.72	47.69		33.51	5.16		130.07	11.55		7.17	8.13	6.9	2.67	6.03	11.94	10.81		7.21		12.25		3.58	31.63	9.62	20.45		8.8	7.31		3.18	6.52	6.95	6.07	14.72	13.78	13.86	11.41	31.35	10.45
2017-05-19	17.39	5.19	1.72	6.51	3.29		9.2	51.91	6.94	47.69		33.12	5.16		129.75	11.71		7.19	7.84	6.99	2.73	5.96	12.1	10.57		7.21		12.38		3.57	32.33	10.1	21.88		9.0	7.81		3.36	6.48	6.95	6.11	14.76	13.43	14.07	11.41	31.88	10.17
2017-05-22	17.07	5.27	1.84	6.61	3.48		9.84	51.49	7.02	48.52		32.83	5.2		128.91	12.35		7.17	7.78	6.9	2.73	5.88	11.94	9.89		7.44		12.4		3.58	33.6	10.19	20.98		9.05	7.94		3.32	6.52	6.95	6.15	15.14	14.14	14.09	11.79	32.11	10.4
2017-05-23	17.24	5.15	1.97	6.65	3.4		9.92	50.63	7.05	48.19		32.23	5.31		128.46	12.03		7.14	7.66	6.9	2.69	5.88	11.89	9.84		7.34		12.49		3.58	33.19	10.32	21.35		8.9	8.07		3.2	6.44	6.95	6.18	15.23	13.62	14.07	11.58	32.04	10.38
2017-05-24	18.44	5.29	1.95	6.58	3.48		10.29	49.55	7.35	47.86		33.89	5.34		129.1	12.38		7.06	7.57	6.88	2.69	5.93	11.83	10.0		7.44		12.56		3.61	33.02	9.97	22.33		8.83	8.6		3.2	6.41	6.95	6.25	15.69	13.52	14.46	11.55	32.27	10.38
2017-05-25	18.5	5.27	2.03	6.56	3.4		10.21	49.5	7.35	48.52		33.6	5.67		134.88	12.16		7.32	7.81	6.99	2.67	6.06	11.78	10.47		7.47		12.79		3.61	33.6	9.97	22.25		8.8	8.84		3.27	6.57	6.95	6.25	15.45	13.62	14.44	11.58	33.8	10.38
2017-05-26	18.78	5.25	1.99	6.61	3.33		10.43	52.06	7.37	49.94		33.6	5.41		136.81	12.16		7.58	7.66	7.01	2.67	6.01	11.81	10.28		7.6		12.64		3.58	32.85	9.93	22.7		9.0	8.74		3.4	6.55	6.95	6.22	15.87	13.82	14.49	11.37	33.5	10.36
2017-05-29	19.18	5.27	1.93	6.61	3.23		10.16	51.35	7.37	49.52		34.32	5.32		136.81	12.58		7.55	7.72	7.03	2.79	6.42	11.86	9.71		7.63		12.79		3.58	33.54	9.84	22.15		9.08	8.28		3.41	6.55	6.95	6.34	16.98	13.52	14.41	11.44	33.34	10.61
2017-05-30	17.84	5.25	1.93	6.51	3.24		9.81	51.4	7.37	48.27		33.34	5.49		133.6	12.16		7.35	7.43	6.9	2.73	6.63	11.81	9.05		7.66		12.91		3.51	32.73	9.79	21.46		8.82	8.02		3.3	6.44	6.95	6.25	16.37	13.36	14.34	11.13	32.65	10.57
2017-05-31	17.36	5.25	1.93	6.51	3.22		9.86	51.37	7.1	47.94		33.34	5.56		137.45	12.09		7.68	7.6	6.99	2.73	6.6	12.1	8.98		7.73		12.91		3.52	32.15	9.75	21.19		8.7	8.14		3.43	6.43	6.95	6.47	17.49	12.97	14.49	11.09	32.61	10.61
2017-06-01	18.38	5.21	2.03	6.56	3.22		9.78	52.63	7.1	48.44		33.17	5.59		137.13	12.0		7.5	7.75	6.99	2.72	6.55	12.02	9.42		7.66		13.04		3.52	32.21	9.66	21.4		8.8	8.27		3.44	6.48	6.95	6.45	17.25	13.04	14.41	11.37	32.96	10.61
2017-06-02	18.38	5.19	2.16	6.56	3.27		9.76	52.31	7.1	48.27		33.55	5.59		136.81	12.03		7.37	7.9	6.99	2.72	6.88	11.86	9.37		7.53		12.98		3.49	31.57	9.66	21.62		8.92	8.84		3.4	6.48	6.95	6.39	17.06	13.62	14.49	11.37	33.11	10.72
2017-06-05	18.33	5.21	2.16	6.54	3.38		10.0	52.28	7.21	48.27		34.19	5.58		134.43	12.09		7.35	8.19	7.01	2.72	6.86	11.86	9.08		7.53		12.98		3.48	31.92	9.71	21.56		8.3	8.45		3.39	6.48	6.95	6.38	17.28	13.62	14.49	11.3	33.65	11.03
2017-06-06	18.5	5.31	2.16	6.56	3.44		10.37	52.31	7.1	48.36		34.19	5.38		135.59	12.35		7.4	8.13	6.86	2.7	6.91	11.83	9.13		7.73		13.3		3.49	32.04	9.93	21.46		8.58	8.5		3.37	6.48	6.95	6.49	17.76	14.27	14.44	11.3	33.73	10.89
2017-06-07	18.5	5.55	2.18	6.65	3.6		10.37	52.63	7.15	48.52		34.02	5.52		136.17	12.8		7.3	8.22	7.01	2.7	7.09	11.83	9.26		7.79		13.22		3.52	32.09	9.79	21.99		8.57	8.52		3.35	6.61	6.95	6.68	17.6	14.56	14.44	11.23	34.15	10.87
2017-06-08	18.21	5.48	2.18	6.75	3.53		10.21	52.28	7.15	48.27		33.6	5.52		135.91	12.58		7.45	8.13	7.03	2.7	7.48	11.94	9.08		7.66		13.27		3.54	32.09	9.75	22.2		8.22	8.44		3.4	6.52	6.95	6.71	17.38	14.66	15.0	11.41	35.65	10.84
2017-06-09	18.21	5.5	2.2	6.75	3.57		10.08	52.34	7.1	48.11		33.34	5.59		134.43	12.48		8.01	8.08	6.94	2.7	7.32	11.89	9.16		7.99		13.55		3.52	31.75	9.84	22.2		8.22	8.45		3.43	6.55	6.95	6.69	17.06	14.53	14.95	11.62	36.11	10.84
2017-06-12	17.47	5.46	2.2	6.72	3.57		10.13	52.34	7.1	47.61		33.34	5.59		134.63	12.54		7.84	7.99	6.92	2.86	7.43	11.89	9.08		7.95		13.42		3.49	31.92	9.79	22.25		8.36	8.44		3.45	6.49	6.95	6.58	16.58	14.4	15.05	11.48	35.72	10.82
2017-06-13	17.81	5.57	2.2	6.61	3.73		10.43	55.65	7.1	48.02		33.08	5.77		135.08	12.74		7.76	8.25	6.94	2.84	7.53	12.15	8.85		8.02		13.61		3.48	32.5	9.79	21.77		8.55	8.7		3.69	6.5	6.95	6.68	16.82	14.72	14.92	11.48	34.96	10.68
2017-06-14	17.87	5.61	2.12	6.61	3.87		10.69	55.29	7.1	49.27		33.08	5.77		139.57	13.03		7.48	8.19	6.97	2.81	7.4	12.15	8.9		7.89		13.57		3.51	33.25	9.79	21.8		9.14	8.46		3.82	6.73	6.95	6.74	16.93	14.59	14.82	11.37	35.03	10.49
2017-06-15	17.84	5.55	2.1	6.61	3.86		10.59	54.3	7.1	48.77		32.83	5.76		138.74	13.15		7.58	8.22	7.3	2.84	7.3	12.07	8.9		7.89		13.63		3.58	32.9	9.84	21.72		9.05	8.5		3.76	6.7	6.95	6.9	16.74	15.18	14.82	11.37	35.11	10.61
2017-06-16	17.76	5.55	2.17	6.51	3.88		10.56	53.58	7.1	48.36		32.48	5.74		139.38	13.12		7.6	8.07	7.34	2.82	7.32	11.89	9.19		7.92		13.72		3.75	33.25	9.79	22.78		9.17	8.47		3.9	6.57	6.95	7.01	16.77	14.72	15.83	11.37	35.49	10.64
2017-06-19	18.78	5.59	2.24	6.56	3.73		10.69	53.53	6.99	49.1		32.31	5.67		139.38	13.31		7.6	7.95	7.19	2.81	7.37	11.94	9.42		7.99		13.9		3.73	33.66	9.75	23.42		9.05	8.72		3.82	6.5	6.95	6.93	17.06	14.72	15.83	11.62	35.92	10.68
2017-06-20	18.95	5.63	2.25	6.56	3.75		10.99	52.29	6.99	48.77		32.74	5.97		138.87	13.44		7.48	8.19	7.14	2.81	7.53	11.94	9.29		8.51		13.85		3.73	33.6	9.71	23.1		9.06	8.81		3.76	6.55	6.95	7.03	16.93	14.4	15.78	12.07	36.03	10.68
2017-06-21	20.03	5.52	2.18	6.54	3.91		10.85	50.99	6.99	48.27		32.36	6.14		138.1	13.03		7.37	8.01	6.97	2.79	7.35	11.83	9.05		8.7		14.26		3.7	33.37	9.79	22.97		9.15	8.76		3.76	6.68	6.95	6.96	16.9	14.72	15.83	11.93	35.88	10.68
2017-06-22	19.92	5.48	2.24	6.54	4.15		10.61	50.89	6.99	48.11		32.1	6.55		138.22	12.83		7.37	8.26	6.97	2.83	7.27	11.94	9.26		8.51		14.29		3.72	32.96	9.93	23.52		9.56	8.82		3.75	6.68	6.95	6.99	17.25	15.11	16.49	12.0	35.76	10.64
2017-06-23	19.98	5.4	2.18	6.54	4.17		10.64	52.8	6.99	48.36		31.42	6.64		140.34	12.86		7.4	8.44	6.99	2.96	7.35	12.07	9.29		8.34		14.24		3.72	32.79	9.97	24.0		9.78	8.94		3.73	6.68	6.95	7.0	17.25	14.92	16.82	12.0	35.76	10.87
2017-06-26	19.98	5.48	2.25	6.54	4.14		10.8	52.8	6.96	48.19		30.77	6.55		140.02	13.03		7.48	8.44	6.92	2.9	7.3	12.02	9.13		8.25		14.02		3.72	32.96	10.06	23.63		9.7	8.98		3.99	6.84	6.95	7.01	17.28	14.79	16.46	12.07	35.96	10.72
2017-06-27	19.58	5.44	2.12	6.51	4.02		10.64	52.49	7.09	47.69		30.09	6.17		140.34	12.86		7.32	8.32	6.9	2.86	7.4	12.12	8.9		8.25		13.72		3.7	33.19	10.23	22.94		9.35	8.92		4.16	6.91	6.95	6.97	17.01	14.46	16.41	11.86	35.19	10.68
2017-06-28	19.58	5.42	2.16	6.51	4.05		10.67	51.56	7.37	47.94		30.35	6.19		140.47	12.96		7.27	8.35	6.94	2.81	7.53	12.07	8.9		8.18		13.91		3.72	33.72	10.1	23.1		9.49	8.8		4.1	6.79	6.95	6.98	16.98	14.27	16.41	11.79	35.19	10.68
2017-06-29	19.92	5.46	2.25	6.54	4.04		10.85	51.51	7.54	47.94		31.2	6.17		140.54	12.96		7.27	8.5	7.23	2.8	8.05	12.15	8.95		8.18		13.96		3.72	33.72	10.28	23.18		9.6	8.86		4.3	6.68	6.95	7.08	17.01	14.46	16.34	11.86	35.3	10.61
2017-06-30	19.66	5.44	2.26	6.56	3.96		10.91	51.25	7.37	47.86		31.8	5.95		139.06	13.03		7.3	8.71	7.21	2.82	8.05	12.36	9.05		8.38		14.06		3.67	34.31	10.23	22.78		9.48	8.86		4.27	6.79	6.95	7.28	17.28	14.66	16.08	11.83	35.72	10.63
2017-07-03	19.46	5.55	2.2	6.56	3.94		11.07	50.68	7.54	48.36		31.84	5.76		135.85	13.28		7.42	8.77	7.21	2.79	8.15	12.49	9.0		8.31		13.93		3.7	35.08	10.19	22.81		9.1	9.25		4.38	7.27	6.95	7.5	17.68	14.4	16.08	11.83	35.72	10.63
2017-07-04	19.21	5.5	2.27	6.54	3.99		10.85	50.37	7.54	47.94		31.63	5.9		137.13	13.09		7.3	8.71	7.19	2.77	8.07	12.41	8.95		8.25		13.99		3.67	34.72	10.41	22.7		9.22	9.28		4.38	7.25	6.95	7.5	17.52	15.14	16.01	12.0	36.61	10.64
2017-07-05	19.52	5.57	2.22	6.51	4.03		10.91	50.99	7.94	48.27		32.23	5.95		138.74	13.12		7.3	8.68	7.23	2.82	8.12	12.41	8.9		8.38		14.02		3.66	35.37	10.26	23.28		9.18	9.39		4.34	7.17	6.95	7.48	17.44	15.37	15.96	11.97	36.65	10.68
2017-07-06	19.75	5.57	2.27	6.51	4.08		10.85	51.51	8.28	48.27		32.36	5.88		139.7	13.03		7.45	9.17	7.12	2.88	8.23	12.52	9.05		8.38		14.38		3.66	35.72	10.21	23.15		9.1	9.51		4.34	7.52	6.95	7.57	17.57	15.21	16.34	11.9	36.49	10.76
2017-07-07	19.58	5.57	2.27	6.42	4.08		10.8	50.99	8.78	48.69		31.97	5.88		138.1	12.8		7.3	8.84	6.94	2.84	7.94	12.31	8.9		8.44		14.59		3.58	35.72	10.26	22.83		9.0	8.93		4.1	7.47	6.95	7.5	17.28	14.69	16.21	11.65	35.72	10.78
2017-07-10	19.24	5.44	2.17	6.37	3.98		10.53	50.68	8.78	48.52		31.46	5.85		137.45	12.61		7.32	8.44	6.9	2.84	7.99	12.25	8.71		8.38		14.47		3.57	35.49	10.01	22.3		8.8	8.64		4.07	7.43	6.95	7.53	16.9	14.5	16.21	11.37	35.42	10.76
2017-07-11	19.01	5.44	2.25	6.33	3.98		10.53	49.7	8.44	48.77		31.63	5.92		137.13	12.61		7.35	8.77	7.01	2.93	7.94	12.39	8.48		8.25		14.29		3.57	35.37	9.91	22.2		9.2	8.88		4.01	7.33	6.95	7.48	16.93	14.46	16.34	11.34	35.65	10.76
2017-07-12	19.18	5.44	2.26	6.23	4.04		10.32	49.7	8.5	49.35		32.95	6.03		136.81	12.54		7.3	8.77	7.1	2.92	7.76	12.7	8.3		8.44		14.39		3.54	36.78	10.06	22.44		9.25	8.93		4.07	7.52	6.95	7.5	16.82	14.53	16.44	11.37	35.96	11.14
2017-07-13	19.44	5.44	2.31	6.14	3.99		10.45	48.4	8.16	49.94		33.21	6.44		138.1	12.67		7.45	8.71	7.03	2.93	7.79	12.67	8.71		8.34		14.66		3.52	37.19	9.96	22.38		9.56	8.86		4.07	7.61	6.95	7.64	16.85	14.4	16.44	11.41	35.92	11.18
2017-07-14	19.24	5.42	2.36	6.09	3.94		10.32	46.59	8.22	50.19		33.04	6.24		138.03	12.45		7.4	8.68	7.08	2.93	7.76	12.62	8.85		8.34		14.62		3.54	37.37	9.96	22.36		9.4	8.74		4.01	7.47	6.95	7.66	16.85	14.27	16.24	11.34	35.92	11.03
2017-07-17	18.61	5.23	2.36	6.05	3.94		10.11	44.88	8.25	49.02		32.06	6.39		137.39	12.09		7.66	8.35	7.1	2.95	7.84	12.44	8.64		7.79		14.41		3.55	36.55	9.85	21.99		9.22	8.28		3.9	7.2	6.95	7.47	16.32	13.62	16.21	10.85	35.57	10.84
2017-07-18	17.93	5.27	2.27	5.98	3.94		10.13	41.78	8.33	48.36		31.97	6.14		134.88	11.96		7.48	8.22	7.03	3.01	7.84	12.31	8.56		7.79		14.35		3.55	35.72	9.75	21.99		9.07	8.06		3.96	7.22	6.95	7.29	16.02	13.49	16.21	10.74	35.49	10.74
2017-07-19	18.44	5.27	2.42	5.96	3.9		10.19	41.73	8.16	47.69		29.75	6.14		133.92	12.16		7.55	8.32	7.08	3.03	7.81	12.2	8.58		7.27		14.08		3.54	36.9	9.7	22.25		9.08	8.16		3.9	7.25	6.95	7.23	15.68	13.62	17.33	10.67	35.34	10.76
2017-07-20	18.67	5.29	2.5	5.96	3.94		10.48	39.34	8.39	47.61	12.44	30.09	5.99		129.75	12.22		7.55	8.26	7.08	3.02	7.76	12.15	8.77		7.44		14.05		3.51	36.49	9.75	21.99		9.1	8.07		3.87	7.02	6.95	7.2	15.97	13.36	17.81	10.53	35.34	10.76
2017-07-21	18.27	5.25	2.65	5.96	3.94		10.29	37.38	7.94	47.52	13.31	29.49	6.05		125.25	11.96		7.24	8.16	7.23	3.02	7.43	12.04	8.71		7.57		13.87		3.49	35.31	9.75	21.83		9.01	8.14		3.9	6.96	6.95	7.14	15.78	12.84	17.78	10.53	35.34	10.74
2017-07-24	17.98	5.19	2.83	5.96	3.93		10.37	39.96	8.05	47.69	14.22	28.47	5.95		126.85	11.96		6.94	8.19	7.01	3.02	7.35	12.15	8.56		7.6		13.96		3.49	35.08	9.55	20.34		8.99	8.1		4.03	6.93	6.95	7.18	15.6	12.13	17.28	10.6	35.11	10.8
2017-07-25	18.41	5.27	2.97	5.96	3.92		10.96	42.76	8.22	47.61	15.2	28.38	6.12		125.89	12.29		6.94	8.32	7.01	2.96	7.68	12.18	8.69		7.66		14.02		3.46	35.61	9.7	20.93		8.98	8.26		4.1	7.17	6.95	7.28	15.78	12.36	17.1	10.63	35.03	10.7
2017-07-26	18.78	5.38	2.98	5.98	3.92		11.01	42.76	8.11	47.86	16.25	28.12	6.12		127.11	12.51		7.14	8.47	7.12	2.96	7.76	12.28	9.29		7.89		14.35		3.51	36.08	9.7	21.25		9.1	8.44		4.38	7.22	6.95	7.46	16.05	12.26	17.45	10.71	35.19	10.53
2017-07-27	18.9	5.34	2.8	5.98	3.78		11.07	41.57	8.22	47.61	17.37	27.87	6.3		127.82	12.41		7.09	8.38	7.08	2.93	7.74	12.2	9.6		7.73		14.47		3.51	35.66	9.7	21.03		9.07	8.44		4.38	7.02	6.95	7.38	15.97	12.13	17.6	10.63	36.03	10.61
2017-07-28	18.92	5.42	2.99	5.98	3.63		11.23	42.35	8.19	47.94	18.57	27.7	6.39		131.03	12.54		7.22	8.35	7.08	2.94	7.84	12.2	9.55		7.89		14.57		3.49	36.19	9.7	21.46		9.2	8.48		4.55	7.02	6.95	7.38	16.05	11.8	17.15	10.56	36.07	10.68
2017-07-31	18.72	5.46	3.2	5.98	3.53		11.87	41.16	8.16	49.19	19.84	27.78	6.39		133.79	13.12		7.24	8.32	7.12	2.98	7.74	12.15	10.0		7.53		14.51		3.52	36.84	9.75	21.46		9.41	8.7		4.48	6.95	6.95	7.34	14.93	12.23	16.97	10.28	35.43	10.68
2017-08-01	18.38	5.48	3.39	5.91	3.58		11.87	41.16	8.11	48.94	21.22	28.21	6.42		134.82	12.86		7.22	8.56	7.08	2.96	7.74	12.36	9.81		7.6		14.71		3.51	37.78	9.7	21.72		9.45	8.65		4.49	6.88	6.95	7.43	14.82	12.06	17.45	10.42	34.87	10.76
2017-08-02	18.33	5.48	3.31	5.82	3.58		12.0	40.38	7.99	49.28	21.04	28.21	6.46		134.76	12.96		7.04	8.59	7.08	2.92	7.79	12.2	9.89		8.12		14.83		3.51	37.55	9.65	21.32		9.25	8.54		4.46	7.0	6.95	7.34	14.26	11.61	17.07	10.63	34.23	10.76
2017-08-03	18.55	5.46	3.18	5.96	3.7		12.24	40.38	8.05	48.6	19.59	28.38	6.44		134.11	12.96		7.06	8.62	7.08	2.94	7.79	12.2	9.92		8.51		15.04		3.51	37.55	9.65	21.35		9.22	8.52		4.63	6.93	6.95	7.34	14.56	11.93	17.02	10.53	35.43	10.89
2017-08-04	18.33	5.42	3.04	6.0	3.63		11.98	39.86	8.33	48.51	20.89	28.42	6.48		134.24	12.83		7.06	8.81	7.12	2.94	8.05	12.18	10.1		8.44		15.04		3.46	37.08	9.7	22.01		9.13	8.7		4.59	7.0	6.95	7.28	14.72	11.74	17.28	10.46	35.03	10.85
2017-08-07	18.35	5.46	3.11	6.09	3.68		12.03	39.86	8.89	48.85	20.89	28.64	6.5		135.53	12.83		7.14	8.87	7.12	3.05	8.54	12.36	10.28		8.38		14.96		3.58	37.72	9.7	22.17		9.15	8.7		4.63	7.2	6.95	7.33	14.69	11.8	17.35	10.53	34.87	10.91
2017-08-08	18.55	5.46	3.19	6.0	3.68		12.08	39.4	9.51	48.51	19.66	29.15	6.5		135.98	12.64		7.35	8.59	7.19	3.12	8.41	12.2	10.05		8.21		14.69		3.51	37.96	9.6	22.15		9.08	8.56		4.46	7.04	6.95	7.34	14.85	11.67	17.17	10.49	34.83	10.76
2017-08-09	18.33	5.38	3.06	5.89	3.63		11.26	40.12	9.51	47.5	20.1	28.89	6.42		134.18	12.09		7.3	8.35	7.12	3.17	7.99	12.1	9.55		8.15		14.53		3.49	37.31	9.55	21.46		8.99	8.24		4.38	7.02	6.95	7.24	14.85	11.35	17.07	10.21	34.59	10.8
2017-08-10	18.33	5.34	3.02	5.77	3.63		11.2	40.84	8.87	47.84	18.93	30.35	6.46		134.88	11.93		7.17	8.38	7.23	3.1	8.07	12.15	9.63		8.12		14.68		3.46	37.08	9.6	21.38		8.95	8.17		4.44	6.98	6.95	7.28	14.74	11.16	17.02	10.21	34.07	10.76
2017-08-11	18.33	5.34	3.02	5.68	3.62		11.2	40.79	9.23	47.41	19.59	30.43	6.39		133.79	12.22		7.12	8.41	7.12	3.13	8.1	12.07	9.53		8.08		14.84		3.46	36.08	9.55	21.14		8.8	8.22		4.51	6.95	6.95	7.43	14.82	11.09	17.22	10.25	34.15	10.78
2017-08-14	19.31	5.4	3.02	5.77	3.6		11.48	41.83	9.29	47.84	19.19	30.95	6.35		134.11	12.38		7.14	8.56	7.19	3.16	8.59	12.1	9.68		7.92		14.77		3.46	36.37	9.5	21.22		8.9	8.3		4.55	6.96	6.95	7.73	15.25	11.32	17.35	10.32	34.15	10.78
2017-08-15	19.13	5.42	2.95	5.68	3.58		11.2	42.45	9.2	47.84	18.28	31.42	6.27		133.98	12.25		7.19	8.44	7.17	3.24	8.25	12.18	9.71		7.86		14.68		3.46	35.78	9.55	21.46		8.9	8.26		4.52	7.02	6.95	7.62	15.3	11.29	17.22	10.21	33.6	10.78
2017-08-16	19.57	5.44	2.88	5.68	3.58		11.04	42.4	9.2	47.92	18.5	31.29	6.25		136.04	12.16		7.19	8.65	7.79	3.21	8.25	12.36	10.15		7.86		14.59		3.44	36.66	9.5	21.7		8.89	8.24		4.52	7.2	6.95	7.79	15.54	11.29	17.22	10.0	33.2	10.78
2017-08-17	19.13	5.38	2.99	5.61	3.55		10.59	42.66	9.01	47.58	18.35	30.52	6.16		134.88	11.93		6.99	8.5	7.55	3.22	8.15	12.31	10.0		7.34		14.53		3.44	35.9	9.45	21.88		8.4	7.94		4.52	7.02	6.93	7.65	15.14	11.48	17.22	9.9	32.56	10.78
2017-08-18	19.08	5.4	2.99	5.63	3.63		10.9	42.09	9.18	47.5	18.14	30.0	6.0		134.24	11.96		7.01	8.56	7.7	3.2	8.15	12.31	10.13		7.82		14.56		3.46	35.84	9.55	21.72		8.4	8.05		4.6	7.02	6.93	7.67	15.25	11.48	17.12	10.18	32.64	10.76
2017-08-21	18.96	5.5	2.88	5.7	3.64		10.84	41.67	8.78	46.57	18.64	30.39	5.98		134.5	11.93		7.12	8.41	7.57	3.09	8.15	12.31	10.05		7.99		14.64		3.44	35.96	9.5	21.46		8.6	7.94		4.91	7.02	6.93	7.53	15.14	11.42	17.3	10.35	32.8	10.78
2017-08-22	18.5	5.5	2.88	5.72	3.68		10.57	41.52	9.01	45.55	18.43	29.92	6.39		134.88	11.74		7.14	8.41	7.5	3.11	8.05	12.25	9.79		7.79		14.44		3.42	35.72	9.5	21.3		8.52	7.45		4.83	7.0	6.93	7.56	15.25	11.32	17.33	10.28	32.88	10.78
2017-08-23	18.56	5.55	2.84	5.77	3.68		10.7	41.36	8.67	45.64	18.28	29.83	6.39		135.53	11.74		7.06	8.38	7.61	3.07	7.94	12.2	9.94		7.66		14.47		3.41	35.9	9.55	21.56		8.35	7.54		4.87	7.16	6.93	7.62	15.36	11.19	17.22	10.21	32.56	10.78
2017-08-24	18.59	5.76	2.66	5.77	3.68		10.93	40.9	8.73	45.3	18.14	28.64	6.23		137.45	12.16		7.14	8.41	7.57	3.07	7.94	12.23	10.02		7.76		14.62		3.44	36.14	9.5	21.35		8.45	7.6		4.87	7.13	6.93	7.66	15.41	10.41	17.3	10.28	32.4	10.78
2017-08-25	18.47	5.8	2.66	5.7	3.54		10.9	39.86	8.67	45.47	18.43	29.49	6.16		138.1	12.12		6.96	8.26	7.57	3.05	8.02	12.23	10.47		7.79		14.56		3.44	36.14	9.45	21.51		8.48	7.57		4.91	7.07	6.93	7.71	15.57	9.73	17.1	10.39	32.4	10.78
2017-08-28	18.44	5.99	2.48	5.61	3.57		10.84	39.65	8.56	45.8	18.72	29.49	6.14		138.03	12.12		6.96	8.38	7.68	3.03	8.2	12.18	10.78		7.82		14.59		3.41	37.08	9.91	22.57		8.4	7.74		4.86	7.04	6.93	7.82	15.89	9.99	17.15	10.78	32.96	10.72
2017-08-29	18.61	6.01	2.48	5.61	3.58		10.84	38.41	8.5	45.72	18.72	29.02	6.19		137.13	12.03		7.01	8.29	7.75	3.11	8.2	12.1	10.57		7.92		14.64		3.44	36.84	9.91	22.49		8.59	7.58		4.83	7.09	6.93	7.83	15.68	9.73	17.07	10.74	32.8	10.68
2017-08-30	18.56	5.99	2.41	5.63	3.58		10.68	38.67	8.56	45.55	18.35	29.58	6.35		137.39	11.93		7.12	8.26	7.7	3.17	8.05	12.12	10.78		7.89		14.65		3.44	36.84	9.85	22.38		8.59	7.58		4.76	7.29	6.93	7.92	15.81	9.83	17.1	10.71	32.64	10.68
2017-08-31	18.73	6.03	2.36	5.65	3.59		11.42	38.31	8.67	45.64	18.14	29.83	6.31		137.46	12.25		7.3	8.29	7.75	3.2	8.05	12.31	10.68		7.89		14.87		3.39	36.84	9.75	22.57		8.49	7.65		4.87	7.07	6.93	7.97	15.92	9.57	17.07	10.6	32.4	10.68
2017-09-01	18.76	6.01	2.39	5.63	3.65		11.62	38.05	8.78	46.23	18.5	29.75	6.39		136.87	12.25		7.12	8.22	7.68	3.17	8.25	12.28	10.83		7.89		14.9		3.44	37.37	9.75	22.78		8.42	7.84		4.94	7.11	6.93	7.98	15.92	9.73	17.33	10.56	32.68	10.68
2017-09-05	18.53	6.09	2.55	5.63	3.66		11.56	38.0	8.39	46.31	18.5	29.06	6.39		137.46	12.16		7.19	8.29	7.63	3.02	8.15	12.28	10.81		7.86		14.87		3.39	38.08	9.7	22.62		8.39	7.86		4.97	7.05	6.93	8.05	15.81	10.41	17.33	10.67	33.84	10.68
2017-09-06	18.76	6.07	2.66	5.63	3.66		11.37	37.43	8.67	46.14	18.21	28.38	6.6		136.93	12.06		7.12	8.32	7.59	3.05	8.15	12.25	10.7		7.89		14.77		3.41	38.31	9.8	22.52		8.31	7.77		4.94	7.05	6.93	8.19	15.73	10.7	17.17	10.78	33.6	10.68
2017-09-07	19.11	6.01	2.66	5.68	3.78		11.5	37.64	8.56	46.14	18.35	28.21	6.62		137.0	12.16		7.09	8.35	7.66	3.05	8.05	12.18	10.73		7.89		14.68		3.41	39.08	9.96	22.41		8.42	7.78		4.8	7.13	6.93	8.07	15.28	10.57	17.17	10.78	33.6	10.66
2017-09-08	18.85	5.9	2.65	5.63	3.73		11.23	37.43	8.73	46.65	18.79	27.74	6.58		137.72	12.06		7.12	8.26	7.55	3.05	8.1	12.15	10.65		7.86		14.62		3.38	39.61	10.16	21.88		8.41	7.62		4.8	7.13	6.93	8.17	15.28	10.44	16.72	10.56	33.4	10.64
2017-09-11	18.87	5.78	2.59	5.63	3.68		11.15	36.24	8.67	47.5	18.86	27.7	6.5		137.26	11.93		7.09	8.22	7.55	3.02	8.05	12.1	10.15		7.82		14.51		3.35	38.84	10.36	21.51		8.32	7.51		4.69	7.13	6.93	8.03	14.98	10.22	16.46	10.6	33.0	10.57
2017-09-12	20.12	5.84	2.69	5.63	3.73		11.31	36.65	8.61	47.92	18.86	27.82	6.46		137.46	12.0		7.06	8.22	7.55	3.03	7.99	11.96	10.39		7.92		14.74		3.35	38.84	10.86	21.77		8.26	7.57		4.72	7.13	6.93	8.06	15.17	10.25	16.36	10.56	32.96	10.57
2017-09-13	20.29	5.97	2.77	5.82	3.74		11.31	39.19	8.39	47.75	19.22	27.7	6.42		138.77	11.96		7.09	8.22	7.52	3.02	7.99	11.91	10.62		8.12		14.94		3.39	39.2	10.66	22.12		8.31	7.72		4.7	7.18	6.93	8.39	15.36	10.47	16.26	10.46	33.04	10.68
2017-09-14	19.97	5.92	2.84	5.79	3.74		11.39	38.57	8.61	47.41	19.66	27.48	6.39		140.09	12.06		7.17	8.35	7.52	3.03	8.02	12.1	10.42		8.12		14.82		3.38	40.61	10.41	22.17		8.35	8.11		4.66	7.25	6.93	8.34	15.41	10.44	16.52	10.46	32.8	10.68
2017-09-15	20.41	5.9	3.02	5.68	3.72		11.26	39.86	8.61	47.92	19.48	27.53	6.46		140.15	12.03		7.12	8.35	7.08	3.15	8.02	11.96	10.52		8.31		14.77		3.38	40.91	10.51	22.04		8.37	8.32		4.7	7.22	6.93	8.41	15.65	10.58	15.96	10.25	32.8	10.68
2017-09-18	20.12	5.92	3.01	5.68	3.7		11.31	39.34	8.61	47.41	19.22	27.27	6.46		138.77	12.32		7.12	8.32	7.28	3.15	8.2	12.02	10.78		8.31		14.82		3.38	40.85	10.56	22.23		8.33	8.24		4.91	7.22	6.93	8.56	15.78	10.41	15.73	10.18	33.2	10.61
2017-09-19	20.0	5.9	3.06	5.58	3.68		11.39	40.69	8.61	47.58	18.86	26.93	6.46		138.12	12.41		6.96	8.5	7.34	3.21	8.1	11.96	10.68		8.18		14.84		3.38	40.49	10.91	22.09		8.28	8.26		4.84	7.52	6.93	8.64	15.78	10.2	15.96	10.53	33.44	11.05
2017-09-20	20.06	5.9	3.27	5.61	3.6		11.31	41.93	8.56	47.84	18.28	27.65	6.46		138.05	12.54		6.96	8.47	7.21	3.17	8.2	12.15	10.83		8.02		14.91		3.35	40.49	11.36	22.09		8.35	8.31		4.84	7.54	6.93	8.62	15.65	10.2	15.96	10.25	33.44	10.86
2017-09-21	20.23	5.97	3.35	5.65	3.6		11.5	40.9	8.33	48.18	18.5	28.21	6.58		137.92	12.74		6.94	8.41	7.28	3.13	8.15	12.04	10.81		8.05		15.14		3.38	40.61	11.56	22.15		8.4	8.2		4.86	7.47	6.93	8.53	15.65	10.37	16.16	10.18	33.44	10.86
2017-09-22	20.44	6.13	3.37	5.61	3.61		11.37	41.0	8.44	48.26	19.77	28.12	6.65		138.12	12.58		7.06	8.47	7.32	3.17	8.2	12.04	11.23		8.05		15.16		3.55	40.91	11.72	22.04		8.4	8.19		5.03	7.47	6.93	8.57	15.36	10.37	15.88	10.11	33.2	10.86
2017-09-25	20.29	6.32	3.21	5.73	3.61		11.26	40.33	8.33	47.67	19.88	27.4	6.62		137.26	12.48		6.99	8.35	7.43	3.21	8.33	11.96	11.2		8.08		14.97		3.45	40.91	11.46	22.3		8.36	8.14		5.1	7.56	6.93	8.53	15.17	10.37	15.83	10.14	33.52	10.73
2017-09-26	20.06	6.43	3.15	5.71	3.6		11.26	39.55	8.39	47.24	19.59	27.87	6.54		137.52	12.51		6.94	8.35	7.48	3.19	8.33	11.91	11.25		8.05		15.02		3.51	41.5	11.26	23.58		8.8	8.2		5.18	7.97	6.93	8.5	15.46	10.27	15.78	9.97	34.0	10.73
2017-09-27	20.06	6.32	3.2	5.68	3.6		11.15	39.34	8.44	47.16	19.66	27.35	6.5		137.98	12.54		7.17	8.35	7.57	3.26	8.17	11.94	11.36		8.05		15.02		3.52	42.22	11.06	22.94		8.69	8.04		5.18	7.72	6.93	8.57	15.25	10.2	15.78	9.9	34.39	10.64
2017-09-28	19.63	6.36	3.27	5.6	3.6		10.84	39.81	8.44	46.57	19.59	26.93	6.39		136.87	12.34		7.32	8.44	7.52	3.3	8.17	12.04	10.73		7.99		15.0		3.44	42.22	11.01	22.7		8.53	8.17		5.18	7.75	6.93	8.58	15.2	10.2	15.78	10.14	33.84	10.86
2017-09-29	19.8	6.43	3.27	5.58	3.59		10.82	40.12	8.39	46.57	19.52	27.35	6.39		136.8	12.34		7.3	8.35	7.63	3.3	8.2	11.96	10.99		8.12		14.94		3.45	41.27	10.96	23.18		8.4	8.12		5.05	7.77	6.93	8.84	15.25	10.17	15.96	10.25	33.44	10.86
2017-10-02	19.57	6.39	3.26	5.5	3.35		10.87	40.38	8.22	45.3	19.22	27.1	6.6		136.14	12.31		7.27	8.29	7.52	3.26	8.15	12.02	10.57		7.99		14.77		3.49	41.5	11.41	23.58		8.35	8.1		4.89	7.68	6.93	8.88	15.14	10.1	15.98	10.18	33.04	11.05
2017-10-03	19.31	6.36	3.24	5.48	3.42		10.95	40.33	8.33	45.64	18.86	26.5	6.46		134.5	12.28		7.06	8.32	7.5	3.23	8.15	12.02	10.34		7.92		14.67		3.44	41.09	11.46	23.26		8.25	7.98		4.96	7.54	6.93	8.82	15.04	10.03	16.08	9.93	32.36	11.23
2017-10-04	19.83	6.49	3.24	5.55	3.55		11.06	39.6	8.22	45.64	18.97	26.67	6.5		136.8	12.54		7.01	8.32	7.63	3.23	8.15	11.99	10.73		7.92		14.73		3.44	41.5	11.51	23.21		8.38	8.1		5.01	7.59	6.93	9.02	15.17	10.1	15.96	10.0	32.36	11.36
2017-10-05	19.66	6.41	3.28	5.53	3.58		10.98	39.34	8.28	45.38	18.93	27.61	6.5		135.48	12.61		7.01	8.32	7.63	3.24	8.23	11.96	10.62		7.79		14.8		3.42	40.61	11.46	22.78		8.3	8.1		4.97	7.52	6.93	8.82	15.01	10.17	16.06	9.83	32.24	11.41		4.61
2017-10-06	19.63	6.57	3.29	5.48	3.58		11.01	39.19	8.11	45.8	18.83	27.82	6.42		133.58	12.74		6.99	8.47	7.59	3.46	8.23	11.94	10.62		7.73		14.94		3.44	40.49	11.36	23.05		8.29	8.2		4.94	7.52	6.93	8.83	15.01	10.17	15.86	9.83	32.32	11.41		4.48
2017-10-09	19.86	6.7	3.47	5.53	3.58		11.04	38.62	8.16	44.96	18.83	28.3	6.46		133.51	12.81		7.04	8.56	7.63	3.59	8.3	11.99	10.78		7.79		14.96		3.49	40.31	11.41	23.36		8.34	8.54		5.08	7.52	6.93	8.97	15.04	10.34	15.86	9.48	31.93	11.36		4.51
2017-10-10	20.32	6.7	3.53	5.42	3.58		11.04	38.83	8.28	45.13	18.83	28.81	6.5		133.51	12.74		7.06	8.53	7.63	3.64	8.51	11.94	11.07		7.66		15.11		3.49	40.07	11.51	23.31		8.31	8.49		5.05	7.63	6.93	9.03	15.49	10.27	15.86	9.44	31.45	11.41		4.44
2017-10-11	20.09	6.72	3.53	5.45	3.58		11.2	39.03	8.19	45.38	18.83	29.32	6.46		136.14	12.61		7.01	8.5	7.57	3.57	8.48	11.94	10.99		7.79		15.29		3.46	40.73	11.56	23.34		8.32	8.6		5.07	7.54	6.93	8.99	15.3	10.17	15.83	9.34	31.69	11.43		4.25
2017-10-12	20.03	6.68	3.46	5.48	3.57		11.12	39.86	8.42	46.99	19.59	29.11	6.42		136.14	12.58		7.06	8.38	7.59	3.57	8.33	11.89	10.83		7.76		15.63		3.46	41.15	11.56	23.44		8.27	8.52		5.11	7.52	6.93	8.98	15.12	10.17	15.88	9.27	31.25	11.68		4.12
2017-10-13	20.06	6.81	3.53	5.48	3.57		11.15	40.53	8.05	46.74	19.77	29.15	6.58		136.14	12.68		7.01	8.38	7.55	3.76	8.35	11.83	11.04		7.63		15.69		3.49	41.8	11.56	23.31		8.28	8.6		5.17	7.6	6.93	8.86	15.09	10.06	15.86	9.48	31.13	11.77		3.96
2017-10-16	20.06	6.87	3.67	5.45	3.55		11.23	39.86	8.39	47.07	19.7	30.0	6.5		138.71	12.78		7.01	8.35	7.55	3.76	8.41	11.78	10.89		7.34		15.75		3.49	41.44	11.51	22.94		8.33	8.61		5.11	7.54	6.93	8.64	14.93	10.13	16.08	9.37	30.73	11.72		4.09
2017-10-17	20.38	6.89	3.59	5.5	3.51		11.86	39.45	8.05	47.16	19.33	30.09	6.92		139.69	12.94		6.94	8.35	7.59	3.7	8.46	11.73	10.99		7.47		15.79		3.44	41.44	11.41	23.47		8.29	8.64		5.1	7.5	6.93	8.87	14.77	10.17	16.08	9.27	30.45	11.57		4.35
2017-10-18	20.18	6.91	3.55	5.5	3.38		11.81	39.45	8.28	47.5	19.22	29.49	7.13		140.09	13.01		6.73	8.44	7.59	3.63	8.25	11.57	10.78		7.5		15.48		3.51	41.5	11.36	23.05		8.18	8.64		5.1	7.34	6.93	8.73	14.56	10.13	16.08	9.3	30.41	11.36		4.31
2017-10-19	20.03	6.81	3.71	5.5	3.38		11.73	40.9	8.22	47.5	19.3	29.06	6.96		140.09	13.01		6.91	8.38	7.57	3.66	8.3	11.6	10.55		7.57		15.51		3.58	41.98	11.31	22.89		8.18	8.54		4.97	7.24	6.93	8.59	14.64	10.44	16.69	9.27	30.77	11.5		4.22
2017-10-20	19.66	6.66	3.53	5.5	3.37		11.81	40.69	8.25	46.57	19.08	28.55	6.86		140.75	12.98		6.91	8.32	7.55	3.61	8.35	11.6	10.34		7.47		15.42		3.55	42.22	11.16	22.36		8.1	8.3		4.97	7.24	6.93	8.51	14.48	10.37	16.19	9.34	30.73	11.52		4.22
2017-10-23	19.25	6.45	3.29	5.48	3.37		11.53	39.86	7.99	45.72	18.43	28.81	6.84		136.73	12.64		6.81	8.22	7.26	3.57	8.25	11.54	10.05		7.44		15.11		3.44	40.67	10.91	22.04		7.74	7.8		4.96	7.11	6.93	8.44	14.24	10.2	15.98	9.34	30.41	11.5		4.09
2017-10-24	19.39	6.53	3.1	5.48	3.35		11.45	40.38	8.05	45.47	18.21	29.58	7.0		138.12	12.58		6.81	8.29	7.23	3.68	8.33	11.47	9.94		7.5		15.11		3.44	41.62	11.21	22.09		7.77	7.92		5.04	7.32	6.93	8.53	13.97	10.1	15.96	9.3	30.49	11.68		4.22
2017-10-25	19.57	6.7	3.24	5.83	3.31		11.59	39.76	8.05	46.06	18.93	29.02	6.96		138.12	12.74		6.68	8.26	7.28	3.74	8.33	11.39	10.23		7.47		15.23		3.44	41.68	11.16	22.15		7.91	8.12		5.0	7.07	6.93	8.49	13.36	9.89	16.08	9.23	29.86	11.72		4.41
2017-10-26	19.22	6.62	3.19	5.78	3.22		11.42	39.34	8.11	46.14	18.86	28.3	7.02		138.12	12.54		6.63	8.04	7.23	3.74	8.3	11.2	10.02		7.4		15.2		3.42	40.97	10.96	21.83		7.7	7.96		4.94	7.12	6.93	8.41	13.44	9.65	16.03	8.77	29.46	11.72		4.41
2017-10-27	18.96	6.7	3.2	6.14	3.17		11.7	39.14	8.08	44.87	18.57	27.87	7.07		140.75	12.74		6.42	8.04	7.28	3.77	8.38	11.28	10.1		7.4		15.39		3.44	41.38	11.21	21.99		7.55	7.98		4.97	7.43	6.93	8.57	12.96	9.68	16.08	9.13	29.46	11.72		4.38
2017-10-30	17.86	6.57	3.19	5.83	3.16		12.06	38.62	7.99	43.77	18.57	27.35	7.15		146.6	12.64		7.06	7.98	7.3	3.68	8.38	11.23	9.45		7.24		15.33		3.44	43.53	11.06	21.54		7.75	8.06		4.97	7.17	6.93	8.37	12.1	9.47	15.78	9.09	29.46	11.75		4.31
2017-10-31	17.52	6.43	3.17	5.45	2.99		12.06	38.26	7.49	42.33	18.35	27.27	7.15		143.38	12.51	9.94	6.91	7.64	7.3	3.63	8.38	11.2	9.81		7.4		15.45		3.41	42.7	10.96	21.46		8.02	7.98		4.93	7.07	6.93	8.41	12.34	8.99	15.78	9.02	29.5	11.75		4.22
2017-11-01	17.6	6.45	3.17	5.58	2.99		12.36	38.36	7.83	42.84	18.54	27.01	7.51		146.01	12.54	9.34	6.45	7.52	7.28	3.59	8.33	10.99	9.48		7.24		15.57		3.35	43.59	10.86	21.19		8.08	7.91		4.89	7.25	6.93	8.12	11.78	8.92	15.83	8.74	29.22	11.77		4.25
2017-11-02	17.34	6.26	3.2	5.48	2.99		12.08	38.83	8.16	41.91	18.14	27.1	7.76		148.64	12.34	8.34	6.45	7.18	7.19	3.55	7.77	10.99	9.07		7.21		15.48		3.32	43.36	10.76	20.13		7.52	7.76		4.83	7.18	6.93	7.91	11.25	9.13	15.83	8.35	29.7	11.75		4.22
2017-11-03	17.63	6.39	3.2	5.42	2.99		12.36	38.31	8.04	42.67	18.14	26.88	7.72		147.98	12.51	7.67	6.45	7.4	7.21	3.59	8.01	10.83	9.67		7.34		15.63		3.35	43.89	10.56	20.66		7.04	7.98		4.74	6.95	6.93	8.23	12.0	9.13	15.83	8.92	29.7	11.75		4.15
2017-11-06	17.81	6.47	3.34	5.37	2.99		12.61	39.96	7.95	43.26	18.14	26.84	8.03		156.53	12.94	8.81	6.04	7.49	7.17	3.57	7.9	10.65	9.89		7.4		15.75		3.35	44.79	10.81	20.66		7.29	8.18		4.63	6.86	6.93	8.39	12.42	9.09	16.01	9.16	29.86	11.77		4.12
2017-11-07	17.86	6.47	3.48	5.37	2.99		12.61	40.02	7.45	43.43	18.5	26.93	8.37		155.02	13.01	9.66	5.96	7.43	7.19	3.65	7.96	10.6	9.75		7.4		15.69		3.35	44.61	10.96	20.93		7.3	8.3		4.77	7.11	6.93	8.39	12.42	9.54	16.08	9.13	29.62	11.77		4.05
2017-11-08	17.34	6.6	3.47	5.32	2.98		13.13	40.07	7.45	43.6	18.17	26.5	8.8		155.22	13.28	9.76	6.11	7.52	7.23	3.7	8.06	10.73	10.28		7.34		16.25		3.35	45.74	10.56	20.95		7.32	8.27		4.72	7.09	6.93	8.42	12.53	9.61	15.96	8.92	29.54	11.77		4.18
2017-11-09	17.37	6.62	3.5	5.53	2.98		12.97	41.52	7.54	43.69	18.35	26.24	9.29		151.27	13.14	9.52	6.27	7.52	7.3	3.66	8.49	10.83	10.14		7.24		16.12		3.35	45.86	10.31	20.56		7.3	8.34		4.66	7.04	6.93	8.42	12.16	9.65	15.93	8.95	29.3	12.18		4.28
2017-11-10	17.46	6.72	3.52	5.58	2.99		13.02	43.38	7.54	44.03	18.17	26.5	8.72		151.93	13.61	9.59	6.24	7.55	7.28	3.64	8.78	10.86	10.14		7.34		16.0		3.36	45.86	10.61	20.87		7.44	8.24		4.73	6.98	6.93	8.47	12.26	9.54	15.93	8.92	29.3	12.09		4.22
2017-11-13	16.24	6.68	3.49	5.65	2.98		13.22	46.38	7.51	44.79	17.77	26.63	9.31		154.56	13.61	8.88	6.14	7.55	7.26	3.61	8.83	10.94	9.89		7.24		16.55		3.38	47.48	10.46	20.66		7.38	8.58		4.67	6.88	6.93	8.33	12.05	9.27	16.08	8.81	28.9	12.11		4.22
2017-11-14	17.2	6.76	3.44	5.5	2.98		13.41	45.8	7.39	44.96	17.81	26.8	9.41		157.19	13.95	8.95	5.91	7.46	7.19	3.6	8.88	10.78	9.97		7.14		16.52		3.38	47.77	10.51	21.35		7.22	8.6		4.66	6.93	6.93	8.5	12.72	9.2	15.98	8.95	29.06	12.11		4.37
2017-11-15	17.92	6.83	3.44	5.42	2.98		13.35	46.8	7.45	44.45	17.99	27.74	9.29		156.33	13.88	8.98	6.04	7.55	7.12	3.59	8.49	10.83	10.19		7.31		17.44		3.38	47.6	10.66	22.09		7.22	8.6		4.66	7.41	6.93	8.81	12.98	9.09	17.1	9.34	29.89	12.11		4.44
2017-11-16	17.92	6.95	3.47	5.48	2.96		13.33	47.07	7.45	44.2	18.46	27.87	9.29		153.9	14.01	9.02	5.91	7.61	7.17	3.61	8.86	11.18	10.25		7.6		17.47		3.36	47.71	10.86	22.44		7.72	9.07		4.94	7.92	6.93	8.79	12.85	9.34	17.22	9.3	30.69	12.18		4.61
2017-11-17	17.57	6.95	3.51	5.45	2.95		13.27	45.8	7.51	44.45	18.17	27.78	9.06		151.93	13.75	9.12	5.91	7.55	7.12	3.63	8.65	11.04	10.17		7.53		17.38		3.35	47.42	10.81	21.99		7.81	8.97		4.94	7.77	6.93	8.69	12.58	9.96	17.73	9.27	30.09	12.99		4.51
2017-11-20	18.09	6.89	3.51	5.48	2.95		13.24	48.7	7.51	44.37	18.06	28.17	9.6		149.69	13.88	8.88	6.01	7.74	7.1	3.63	8.62	11.07	10.11		7.53		17.75		3.35	48.87	10.96	21.93		7.67	9.01		4.94	7.93	6.93	8.5	12.34	9.65	18.11	8.92	29.62	13.74		4.47
2017-11-21	18.15	6.89	3.47	5.4	2.95		13.27	47.65	7.21	46.57	17.95	28.04	9.87		151.73	14.15	8.81	5.91	7.64	7.1	3.62	8.8	10.94	9.95		7.73		17.53		3.36	48.99	11.41	21.72		7.51	9.05		4.86	7.79	6.93	8.54	12.29	9.75	17.28	8.99	29.58	13.42		4.51
2017-11-22	17.89	7.12	3.48	5.4	2.95		14.18	48.44	7.33	48.6	18.17	28.04	9.75		153.18	15.11	8.45	5.91	7.64	7.21	3.63	9.02	11.15	10.0		8.08		17.78		3.36	50.02	11.51	21.62		7.52	9.49		4.82	7.65	6.93	8.71	12.61	9.75	17.6	9.02	30.25	13.35		4.54
2017-11-23	18.04	7.14	3.51	5.4	2.95		13.96	48.44	7.83	48.43	18.32	27.53	9.85		153.9	15.81	8.52	5.99	7.58	7.21	3.7	9.15	11.12	10.17		8.15		17.66		3.35	48.75	11.51	21.88		7.51	9.69		4.77	7.75	6.93	8.69	12.42	9.99	17.2	9.09	30.25	13.13		4.58
2017-11-24	18.12	7.16	3.58	5.45	3.16		13.96	48.07	8.07	48.77	18.1	27.27	10.04		154.1	15.61	8.52	6.04	7.74	7.21	3.96	9.34	11.04	10.85		8.08		17.75		3.35	48.51	11.41	22.7		7.69	9.79		4.8	7.93	6.93	8.89	12.42	10.13	17.2	9.3	30.57	13.35		4.61
2017-11-27	18.61	7.18	3.67	5.48	3.17		13.91	48.7	8.07	49.45	17.95	28.51	10.73		152.26	15.61	8.56	6.24	7.74	7.23	3.99	9.55	11.12	11.02		8.15		17.84		3.35	49.05	11.56	22.54		7.75	9.99		4.8	8.04	6.93	8.92	12.8	10.44	16.84	9.55	30.85	13.35		4.82
2017-11-28	18.38	7.14	3.67	5.45	3.19		13.79	49.17	7.63	48.68	17.95	28.12	11.32		150.55	15.41	8.52	6.24	7.89	7.26	3.98	10.21	11.02	10.88		8.02		17.62		3.35	48.26	11.61	22.6		7.82	9.77		4.82	8.02	6.93	8.96	12.66	10.68	16.97	9.76	30.53	13.4		4.72
2017-11-29	18.56	7.25	3.65	5.45	3.12		14.13	51.12	7.68	51.65	16.74	28.12	11.17		151.93	16.08	8.59	6.63	7.92	7.3	4.14	10.9	11.15	11.02		8.08		18.18		3.39	48.26	11.87	22.73		7.7	10.07		4.8	7.86	6.93	8.94	12.5	10.89	17.05	9.62	30.45	13.35		4.61
2017-11-30	18.56	7.33	3.67	5.45	3.12		14.15	50.54	8.04	50.72	16.89	28.17	11.32		149.49	16.21	8.7	6.76	7.8	7.41	4.12	10.56	11.31	10.83		8.08		17.9		3.39	48.2	12.12	22.68		7.73	10.26		4.69	7.9	6.93	9.37	12.69	11.41	17.05	9.69	30.65	13.35		4.65
2017-12-01	18.5	7.39	3.71	5.42	3.12		14.07	50.33	8.1	51.39	17.44	29.49	11.43		149.56	16.05	8.88	7.04	7.7	7.57	4.1	10.95	11.36	11.13		8.08		17.9		3.41	49.47	12.62	22.6		7.62	10.28		4.69	7.9	6.93	9.44	12.8	11.45	16.92	9.76	30.41	13.26		4.51
2017-12-04	18.7	7.67	3.89	5.78	3.07		14.07	51.23	8.28	51.22	17.44	29.92	11.93		148.64	16.18	9.05	7.04	7.83	7.79	3.95	11.14	11.36	11.54		7.95		18.02		3.48	49.23	12.72	23.23		7.51	10.44		4.7	7.88	6.93	9.55	13.68	12.1	17.02	10.25	31.45	13.15		4.54
2017-12-05	18.44	7.35	3.83	5.96	3.03		13.74	48.17	7.71	49.11	17.37	29.06	12.16		147.98	15.68	9.59	7.12	7.74	7.52	3.95	10.61	11.36	11.16		8.08		17.56		3.46	50.02	12.42	22.57		7.54	10.48		4.63	7.9	6.93	9.46	13.44	12.38	16.92	9.83	32.08	13.22		4.51
2017-12-06	18.01	7.33	3.83	5.99	3.03		13.71	48.54	7.33	50.72	17.15	28.47	12.77		146.34	15.68	9.87	7.45	7.64	7.55	3.9	10.42	11.23	11.05		8.15		17.41		3.46	50.38	12.07	22.62		7.7	11.06		4.6	7.9	6.93	9.61	13.78	11.51	16.92	9.9	32.0	13.04		4.47
2017-12-07	18.04	7.6	3.78	5.89	3.02		13.79	49.07	7.21	51.65	17.15	29.06	13.65		142.65	15.55	9.8	7.37	7.64	7.68	3.9	10.82	11.1	10.99		8.44		17.2		3.45	51.41	12.22	22.54		7.83	10.64		4.6	7.79	6.93	9.54	13.57	11.62	16.97	9.97	32.0	12.95		4.47
2017-12-08	18.04	7.56	3.71	5.71	3.02		13.79	46.86	7.09	52.58	16.85	29.06	14.59		140.81	15.35	9.3	7.4	7.67	7.55	3.91	11.14	11.2	10.96		8.31		17.01		3.44	51.83	12.17	22.57		7.73	10.9		4.6	7.93	6.93	9.37	13.28	11.62	17.05	10.04	32.0	12.95	11.52	4.54
2017-12-11	17.66	7.44	3.67	5.63	3.02		13.24	45.28	6.86	49.53	16.71	29.02	15.3		141.4	14.28	9.37	7.4	7.64	7.5	3.8	11.19	11.1	10.77		7.95		16.4		3.41	50.32	12.12	21.88		7.52	10.56		4.6	7.93	6.93	9.14	12.53	11.69	16.84	9.62	31.53	12.83	13.2	4.65
2017-12-12	17.78	7.27	3.65	5.6	3.19		13.3	46.01	6.68	48.68	16.12	29.06	16.37		143.44	14.28	9.55	7.22	7.58	7.39	3.8	11.14	11.04	10.55		8.08		16.46		3.41	52.62	12.07	21.3		7.31	10.46		4.58	7.99	6.93	9.03	12.58	11.51	16.33	9.37	30.81	12.61	15.17	4.61
2017-12-13	17.66	7.1	3.64	5.6	3.41		13.19	46.59	6.97	48.68	16.12	28.77	17.49		143.51	13.91	9.05	7.37	7.61	7.32	3.72	11.32	11.2	10.33		8.02		16.77		3.41	52.38	11.92	20.98		7.32	10.28		4.55	7.86	6.93	9.16	12.72	11.45	16.59	8.99	31.05	12.61	15.39	4.54
2017-12-14	17.98	7.18	3.78	5.83	3.58		13.49	47.38	7.09	48.43	15.39	29.06	18.72		146.07	14.68	9.37	7.42	7.58	7.32	3.74	11.32	11.2	10.72		8.02		17.13		3.55	51.89	12.02	21.46		7.38	10.46		4.55	7.61	6.93	9.24	12.74	11.41	16.59	9.3	31.01	12.79	15.53	4.58
2017-12-15	18.64	7.18	3.78	5.45	3.35		13.41	47.17	7.18	48.26	16.45	29.71	17.42		148.64	14.61	9.41	7.42	7.67	7.37	3.76	11.35	11.28	10.83		8.15		17.32		3.63	52.62	12.22	21.54		7.36	10.48		4.55	7.81	6.93	9.48	13.06	11.24	16.97	9.34	31.05	12.79	15.83	4.51
2017-12-18	18.76	7.37	3.74	5.81	3.34		13.44	46.91	7.21	49.45	16.85	30.35	16.21		148.97	15.01	9.59	7.4	7.77	7.37	3.85	11.14	11.57	10.83		7.99		17.26		3.66	55.94	12.27	21.88		7.72	10.92		4.74	7.81	6.93	9.78	13.12	11.27	16.95	9.23	30.89	12.45	16.34	4.54
2017-12-19	18.73	7.31	3.74	5.71	3.18		13.3	44.91	7.09	50.88	16.49	30.35	15.09		147.26	14.71	9.59	7.45	7.7	7.3	3.9	10.87	11.83	10.94		7.99		16.92		3.58	54.67	12.42	21.38		7.5	10.82		4.69	7.7	6.93	9.91	13.12	11.58	16.9	9.23	30.45	12.54	16.48	4.54
2017-12-20	18.79	7.31	3.71	5.55	3.09		13.52	43.8	6.89	50.63	16.67	29.92	14.03		143.38	14.98	9.23	7.53	7.64	7.28	3.87	11.14	11.6	11.27		8.05		17.26		3.61	55.7	13.02	21.32		7.51	11.18		4.77	7.75	6.93	10.0	12.96	11.69	16.84	9.65	30.53	12.54	16.19	4.58
2017-12-21	18.9	7.29	3.74	5.45	3.19		13.35	44.12	6.89	51.22	16.78	30.52	13.06		143.38	14.75	9.59	7.53	8.16	7.41	3.84	11.43	11.68	11.21		8.05		17.29		3.61	55.88	12.92	21.19		7.35	11.5		4.69	7.79	6.93	10.03	12.96	11.34	16.67	9.48	30.53	12.54	16.26	4.54
2017-12-22	19.13	7.27	3.78	5.48	3.17		13.16	43.8	7.09	52.24	16.71	29.96	12.16		140.94	14.88	9.55	7.55	8.13	7.34	3.87	11.09	11.6	11.02		8.05		17.5		3.61	56.31	12.72	20.98		7.41	11.28		4.72	7.81	6.93	10.08	12.64	11.27	16.9	9.44	30.57	12.45	16.77	4.54
2017-12-25	18.96	7.25	3.85	5.42	3.17		13.13	43.12	7.39	55.46	16.67	29.24	13.0		144.03	14.81	9.34	7.6	8.04	7.43	3.99	10.82	11.29	10.91		7.95		17.66		3.61	57.03	12.42	20.72		7.3	11.14		4.72	7.72	6.93	9.97	12.69	10.96	16.84	9.27	30.45	12.88	16.77	4.51
2017-12-26	18.96	7.29	3.89	5.48	3.12		13.3	42.38	7.39	55.88	16.63	29.79	12.1		144.03	15.45	9.2	7.45	8.32	7.41	3.95	10.74	11.27	11.29		7.92		17.5		3.6	58.97	12.32	21.32		7.4	11.71		4.72	7.81	6.93	9.98	12.88	11.0	16.64	9.37	30.89	12.9	17.14	4.51
2017-12-27	18.93	7.67	4.05	5.42	3.16		13.46	41.59	7.45	56.22	16.56	29.66	11.26		144.03	15.55	8.98	7.58	8.32	7.39	3.97	10.74	11.35	11.4		7.92		17.38		3.58	59.75	12.12	21.03		7.4	11.81		4.74	7.77	6.93	10.32	12.8	11.06	16.79	9.41	30.81	12.68	17.65	4.44
2017-12-28	18.93	7.73	3.99	5.42	3.15		13.66	44.49	7.95	57.4	16.63	29.79	10.63		146.67	16.18	9.16	7.58	8.41	7.46	3.97	10.82	11.68	11.32		8.15		17.53		3.61	59.69	12.37	21.14		7.45	11.97		4.63	7.77	6.93	10.41	12.85	11.06	16.82	9.41	31.21	12.45	18.23	4.47
2017-12-29	19.13	7.75	3.98	5.42	3.15		14.07	45.07	8.22	55.29	16.63	30.0	11.09		148.97	16.15	9.34	7.53	8.32	7.3	4.04	10.93	11.85	11.84		8.21		17.5		3.7	58.91	12.62	21.27		7.35	11.93		4.62	7.77	6.93	10.65	13.06	10.75	16.84	9.41	31.45	12.4	18.38	4.47
2018-01-02	18.99	8.15	3.96	5.45	3.13		14.9	46.22	8.75	57.74	17.0	31.46	10.82		149.63	16.65	9.16	7.55	8.29	7.32	4.0	11.03	11.93	12.17		8.21		18.33		3.66	57.64	13.02	21.88		7.25	11.81		4.53	7.77	6.93	10.85	13.14	10.96	16.72	9.58	33.44	12.4	17.65	4.51
2018-01-03	19.05	8.13	3.85	5.58	3.12		14.79	45.28	8.93	56.73	18.14	31.67	11.32		149.3	16.55	9.23	7.27	8.29	7.3	4.05	11.46	12.23	12.14		8.38		18.33		3.76	58.91	13.58	22.46		7.31	12.31		4.53	8.04	6.93	10.82	13.49	11.0	16.84	9.97	34.87	12.68	17.94	4.68
2018-01-04	18.96	8.15	3.92	5.65	3.1		15.2	45.12	8.98	57.32	18.69	32.31	11.43		151.27	17.15	9.37	7.35	8.41	7.32	4.01	12.09	12.26	12.28		7.86		18.7		3.81	61.69	14.23	22.46		7.46	12.53		4.49	7.93	6.93	10.96	13.73	11.0	16.84	10.14	35.27	13.31	18.23	4.72
2018-01-05	18.85	8.15	3.92	5.55	3.08		15.12	43.7	8.75	56.05	18.47	32.14	11.05		149.63	16.75	9.3	7.35	8.74	7.3	3.95	12.09	12.01	11.95		8.38		18.39		3.72	60.72	13.88	22.57		7.7	12.23	9.78	4.49	7.88	6.93	10.91	13.44	11.48	16.72	10.18	35.27	13.2	17.65	4.68
2018-01-08	19.39	8.42	3.89	5.53	3.04		15.37	44.22	8.87	57.07	18.39	32.65	10.71		147.98	17.15	9.23	7.68	8.77	7.72	3.95	12.2	11.98	12.78		8.96		18.67		3.79	60.72	13.83	23.31		7.67	12.39	9.81	4.38	7.97	6.93	11.25	13.49	11.69	16.79	10.42	35.43	13.06	16.99	4.89
2018-01-09	19.63	8.46	3.99	5.63	3.06		15.12	44.17	9.4	60.37	19.57	32.65	10.78		148.64	17.15	9.09	7.66	8.65	7.59	4.1	12.62	12.07	12.97		9.29		19.03		4.05	61.69	14.18	23.63		7.55	12.39	9.82	4.21	8.49	6.93	12.03	14.42	11.79	16.77	10.6	35.27	13.13	16.77	5.1
2018-01-10	19.66	8.36	4.03	5.71	3.07		15.15	44.01	9.46	59.61	19.42	33.34	10.71		147.32	17.01	8.98	7.68	8.56	7.59	3.94	12.62	12.29	13.19		9.68		18.85		4.32	62.29	15.23	23.84		7.63	12.29	9.96	4.35	8.33	6.93	11.75	14.69	11.38	16.92	10.78	35.27	13.08	16.85	5.06
2018-01-11	19.89	8.4	4.28	5.68	3.07		15.23	43.96	9.46	59.69	19.42	32.87	10.92		143.38	17.12	9.59	7.66	8.38	7.63	3.9	12.57	12.18	13.46		9.74		18.85		4.27	62.42	15.44	24.42		7.5	12.29	10.5	4.39	8.29	6.93	11.75	14.69	11.2	16.84	10.74	34.63	13.08	16.48	5.51
2018-01-12	19.94	8.21	4.28	5.76	3.06		15.04	43.59	9.4	58.59	19.49	32.48	11.01		145.35	17.08	8.95	7.63	8.29	7.66	3.91	12.31	11.98	13.27		9.51		18.45		4.29	60.78	15.99	24.11		7.5	12.13	11.23	4.32	8.04	6.93	11.85	14.61	11.31	16.84	10.53	34.63	13.13	16.7	5.48
2018-01-15	20.2	8.19	4.28	5.86	3.07		15.06	43.7	9.22	61.81	19.49	32.74	11.01		145.28	17.42	9.12	7.63	8.56	7.68	3.97	12.46	12.23	14.18		9.51		18.7		4.21	61.81		24.08		7.63	12.57	11.24	4.25	8.15	6.93	12.41	15.28	11.24	17.46	10.39	34.75	13.13	16.04	5.51
2018-01-16	19.86	8.15	4.3	5.83	3.06		15.28	44.86	8.87	60.96	19.42	32.48	10.75		142.19	17.75	9.09	7.63	8.59	7.57	3.99	12.46	12.73	14.29		9.51		18.7		4.27	62.6		24.08		8.16	12.41	11.11	4.2	8.24	6.93	12.73	14.61	11.1	17.3	9.97	34.71	12.9	15.97	5.34
2018-01-17	19.89	8.19	4.57	5.58	3.06		14.9	44.22	8.87	59.27	19.49	31.12	10.53		140.75	16.81	9.09	7.48	8.35	7.38	4.09	11.99	12.51	13.74		9.09		18.08		4.57	60.42		23.05		8.16	11.93	10.55	4.14	8.15	6.93	12.19	13.6	11.55	17.1	9.83	34.71	12.95	15.83	5.31
2018-01-18	19.83	8.3	4.68	5.68	3.06		14.95	43.96	8.87	60.96	19.9	31.71	10.59		138.12	17.01	8.88	7.45	8.32	7.26	4.12	12.01	12.73	14.29		9.61		18.08		4.48	60.54	15.13	23.26		8.3	12.23	10.87	4.21	8.15	6.93	12.73	13.6	11.89	17.1	9.9	35.35	13.22	14.66	5.44
2018-01-19	19.89	8.3	4.86	5.68	3.06		14.84	44.33	9.46	63.84	20.01	32.06	10.29		138.77	16.88	8.95	7.45	8.35	7.26	4.33	11.93	12.62	15.11		9.87		18.05		4.48	59.88	16.19	23.47		8.15	12.63	11.17	4.27	8.22	6.93	13.57	13.62	11.76	17.15	9.69	36.14	13.85	14.59	5.44
2018-01-22	19.8	8.44	5.18	5.6	3.06		15.7	46.7	9.99	66.63	19.35	31.93	9.58		135.48	17.18	9.16	7.4	8.35	7.26	4.38	11.96	12.73	15.22		9.94		18.67		4.47	64.05	17.32	23.42		7.94	13.29	11.19	4.21	8.47	6.93	14.46	13.89	11.89	16.69	10.14	34.83	14.8	14.66	5.41
2018-01-23	19.8	8.7	5.18	5.6	3.06		15.7	46.7	9.99	66.63	19.35	31.93	9.58		135.48	17.18	9.05	7.45	8.35	7.28	4.38	11.96	12.73	15.22		9.94		18.67		4.47	64.05	17.32	23.42		7.94	13.29	11.19	4.21	8.47	5.93	14.46	13.89	11.89	16.69	10.14	34.83	14.8	14.73	5.89
2018-01-24	19.8	8.63	5.18	5.6	3.06		15.7	46.7	9.99	66.63	19.35	31.93	9.58		135.48	17.18	9.05	7.4	8.35	7.28	4.38	11.96	12.73	15.22		9.94		18.67		4.47	64.05	17.32	23.42		7.94	13.29	11.19	4.21	8.47	5.93	14.46	13.89	11.89	16.69	10.14	34.83	14.8	14.8	6.03
2018-01-25	19.65	8.78	5.54	5.6	3.06		16.77	46.8	10.34	67.73	19.2	32.31	10.25		130.88	17.85	8.98	7.22	8.19	7.31	4.29	12.2	13.5	15.94		10.03		18.73		4.51	68.52	17.05	23.15		8.49	14.07	11.81	4.2	8.5	5.93	13.98	13.44	11.06	16.44	10.56	35.03	15.82	14.88	6.03
2018-01-26	19.28	8.84	5.33	5.6	3.04		17.93	45.8	10.05	70.7	20.52	32.83	10.96		125.62	18.22	9.2	7.24	8.62	7.28	4.41	12.09	14.1	15.77		10.16		18.64		4.54	70.4	16.34	22.78		8.4	15.06	11.61	4.2	9.09	5.93	14.53	13.57	11.2	16.72	10.28	35.19	15.8	14.59	5.96
2018-01-29	18.14	8.82	5.07	5.6	3.04		19.09	44.8	10.23	68.75	20.77	33.17	10.97		126.28	18.88	9.16	7.24	8.56	7.24	4.48	12.09	14.32	15.66		10.45		18.48		4.45	70.1	15.74	22.15		8.3	16.1	11.62	4.16	9.6	5.93	13.98	13.97	11.06	16.59	10.46	35.43	15.44	14.44	6.1
2018-01-30	17.35	8.74	5.42	5.53	3.04		19.86	45.49	10.05	72.56	20.81	33.34	11.74		135.09	18.72	9.05	7.19	8.59	7.26	4.48	12.92	14.38	16.73		10.52		19.62		4.35	70.46	15.34	23.31		8.09	16.64	11.61	4.13	9.74	5.93	13.94	13.86	10.86	16.49	10.6	35.43	15.62	14.22	6.14
2018-01-31	18.07	8.76	5.42	5.42	2.99		18.87	44.75	9.93	69.43	20.52	32.06	11.47		132.2	18.15	9.02	7.19	8.22	7.26	4.45	12.01	13.44	16.76		10.07		19.28		4.35	75.36	15.94	23.26		8.2	16.2	11.51	4.25	9.51	5.93	14.16	13.92	11.2	16.46	9.86	35.43	15.62	14.29	6.1
2018-02-01	17.44	8.61	5.43	5.35	2.94		18.6	44.96	9.87	66.46	20.48	31.63	11.4		127.59	18.18	8.88	7.14	8.01	7.33	4.39	12.78	13.2	16.21		10.07		18.88		4.45	73.91	15.39	22.62		8.05	16.44	11.37	4.27	9.42	5.93	13.87	13.68	11.0	16.56	9.2	35.35	15.62	13.86	5.88
2018-02-02	17.44	8.72	5.47	5.32	2.94		18.6	45.33	9.34	67.99	20.3	32.14	10.94		122.33	18.68	8.84	7.09	7.95	7.26	4.35	12.68	13.72	16.35		10.13		18.7		4.39	73.18	15.31	22.3		8.05	16.44	11.37	4.27	9.51	5.93	13.89	13.76	10.93	16.33	9.16	35.35	15.53	14.59	5.81
2018-02-05	16.23	8.4	5.36	5.22	2.89		17.3	42.28	8.87	63.25	19.42	31.63	10.32		123.71	17.38	8.88	7.04	7.49	7.17	4.35	11.8	12.89	15.22		9.45		17.5		4.14	68.1	14.25	21.99		7.49	15.48	10.62	4.16	9.65	5.93	12.96	12.8	10.23	15.82	8.84	34.23	14.71	13.86	5.33
2018-02-06	15.11	8.17	5.4	4.86	2.75		16.11	42.12	8.51	58.84	19.46	29.45	10.71		115.1	16.25	8.84	6.68	7.09	7.05	4.06	11.09	12.89	14.67		9.48		16.61		4.42	63.38	14.25	20.66		6.97	14.63	10.13	3.99	9.31	5.93	13.19	12.53	9.54	15.67	9.06	32.64	14.03	13.2	5.11
2018-02-07	16.17	8.55	5.4	5.02	2.91		17.22	43.59	8.87	60.37	19.97	29.45	10.86		118.65	17.18	8.84	7.01	7.58	7.26	4.01	11.83	12.95	15.39		9.84		17.35		4.18	66.53	14.73	21.17		7.11	15.66	10.83	3.96	9.56	5.93	13.53	12.93	10.17	16.08	9.13	33.92	14.35	13.56	5.48
2018-02-08	16.56	8.3	5.43	4.91	2.96		17.77	43.28	9.46	62.15	19.83	29.06	10.25		116.41	16.35	8.77	6.96	7.37	7.24	4.03	11.88	12.4	15.66		9.38		16.92		4.27	62.9	14.63	20.56		6.62	15.42	11.09	3.79	9.63	5.93	13.57	12.24	10.1	15.8	8.92	33.84	14.35	13.35	5.26
2018-02-09	16.32	8.38	5.51	4.91	3.02		17.82	42.64	9.4	60.62	19.83	29.15	10.02		119.04	16.35	8.77	6.99	7.34	7.17	4.12	11.43	11.96	15.5		9.55		16.86		4.0	58.54	15.18	20.66		6.5	16.24	11.02	3.79	9.58	5.93	13.26	12.05	9.99	15.7	8.77	33.44	14.21	13.35	5.37
2018-02-12	16.74	8.82	5.69	5.09	3.06		19.06	44.75	9.75	62.23	20.34	29.15	10.52		123.38	17.48	8.59	7.12	7.58	7.17	4.18	11.99	12.09	16.49		9.74		17.5		4.11	62.6	15.34	21.17		6.15	16.56	11.49	4.04	9.58	5.93	13.37	12.26	10.03	15.98	8.77	33.44	14.21	13.56	5.51
2018-02-13	17.89	9.18	5.87	5.22	3.07		19.53	47.86	9.07	63.5	20.2	29.62	10.71		124.5	18.15	9.2	7.12	7.7	7.57	4.2	12.6	11.96	16.82		10.39		18.08		4.35	65.32	15.59	21.72		6.5	16.0	11.51	4.1	9.74	5.93	13.78	12.64	10.41	16.08	8.95	33.44	14.21	13.56	5.73
2018-02-21	17.74	9.35	5.9	5.25	3.07	22.86	20.64	48.44	9.28	67.9	20.16	31.67	10.48		121.67	18.58	9.02	7.09	7.7	7.45	4.24	12.62	12.67	17.28		10.42		18.21		4.33	67.74	15.84	22.23		6.52	15.94	11.54	4.13	9.85	5.93	13.64	12.9	10.41	16.08	9.48	33.6	14.35	13.86	5.77
2018-02-22	17.2	9.28	5.9	5.22	3.04	22.86	20.31	47.01	9.04	67.73	19.97	31.12	10.23		118.32	19.12	8.88	7.06	7.74	7.45	4.31	12.44	13.11	17.53		10.52		17.9		4.27	64.11	15.79	21.72		6.3	15.84	11.12	4.04	9.85	5.93	13.39	13.09	10.1	16.08	9.13	32.64	14.44	13.93	5.7
2018-02-23	17.32	9.39	5.94	5.17	3.04	21.03	20.47	49.17	8.69	71.8	20.31	31.2	10.06		119.04	20.28	8.95	7.06	7.77	7.45	4.47	12.65	13.14	18.38		10.26		18.54		4.33	67.13	15.89	22.68		6.35	16.04	11.01	4.07	10.53	5.93	14.01	13.78	10.37	15.98	9.3	33.04	14.89	14.08	5.77
2018-02-26	17.32	9.52	6.15	5.12	3.04	20.94	21.02	48.33	8.81	72.81	20.64	31.24	9.94		118.38	20.48	8.98	7.04	7.7	7.45	4.39	12.78	13.0	17.86		9.97		18.51		4.42	68.34	16.09	23.05		6.2	16.06	10.87	4.01	10.6	5.93	14.64	13.28	10.37	15.82	9.3	32.88	14.98	14.29	5.73
2018-02-27	16.87	9.75	6.57	5.11	3.04	21.95	21.05	48.44	8.69	72.98	20.68	30.52	9.92		121.02	21.42	8.98	6.94	7.52	7.26	4.37	12.65	13.17	17.75		10.2		18.33		4.3	68.64	16.04	22.83		6.4	15.76	10.99	3.85	11.33	5.93	14.57	13.2	10.37	16.21	9.09	34.23	14.89	14.29	5.73
2018-02-28	17.05	9.87	6.77	5.08	3.02	20.12	21.52	49.38	8.57	70.87	20.56	30.52	9.94		119.04	22.42	9.16	6.83	7.4	7.28	4.35	12.62	12.95	18.3		10.07		18.33		4.42	68.89	15.91	22.04		6.22	16.04	10.97	3.9	11.03	5.93	15.01	12.96	10.89	16.18	9.09	34.07	15.62	13.86	5.7
2018-03-01	16.74	9.66	6.66	5.02	3.02	20.3	20.86	47.91	8.57	69.85	20.2	29.92	9.75		115.62	21.82	9.16	6.68	7.49	7.31	4.43	13.37	12.42	18.13		9.94		18.64		4.36	70.16	16.29	22.52		6.25	16.08	10.86	3.87	10.97	5.93	15.17	13.28	10.86	16.31	9.06	33.76	15.84	13.93	5.51
2018-03-02	16.68	9.77	6.66	4.98	3.22	19.75	20.86	46.96	8.39	69.77	20.08	29.45	9.54		114.31	21.82	9.05	6.65	7.55	7.47	4.41	14.27	12.45	19.4		9.77		18.73		4.36	70.76	17.35	23.31		6.29	16.02	10.76	3.87	11.22	5.93	15.07	13.12	10.51	16.28	9.23	32.64	16.57	14.0	5.48
2018-03-05	16.26	9.24	7.11	5.12	3.17	19.48	19.42	46.38	7.83	71.12	19.6	29.32	9.9		117.4	20.35	8.81	6.63	7.74	7.9	4.69	13.9	12.23	19.73		9.45		18.85		4.41	67.74	17.05	22.89		6.32	14.92	10.62	3.78	11.26	5.93	14.03	12.48	10.51	16.21	8.92	31.85	16.95	14.08	5.29
2018-03-06	16.26	9.64	7.45	5.19	3.22	19.84	20.77	45.86	7.98	70.27	19.9	29.49	9.67		119.04	21.55	8.88	6.5	8.07	7.73	4.66	14.59	12.56	20.33		9.61		19.4		4.42	70.76	17.8	23.05		6.76	15.64	10.67	3.79	11.38	5.93	14.53	13.12	10.17	16.26	9.13	31.77	16.66	14.22	5.48
2018-03-07	16.81	9.49	7.34	5.19	3.17	18.47	20.69	45.7	8.25	66.8	20.56	29.49	9.66		117.07	21.02	8.88	6.19	8.19	7.69	4.58	14.48	12.56	20.11		9.25		19.07		4.51	69.43	17.85	22.68		6.99	14.96	10.5	3.71	11.4	5.93	13.89	13.28	10.3	16.21	9.3	31.85	16.3	14.59	5.44
2018-03-08	16.38	9.52	7.34	5.17	3.17	19.2	20.53	45.28	8.45	68.58	21.08	30.0	9.54		119.7	21.15	8.84	6.22	8.07	7.78	4.6	14.24	12.81	20.28		9.25		19.07		4.57	69.31	17.9	22.52		6.91	15.12	10.5	3.73	11.4	5.93	14.05	13.06	10.3	16.21	9.34	31.69	16.21	14.95	5.4
2018-03-09	16.2	9.83	7.54	5.17	3.21	19.11	20.55	43.54	8.16	71.04	20.71	29.32	9.48		117.79	21.62	8.84	6.32	7.89	8.3	4.75	14.27	12.56	19.78		9.25		18.88		4.72	67.74	18.05	21.54		7.08	14.96	10.5	3.76	11.4	5.93	13.98	12.96	10.2	16.18	9.3	31.69	15.75	15.32	5.77
2018-03-12	15.87	10.21	8.06	5.17	3.07	18.75	21.3	41.33	8.16	71.63	20.86	29.24	9.29		115.62	22.32	8.84	6.29	7.7	8.3	4.77	14.64	12.4	19.07		9.87		18.82		4.67	70.28	18.05	21.21		7.09	14.31	10.5	3.93	11.1	6.81	14.1	12.56	10.03	16.21	9.3	31.77	16.21	15.32	5.92
2018-03-13	16.05	10.33	7.56	5.53	3.17	18.11	21.63	39.8	8.04	70.95	20.64	28.34	9.67		113.06	23.82	8.77	6.4	7.83	8.16	4.79	14.85	12.42	20.06		9.74		18.42		4.67	69.55	17.72	20.56		7.15	15.1	10.45	3.87	11.19	6.81	13.98	12.93	10.37	16.08	9.72	32.0	16.3	15.39	5.92
2018-03-14	16.59	10.33	7.56	5.78	3.19	17.19	21.52	41.54	8.07	71.29	20.71	28.21	9.98		109.9	23.72	8.81	6.4	7.98	7.87	4.75	14.64	12.92	19.87		9.74		18.64		4.67	71.49	17.47	20.95		7.41	15.4	10.87	3.87	11.22	6.81	14.05	12.74	10.72	16.08	9.83	32.08	16.02	15.53	5.88
2018-03-15	16.23	10.38	7.38	5.73	3.19	17.65	23.01	40.49	8.22	70.27	19.9	28.85	9.6		108.52	24.42	8.81	6.32	8.13	8.09	4.75	14.43	12.75	19.95		9.74		18.57		4.63	73.18	18.1	20.56		7.41	15.3	10.99	3.9	11.19	6.81	13.78	12.8	10.65	15.98	9.62	31.85	16.02	15.68	5.84
2018-03-16	16.14	10.59	7.74	5.78	3.22	18.29	23.62	39.49	8.78	70.27	19.97	27.78	9.87		106.22	24.49	8.77	6.24	8.07	7.8	4.79	14.59	12.78	19.73		9.74		18.42		4.78	77.41	18.0	20.3		7.28	15.78	11.07	4.0	11.23	6.81	13.69	12.5	10.65	16.21	9.48	31.85	16.23	15.68	5.92
2018-03-19	15.99	10.86	7.74	5.63	3.21	19.39	23.01	38.96	9.04	73.66	20.27	28.21	10.23		106.28	24.22	8.7	6.17	7.89	7.69	4.77	14.9	12.56	21.1		9.55		18.54		4.78	77.72	17.87	19.91		6.9	15.82	11.17	4.07	11.38	6.81	14.35	12.48	10.44	16.08	9.48	31.45	16.12	15.32	5.81
2018-03-20	16.05	11.18	8.09	5.63	3.17	18.29	23.45	40.01	8.98	72.9	20.27	27.57	10.94		109.18	24.02	8.7	6.14	7.89	7.57	4.73	14.8	12.4	21.1		9.42		18.79		4.81	76.2	17.6	19.77		6.94	15.84	10.87	4.04	11.35	6.81	13.98	12.48	10.37	16.18	9.37	31.05	16.48	14.8	6.03
2018-03-21	16.32	11.07	8.06	5.63	3.17	18.11	24.0	40.85	8.75	76.2	19.64	26.93	11.05		112.99	24.15	8.73	5.91	7.77	7.54	4.71	15.09	12.56	20.99		9.42		18.7		4.78	76.93	17.65	20.26	9.55	7.0	16.06	10.75	4.13	11.17	6.81	14.32	12.58	10.58	16.18	9.55	31.05	16.68	14.59	5.92
2018-03-22	16.59	10.86	7.9	5.53	3.21	20.49	24.44	39.64	8.39	77.89	20.05	27.27	10.9		111.48	23.89	8.7	6.06	7.77	7.52	4.71	14.9	12.59	20.99		9.61		18.42		4.72	80.92	17.4	20.04	9.55	7.19	16.0	10.5	4.13	11.01	6.81	14.28	12.69	10.51	16.21	9.44	31.05	16.73	13.93	5.84
2018-03-23	16.26	10.63	7.72	5.14	3.17	21.49	23.37	38.85	8.45	74.25	20.01	27.14	10.67		108.85	23.32	8.7	6.09	7.64	7.5	4.61	14.37	12.59	20.22		9.58		17.96		4.51	79.17	17.6	19.91	9.2	7.0	15.82	10.38	4.1	11.22	6.81	13.96	12.64	10.41	16.28	9.2	30.65	16.21	15.39	5.7
2018-03-26	15.78	10.93	8.09	5.48	3.17	21.95	24.78	38.75	8.45	78.74	19.31	26.84	10.36		106.28	23.89	8.59	5.88	7.64	7.47	4.62	14.4	12.34	21.07		9.16		18.15		4.54	78.38	17.6	19.58	9.02	6.96	15.84	10.8	4.1	11.22	6.81	13.39	12.1	10.58	16.21	9.06	30.81	16.21	16.19	5.73
2018-03-27	15.9	10.97	8.13	5.37	3.18	21.95	24.33	38.43	8.45	78.74	19.83	26.16	10.71		103.92	23.89	8.59	6.14	7.55	7.5	4.66	14.35	12.18	20.61		9.09		18.24		4.56	76.69	17.52	20.04	9.55	6.82	15.44	11.07	4.03	11.22	6.81	13.51	12.21	10.51	16.21	9.06	30.93	16.25	17.14	5.7
2018-03-28	15.75	10.84	8.26	5.35	3.14	21.86	24.58	38.17	8.45	79.59	19.6	26.24	10.97		100.04	23.49	8.59	5.91	7.52	7.45	4.69	13.53	12.12	20.17		9.03		18.05		4.64	76.81	17.6	20.36	10.07	6.7	15.4	11.23	4.03	11.15	6.81	13.62	12.21	10.37	16.08	9.16	30.69	16.61	17.87	5.55
2018-03-29	15.48	10.77	8.66	5.32	3.16	21.77	24.28	36.85	8.33	78.74	19.23	26.37	11.47		98.06	23.35	8.73	5.91	7.55	7.45	4.71	13.79	12.09	20.11		9.09		18.24		4.61	76.51	17.67	20.13	10.43	6.7	15.82	11.37	4.07	11.1	6.81	13.82	12.21	10.17	16.08	9.16	30.25	16.43	18.16	5.55
2018-03-30	14.99	10.79	8.62	5.68	3.14	22.77	23.95	36.22	8.39	80.01	18.57	26.46	12.08		103.85	23.09	8.56	6.04	7.49	7.4	4.71	13.63	12.12	20.0		9.09		18.61		4.6	79.47	18.23	20.07	10.78	6.61	16.02	11.34	4.35	11.22	6.81	13.73	12.43	10.2	16.08	9.37	30.49	16.41	17.87	5.51
2018-04-02	14.21	11.37	8.73	5.81	3.08	23.5	24.83	37.38	8.57	82.21	18.94	25.82	12.06		103.26	24.15	8.98	6.04	7.58	7.33	4.83	14.03	11.98	20.55		9.03		18.85		4.6	82.31	18.48	19.58	11.3	6.15	17.12	11.27	4.58	11.22	6.81	13.41	12.43	10.1	16.08	9.65	30.57	16.75	18.01	5.59
2018-04-03	15.17	11.32	9.0	6.19	3.11	24.05	24.89	37.96	8.75	85.09	19.01	25.13	11.85		100.63	24.22	8.52	5.88	7.55	7.33	4.98	14.16	11.76	20.22		9.42		18.76		4.59	80.44	18.55	19.81	11.04	6.43	17.94	11.27	4.69	12.0	6.81	13.3	12.13	9.96	16.08	9.9	30.09	16.73	17.79	5.59
2018-04-04	16.02	11.34	9.22	6.35	3.11	23.78	24.72	36.85	8.87	85.51	18.9	26.88	12.01		96.68	23.95	8.52	5.64	7.58	7.45	5.1	13.84	11.74	20.61		9.55		18.91		4.66	78.62	19.46	19.61	10.51	6.3	17.88	11.49	4.74	12.0	6.81	13.41	12.37	9.96	16.16	10.18	30.77	17.7	16.99	5.84
2018-04-05	15.69	11.51	9.49	6.6	3.11	23.96	24.28	37.38	8.87	90.76	18.94	28.77	11.8		99.97	23.75	8.52	5.61	7.95	7.52	5.05	13.53	11.74	20.86		9.55		19.31		4.67	78.56	19.86	19.58	9.9	6.25	18.12	11.48	4.86	12.25	6.81	13.37	12.32	10.2	16.03	10.53	31.77	17.61	16.77	5.99
2018-04-06	15.66	11.76	9.64	6.45	3.12	23.59	24.28	37.33	9.04	91.02	18.86	28.72	11.97		101.94	23.82	8.49	5.8	8.01	7.52	4.98	13.58	11.71	21.54		9.71		19.22		4.78	78.5	19.81	19.84	9.72	6.19	17.84	11.48	4.94	11.95	6.87	13.73	12.21	10.17	16.08	10.35	32.08	17.72	16.26	6.4
2018-04-09	16.72	11.81	9.35	6.88	3.12	24.23	24.5	37.33	8.98	89.32	18.94	28.55	11.78		100.04	25.16	8.52	5.91	8.04	7.47	4.92	13.68	11.74	21.87		9.61		19.43		5.08	78.5	19.99	19.81	9.46	6.05	18.44	12.03	5.0	11.88	6.87	13.82	12.43	10.03	16.21	10.32	32.32	18.02	16.85	6.62
2018-04-10	17.26	11.67	9.34	7.16	3.09	23.78	25.11	37.33	9.28	91.36	18.86	28.04	10.96		102.67	24.89	8.34	5.91	7.98	7.47	5.19	13.0	11.96	21.21		9.55		19.74		4.99	78.32	19.36	19.58	9.72	5.75	18.04	12.5	4.91	11.9	6.87	13.82	12.32	9.89	15.98	10.28	31.85	18.13	16.77	6.43
2018-04-11	16.6	11.28	9.52	6.91	3.06	23.59	24.55	36.85	9.04	90.42	18.71	27.7	10.5		105.36	23.82	8.52	5.8	7.77	7.33	5.23	12.25	11.74	20.17		9.48		19.31		4.99	76.51	18.6	19.06	9.29	5.43	16.98	12.38	4.91	11.33	6.87	13.76	11.91	9.89	16.08	9.93	31.85	18.7	17.36	6.25
2018-04-12	16.32	11.53	9.54	7.01	3.03	23.5	24.5	37.54	9.04	90.26	18.34	27.74	10.63		103.92	23.82	8.49	5.75	7.67	7.38	5.25	12.68	11.79	20.22		9.58		19.49		4.96	78.93	18.98	18.76	9.55	5.28	17.0	12.13	5.05	12.02	6.87	14.03	11.45	9.89	16.05	9.69	32.0	19.01	17.36	6.21
2018-04-13	16.17	11.21	9.56	6.96	3.04	23.59	23.18	36.59	8.93	88.22	17.89	27.7	10.63		100.63	22.82	8.38	5.75	7.61	7.45	5.25	12.7	11.51	19.67		9.64		19.0		4.87	77.41	19.11	19.06	9.29	5.48	16.42	12.35	5.15	11.7	6.87	13.91	10.77	9.61	16.05	9.76	31.53	19.01	17.94	6.17
2018-04-16	17.19	11.23	9.6	6.96	2.99	23.5	22.07	36.12	9.01	87.55	17.82	27.7	11.28		98.65	22.69	8.34	5.8	7.74	7.47	5.34	12.36	11.4	18.9		9.81		18.73		4.99	76.99	19.48	19.09	9.2	5.7	16.24	12.6	5.05	11.68	6.87	13.66	10.36	9.61	16.05	9.76	32.32	19.01	17.58	6.06
2018-04-17	17.15	11.44	10.13	6.96	3.06	23.5	23.12	34.96	9.16	90.59	17.82	27.7	11.26		99.44	23.22	8.52	5.8	7.77	7.45	5.38	12.39	11.29	19.95		10.26		19.0		5.05	77.41	19.66	19.06	9.46	5.8	16.34	12.55	5.05	11.61	6.87	13.57	10.85	9.61	16.05	10.18	31.85	19.01	17.28	6.14
2018-04-18	16.72	11.3	9.94	7.11	3.04	23.5	22.18	33.48	9.16	86.36	17.71	28.34	10.63		96.02	22.39	8.63	5.75	7.64	7.57	5.33	12.15	11.1	19.32		10.68		19.0		5.0	78.2	19.51	19.12	9.37	5.67	16.2	12.8	4.89	11.47	6.87	13.41	10.71	9.61	15.95	9.97	31.49	18.83	17.14	6.03
2018-04-19	16.4	11.02	9.6	7.06	3.04	23.41	20.97	31.85	8.93	80.43	17.6	27.35	10.71		90.89	21.09	8.52	5.67	7.61	7.69	5.21	11.51	10.99	19.51		10.32		18.61		4.93	78.2	18.75	18.67	9.37	5.49	15.66	12.16	4.83	11.45	6.87	12.96	10.14	9.34	16.05	9.83	29.3	18.7	16.41	5.81
2018-04-20	16.32	11.11	9.64	7.5	3.17	23.5	21.77	32.27	8.93	83.82	17.52	27.35	10.59		97.21	22.35	8.56	5.56	7.61	7.76	5.42	12.31	11.07	20.33		10.52		18.79		4.84	81.04	19.26	18.7	9.29	5.51	16.04	12.38	4.94	11.33	6.87	13.37	10.11	9.37	16.08	9.69	29.7	18.51	16.92	5.95
2018-04-23	16.52	10.28	9.34	7.16	3.21	22.86	20.25	30.06	8.3	81.28	17.45	27.35	10.67		92.08	20.82	8.52	5.53	7.34	7.71	5.32	11.51	10.47	18.93		9.87		17.78		4.78	75.42	18.7	18.08	9.29	5.33	14.92	11.51	4.94	10.6	6.87	12.64	9.43	9.34	16.08	9.06	29.7	17.27	16.77	5.51
2018-04-24	16.21	10.26	9.34	7.42	3.25	22.86	20.97	28.96	8.51	84.67	17.3	28.04	10.63		90.43	20.25	8.52	5.51	7.34	7.8	5.29	11.67	10.55	18.96		9.81		17.29		4.69	77.9	18.6	17.85	9.02	5.4	14.33	11.12	4.94	10.42	6.87	12.73	9.13	9.13	15.82	9.06	28.66	16.75	17.21	5.55
2018-04-26	15.5	9.38	8.7	7.47	3.14	22.77	20.14	27.53	8.28	78.74	17.15	28.04	10.52		87.54	18.85	8.7	5.53	7.25	7.69	5.19	11.72	10.52	17.64		9.45		16.86	41.39	4.51	72.46	17.9	16.97	8.76	5.4	13.83	10.43	4.83	9.7	6.87	12.16	8.91	8.89	15.59	8.77	28.5	16.52	18.01	5.37
2018-04-27	15.7	9.8	9.0	7.57	3.19	22.86	19.92	28.06	8.51	77.89	17.07	26.93	10.63		88.79	19.55	8.7	5.56	7.34	7.78	5.19	11.93	10.52	18.08		9.81		17.47	44.29	4.63	67.44	18.5	17.29	8.85	5.3	14.33	10.57	4.89	9.78	6.87	12.23	9.13	9.13	16.05	9.34	29.06	16.52	18.23	5.51
2018-05-02	15.62	9.7	8.96	7.06	3.1	23.41	18.54	28.17	8.63	73.66	16.63	26.76	9.9		86.88	18.18	8.38	5.53	7.25	7.78	5.11	11.93	10.25	16.82		9.64		17.47	46.36	4.51	62.72	18.5	17.56	8.76	4.93	14.23	10.38	4.86	9.11	6.87	12.37	8.5	8.92	15.82	9.48	28.66	15.64	17.72	5.37
2018-05-03	15.22	10.05	8.62	7.27	3.13	23.32	18.6	28.32	8.69	76.03	16.55	26.76	9.22		85.43	19.35	8.45	5.37	7.15	7.71	5.11	11.78	10.0	16.93		9.74		17.78	43.32	4.51	58.36	18.45	17.49	9.2	4.82	14.47	10.75	4.77	9.09	6.87	12.35	7.93	8.78	15.62	9.55	28.66	15.37	17.36	5.26
2018-05-04	15.26	10.07	8.58	7.75	3.13	23.5	17.93	27.38	8.69	73.75	16.48	26.76	9.18		88.46	19.02	8.56	5.26	7.22	7.76	5.13	11.59	10.08	17.31		9.74		18.02	41.11	4.6	59.27	17.7	17.39	9.02	5.15	14.25	10.62	4.84	8.95	6.91	12.28	7.79	8.96	15.72	9.58	28.58	15.28	17.65	5.26
2018-05-07	14.87	10.63	9.03	7.7	3.14	21.03	19.17	27.64	8.78	77.89	16.92	26.76	9.45		90.1	20.32	8.49	5.32	7.22	7.76	5.29	11.93	10.19	18.52		10.0		18.27	41.94	4.66	62.6	18.0	17.43	8.85	5.2	14.75	10.75	4.83	9.09	6.91	12.73	8.01	9.34	15.72	9.65	28.9	15.46	17.14	5.44
2018-05-08	15.22	10.49	9.0	7.29	3.07	22.77	19.59	28.17	8.63	81.7	16.7	26.16	9.37		89.25	20.28	8.27	5.32	7.31	7.66	5.33	11.67	10.19	18.52		10.0		18.08	41.39	4.63	62.29	17.95	17.95	8.76	5.28	14.53	10.67	4.52	9.04	6.91	12.96	7.74	9.2	15.72	9.51	28.26	15.26	16.85	5.33
2018-05-09	15.07	10.26	8.96	7.16	3.07	20.3	19.31	28.17	8.54	79.59	16.4	25.94	9.5		93.39	20.02	8.17	5.05	7.25	7.66	5.24	11.43	10.3	18.9		10.0		17.9	42.05	4.63	65.02	17.6	17.62	8.85	5.25	14.39	10.6	4.55	9.2	6.91	12.96	8.26	9.2	15.7	9.58	28.58	15.98	16.56	5.26
2018-05-10	14.91	9.8	8.92	6.78	3.02	21.03	18.04	27.69	8.54	80.77	16.4	25.73	9.56		93.46	18.68	8.45	5.29	7.09	7.61	5.15	11.51	10.52	18.13		9.64		17.87	42.72	4.63	63.5	17.35	17.2	8.76	5.1	13.45	9.88	4.27	8.97	6.91	12.55	8.12	9.2	15.7	9.41	28.58	15.71	16.77	5.07
2018-05-11	15.11	10.17	8.92	7.06	3.03	21.86	18.76	29.02	8.54	79.59	16.18	26.33	9.45		95.17	19.62	8.17	5.26	7.15	7.76	5.17	11.43	10.58	18.41		9.84		18.24	42.25	4.63	67.19	18.1	17.39	8.67	5.2	13.63	10.23	4.31	8.84	6.91	12.66	8.18	9.13	15.7	9.51	28.66	15.71	16.26	5.15
2018-05-14	15.15	10.24	8.73	6.96	3.24	21.86	18.93	31.01	8.45	81.2	15.88	26.5	9.54		97.34	19.68	8.17	5.18	7.03	7.69	5.25	11.43	10.69	19.23		9.84		18.88	41.53	4.73	71.37	18.15	17.72	8.67	5.14	13.91	10.01	4.37	8.84	6.91	12.69	8.15	8.92	15.98	9.51	28.66	15.8	16.92	5.18
2018-05-15	15.38	10.28	8.81	6.91	3.24	21.49	19.09	33.16	8.3	86.36	16.1	26.24	9.62		98.59	19.92	8.59	5.24	7.09	7.69	5.29	11.54	10.96	19.76		9.77		18.82	43.32	4.81	71.73	18.2	17.95	8.76	5.16	14.33	10.11	4.62	9.45	6.91	12.6	8.18	9.06	15.98	9.44	28.62	16.0	16.92	5.15
2018-05-16	15.38	9.94	8.81	6.81	3.22	21.77	18.32	33.16	8.16	83.23	16.4	25.69	9.73		95.76	19.42	8.31	5.24	7.0	7.69	5.24	12.15	10.63	19.95		9.74		18.54	43.32	4.79	72.39	17.82	18.4	8.59	5.2	14.03	9.92	4.6	9.18	6.91	12.28	8.07	9.06	15.95	9.55	28.62	16.16	16.85	5.11
2018-05-17	15.38	9.91	8.92	6.83	3.16	22.86	18.21	32.67	8.07	79.5	16.37	26.24	9.52		94.71	19.48	8.49	5.43	6.97	7.61	5.19	12.04	10.63	19.67		9.55		18.57	44.01	4.95	70.16	17.77	18.21	8.59	5.25	14.3	10.01	4.77	9.39	6.91	12.05	8.01	9.06	15.72	9.83	28.58	16.07	16.41	5.04
2018-05-18	15.07	9.89	9.0	6.96	3.17	20.3	18.18	32.06	8.07	82.13	16.29	25.73	9.48		94.71	19.65	8.17	5.94	6.97	7.8	5.31	11.67	10.47	19.78		9.58		18.64	44.01	4.88	69.55	18.1	18.21	8.76	5.26	14.14	10.02	4.77	9.36	6.91	12.26	7.9	9.02	16.0	9.76	28.58	16.05	16.63	4.89
2018-05-21	14.87	9.75	9.0	6.96	3.19	20.12	17.38	31.84	8.04	76.45	15.66	25.9	9.37		95.1	19.22	8.17	6.18	6.88	7.59	5.23	11.72	10.41	19.34		9.58		18.7	43.07	4.88	65.62	17.95	17.75	8.67	5.25	13.54	10.15	4.74	9.19	6.91	12.1	7.39	8.96	15.7	9.69	28.3	16.02	16.48	4.67
2018-05-22	14.4	9.5	8.88	6.76	3.15	20.12	16.17	32.56	7.98	71.12	15.58	25.56	9.18		95.1	18.08	7.99	6.04	6.73	7.57	5.11	11.22	10.25	18.01		9.42		18.3	43.07	4.71	64.05	17.3	17.13	8.59	5.05	12.72	9.64	4.58	8.93	6.91	11.48	6.88	8.64	15.95	9.69	28.18	15.32	16.63	4.41
2018-05-23	15.38	9.59	8.88	6.96	3.15	23.32	16.8	33.33	8.07	73.66	14.54	25.52	8.8		90.76	18.68	8.31	6.15	6.73	7.45	5.21	11.48	10.11	18.54		9.48		18.57	43.32	4.75	68.52	17.3	17.29	8.32	5.0	13.11	9.31	4.58	9.11	6.91	11.75	6.88	8.92	15.57	9.34	27.86	15.39	16.85	4.48
2018-05-24	16.01	9.47	9.34	6.86	3.17	23.32	16.36	33.0	7.92	72.81	14.31	25.22	8.8		85.17	18.25	8.17	6.12	6.6	7.57	5.11	11.19	9.64	18.51		9.61		18.24	43.91	4.65	68.46	17.25	17.1	8.41	4.9	13.25	8.77	4.65	9.13	6.91	11.91	6.63	8.85	15.57	8.84	26.99	15.21	16.99	4.45
2018-05-25	16.24	9.24	9.34	6.5	3.12	23.32	15.28	33.0	7.92	72.81	14.76	25.3	8.18		80.24	17.45	8.02	5.85	6.54	7.4	5.09	10.98	9.42	17.45		9.55		17.68	43.91	4.61	63.69	16.09	16.64	8.24	4.75	12.76	8.71	4.55	9.05	6.91	11.85	6.51	8.71	15.57	8.81	27.39	15.21	16.92	4.41
2018-05-28	15.7	8.36	9.3	6.06	3.04	21.49	14.24	32.33	7.68	69.43	14.84	24.28	7.63		81.55	16.25	8.34	5.43	6.09	7.35	4.92	10.24	9.09	16.24		9.42		16.45	42.83	4.38	59.27	14.98	15.53	7.8	4.42	11.88	8.1	4.31	8.42	6.91	11.07	6.06	8.13	14.5	8.25	26.91	14.15	16.41	4.15
2018-05-29	15.77	9.08	9.53	6.4	3.06	21.95	15.23	32.94	7.8	70.61	14.91	24.7	8.14		87.21	17.38	8.34	5.88	6.24	7.47	5.11	10.37	9.09	17.36		9.42		17.14	42.69	4.58	58.06	15.71	16.51	7.8	4.49	12.7	8.66	4.55	8.7	6.91	11.82	6.35	8.3	15.49	8.7	27.31	14.85	16.85	4.48
2018-05-30	15.62	8.87	9.34	6.17	3.04	21.49	15.23	33.16	7.8	71.88	14.65	24.19	8.03		90.76	17.12	8.34	5.88	6.3	7.35	5.11	9.89	9.09	17.85		9.32		16.44	40.81	4.6	54.01	15.44	16.45	7.45	4.43	12.7	9.07	4.55	8.81	6.91	12.0	6.26	8.3	14.85	8.77	26.95	14.71	16.63	4.34
2018-05-31	15.85	9.24	9.44	6.45	3.07	21.49	16.14	35.1	7.8	73.24	14.39	24.11	7.99		93.39	18.08	8.49	5.99	6.36	7.35	5.21	9.92	9.15	19.1		9.38		16.63	42.41	4.66	54.67	16.44	16.67	7.8	4.46	13.13	9.64	4.6	8.91	6.91	12.76	6.58	8.33	15.57	8.84	26.95	15.01	17.07	4.48
2018-06-01	16.56	9.36	9.38	6.5	3.09	20.58	16.39	34.32	7.8	76.79	14.69	24.02	7.99		93.79	18.32	8.1	5.96	6.42	7.66	5.28	10.29	9.31	19.87		9.38		16.8	42.36	4.58	55.94	16.39	16.97	7.71	4.5	13.32	10.18	4.55	9.04	6.91	12.96	7.01	8.19	15.36	8.63	27.07	15.07	16.92	4.48
2018-06-04	17.7	9.7	9.53	6.65	3.12	19.84	16.83	33.83	7.8	80.35	14.72	23.64	8.3		96.68	18.65	8.88	5.51	6.63	7.69	5.34	10.77	9.7	20.43		9.68		17.09	41.75	4.85	55.82	17.2	17.85	7.71	4.62	13.81	10.62	4.49	9.11	6.91	13.64	7.48	8.37	15.85	8.81	26.99	14.98	17.28	4.63
2018-06-05	17.7	9.63	9.72	7.11	3.12	21.31	16.77	34.6	7.8	80.35	14.24	23.98	8.28		102.6	18.95	8.34	5.45	6.79	7.57	5.7	11.09	9.97	21.08		10.03		17.29	41.8	4.82	59.69	17.32	18.27	7.36	4.73	13.79	10.67	4.55	9.13	6.91	13.41	7.97	8.37	16.29	8.88	26.91	14.96	17.58	4.7
2018-06-06	18.05	10.0	9.84	7.16	3.11	19.2	17.55	35.37	7.98	80.52	13.79	24.96	8.85		107.86	19.32	8.2	5.56	6.73	7.57	5.7	11.3	9.89	21.05		9.94		17.54	41.89	4.73	62.23	17.32	19.19	7.36	4.66	14.34	10.67	4.83	9.04	6.91	13.82	7.91	8.37	16.29	8.92	28.26	15.23	17.65	4.78
2018-06-07	17.26	9.8	9.84	7.01	3.11	18.29	17.22	34.99	8.28	81.2	14.02	24.79	8.78		105.03	18.92	8.17	5.77	7.18	7.59	5.62	10.93	10.47	20.62		9.87		17.29	42.22	4.63	60.24	17.1	18.93	7.71	4.78	13.99	11.02	4.69	9.25	6.91	14.07	7.63	8.44	16.17	9.13	27.71	15.23	17.65	4.7
2018-06-08	17.19	9.96	9.84	7.32	3.12	19.2	17.38	34.55	8.28	81.2	13.76	24.75	8.8		103.59	19.05	8.45	5.72	7.0	7.69	5.47	10.77	10.5	20.96		9.87		17.34	42.17	4.63	58.97	17.1	18.8	7.36	4.79	14.11	10.72	4.72	9.07	6.91	13.94	8.16	9.02	16.11	9.06	27.47	15.23	17.43	4.63
2018-06-11	16.56	9.84	10.03	7.32	3.07	18.75	17.11	34.05	8.25	81.2	13.79	24.45	8.57		105.3	18.72	8.88	5.64	7.06	7.66	5.84	10.45	10.5	20.18		9.84		17.18	42.22	4.6	58.79	16.89	18.21	7.36	4.61	14.16	10.35	4.67	9.04	6.91	13.78	8.25	8.92	16.14	8.92	27.55	15.05	17.43	4.59
2018-06-12	16.13	9.61	10.03	7.27	3.07	18.29	16.33	32.94	7.8	79.08	13.27	24.28	8.11		103.06	18.28	8.88	5.75	6.76	7.59	5.7	10.05	10.16	20.46		9.61		16.74	41.75	4.49	55.76	17.05	17.82	7.27	4.45	13.93	10.11	4.58	8.81	6.91	13.53	7.82	8.96	15.56	8.67	27.15	14.71	16.77	4.48
2018-06-13	16.44	9.59	9.95	7.27	3.07	18.29	16.36	33.72	7.86	78.32	13.38	23.42	8.53		105.89	18.32	9.76	5.59	7.0	7.59	5.7	10.1	10.16	20.74		9.51		16.92	42.22	4.56	58.42	17.05	18.11	7.36	4.49	13.93	10.13	4.73	8.88	6.91	13.81	7.94	8.68	15.85	8.77	27.15	14.71	16.99	4.52
2018-06-14	16.72	9.38	9.86	7.16	3.07	18.75	15.62	33.72	7.68	73.66	13.27	23.08	8.53		105.23	17.88	9.8	5.75	6.91	7.64	5.56	10.13	10.25	20.18		9.58		16.85	40.81	4.77	56.85	16.74	18.21	7.01	4.65	13.89	9.69	4.69	8.72	6.91	13.56	8.19	8.71	15.85	8.88	27.15	14.71	16.56	4.45
2018-06-15	16.44	9.54	9.8	7.09	3.06	18.29	16.0	34.43	7.68	72.39	12.67	23.21	8.22		106.02	18.08	9.76	5.69	6.91	7.64	5.56	10.32	10.05	20.18		9.48		16.82	40.86	4.61	58.0	16.49	18.34	7.01	4.69	13.73	9.66	4.63	8.91	6.91	13.69	8.13	8.78	15.7	8.88	25.87	14.67	16.41	4.48
2018-06-18	15.54	9.2	9.65	6.86	3.06	18.29	15.06	34.16	7.74	72.81	12.67	22.48	8.03		99.44	17.25	9.23	5.64	6.73	7.64	5.31	9.87	9.84	18.79		9.35		16.42	40.86	4.53	54.43	16.04	17.56	7.01	5.01	12.78	9.09	4.49	8.72	6.91	12.8	7.94	8.51	15.53	8.7	26.35	14.49	16.41	4.3
2018-06-19	14.68	9.01	9.15	6.45	3.06	17.83	14.79	33.0	7.44	69.43	12.3	22.57	7.99		98.65	16.95	9.05	5.64	6.48	7.64	4.95	9.23	9.58	17.82		9.25		16.09	38.05	4.53	52.62	15.79	16.9	6.04	4.76	12.29	9.09	4.48	8.47	6.91	12.21	7.57	8.3	15.56	8.53	26.19	13.99	16.19	4.19
2018-06-20	15.42	9.1	9.55	6.6	3.06	17.38	15.45	33.16	7.68	70.27	11.85	22.91	8.03		103.26	17.45	9.23	5.51	6.76	7.64	5.09	9.49	9.82	18.94		9.35		16.42	38.7	4.48	55.64	16.09	17.23	7.01	4.77	12.76	9.3	4.49	8.47	6.69	12.73	7.88	8.26	15.53	8.6	26.51	14.15	16.48	4.3
2018-06-21	15.07	8.83	9.46	6.4	3.05	18.29	14.79	32.17	7.74	68.58	11.93	22.82	7.72		102.01	16.91	9.41	5.37	6.63	7.61	4.99	9.34	9.73	18.13		9.22		16.06	37.53	4.46	53.89	16.24	16.84	7.01	4.77	12.39	9.35	4.48	8.45	6.69	12.49	7.69	8.16	15.79	8.49	26.51	14.19	15.97	4.26
2018-06-22	15.38	9.1	9.46	6.55	2.96	19.84	15.17	32.61	7.74	71.97	12.75	22.74	8.22		101.94	17.28	9.55	5.51	6.63	7.61	5.15	9.52	9.84	18.54		9.29		16.27	37.06	4.48	54.86	16.59	17.07	6.83	4.7	12.6	9.58	4.55	8.38	6.69	13.03	7.85	8.09	15.26	8.56	26.35	14.19	15.75	4.26
2018-06-25	15.26	9.08	9.15	6.55	3.01	19.94	15.56	32.67	7.74	73.41	12.75	22.23	7.84		103.92	17.58	9.44	5.69	6.63	7.69	5.27	10.18	10.28	18.63		9.42		16.31	37.15	4.53	55.04	16.39	17.13	7.1	4.84	12.72	9.55	4.58	8.33	6.69	13.21	7.76	8.26	15.56	8.63	27.23	14.1	15.9	4.26
2018-06-26	15.15	8.94	9.15	6.6	3.01	19.94	15.34	33.0	7.65	71.12	12.15	22.61	8.18		102.14	17.35	9.41	5.69	6.6	7.64	5.27	10.24	10.08	18.23		9.32		16.09	37.06	4.58	54.43	16.09	16.84	7.27	5.07	12.8	9.43	4.52	8.06	6.69	13.08	7.79	8.19	15.56	8.77	26.75	14.12	15.75	4.23
2018-06-27	14.79	8.66	8.94	6.65	2.92	20.12	14.79	32.94	7.5	70.53	12.08	22.44	8.22		102.6	16.68	9.3	5.8	6.6	7.57	5.23	10.13	10.08	17.57		9.38		16.02	37.76	4.58	54.55	16.09	16.77	7.97	5.13	12.7	9.27	4.62	7.69	6.69	12.57	7.82	8.26	15.44	8.49	27.39	14.12	15.39	4.19
2018-06-28	14.83	8.34	8.33	6.52	2.96	18.29	14.29	32.89	7.56	69.17	12.3	21.37	8.11		99.31	16.21	9.05	5.91	6.54	7.64	5.11	9.71	9.96	16.64		9.35		15.37	37.76	4.68	54.0	16.09	16.64	7.88	5.0	12.21	8.86	4.58	7.51	6.69	12.37	7.51	8.06	14.53	8.42	26.91	14.03	14.88	4.12
2018-06-29	14.83	8.23	8.31	6.52	3.02	17.38	14.35	32.39	7.68	68.83	12.3	22.61	8.14		100.23	16.18	9.23	5.91	6.45	7.52	5.11	9.39	10.02	16.86		9.42		15.01	38.0	4.75	54.74	16.89	16.35	7.8	5.21	11.68	9.26	4.5	7.9	6.69	12.22	7.51	7.95	15.41	8.39	26.59	14.03	14.95	4.12
2018-07-02	14.32	7.69	7.74	6.22	2.99	17.83	13.66	31.78	7.44	65.19	12.19	21.88	7.95		97.34	15.41	9.37	5.94	6.27	7.45	4.97	8.8	9.79	16.33		9.29		14.54	36.59	4.48	54.68	16.14	15.92	7.71	5.2	10.88	9.27	4.28	8.01	6.69	12.22	7.01	7.88	16.29	8.14	26.51	13.94	14.44	4.04
2018-07-03	14.36	7.16	7.21	5.96	2.96	16.46	12.72	31.23	7.25	62.23	12.15	21.8	7.61		93.39	14.35	8.88	5.88	6.11	7.4	4.63	8.19	9.67	15.22		9.16		14.1	36.59	4.43	51.34	15.44	15.34	7.62	5.05	10.12	8.89	4.18	7.83	6.69	11.55	6.55	7.36	15.17	8.0	26.27	13.58	14.0	3.86
2018-07-04	14.24	7.39	6.86	6.12	2.96	14.45	12.64	32.06	6.98	60.11	12.19	21.88	7.23		91.09	14.61	8.81	5.94	6.24	7.43	4.54	7.69	9.67	15.46		9.22		14.46	36.59	4.48	49.17	15.59	15.66	7.97	4.88	10.82	8.78	4.24	7.78	6.69	11.81	6.61	7.5	15.35	8.21	26.51	13.58	14.66	3.82
2018-07-05	13.73	6.91	6.86	5.96	2.89	13.63	11.92	32.89	6.98	59.44	12.19	21.8	7.15		88.46	13.68	8.88	5.91	6.11	7.33	4.23	7.29	9.64	14.41		9.22		14.28	34.72	4.44	45.77	15.08	15.37	7.45	4.99	10.24	8.4	4.15	7.66	6.69	11.49	6.24	7.33	15.17	7.93	26.27	13.35	14.22	3.64
2018-07-06	14.32	7.58	7.05	6.19	2.88	13.63	12.75	32.06	7.31	63.5	11.78	21.71	7.42		91.35	14.61	8.95	6.31	6.24	7.45	3.93	7.74	9.67	14.78		9.09		14.75	33.78	4.49	48.93	15.59	15.83	7.45	5.19	10.96	8.96	4.2	7.76	6.69	11.71	6.48	7.57	15.26	7.93	26.27	13.44	13.71	3.86
2018-07-09	14.01	7.62	7.47	6.06	2.92	13.72	12.86	31.06	7.16	62.82	12.04	21.71	7.46		92.73	14.75	8.98	6.69	6.24	7.45	4.21	7.48	9.79	14.04		9.12		14.52	32.37	4.58	49.17	15.59	15.83	7.53	5.0	10.41	9.02	4.15	7.53	6.69	11.36	6.45	7.57	15.26	7.86	26.51	13.44	14.0	3.75
2018-07-10	14.01	7.83	7.55	6.04	2.91	13.81	13.05	30.46	6.89	60.96	12.04	22.78	7.53		93.39	14.91	8.98	6.69	6.24	7.4	4.42	7.43	10.11	13.1		9.09		14.61	33.31	4.51	49.48	15.44	15.63	7.45	4.97	10.41	8.99	4.01	7.53	6.69	11.3	6.27	7.61	15.03	7.76	26.55	13.31	13.86	3.79
2018-07-11	13.18	7.37	7.19	5.81	2.91	12.8	12.19	28.8	6.58	60.54	11.93	22.61	7.49		91.16	13.95	8.81	6.79	6.15	7.4	4.23	7.27	9.7	12.48		9.09		14.18	34.25	4.48	48.12	15.34	15.4	7.27	4.88	9.68	8.4	3.87	7.55	6.69	10.95	6.05	7.61	15.41	7.72	26.51	13.13	13.49	3.64
2018-07-12	13.34	7.65	7.09	5.63	2.9	13.26	12.69	28.74	6.8	61.38	11.97	24.11	7.44		91.75	14.55	9.12	6.79	6.18	7.28	4.23	7.53	9.73	13.1		9.09		14.03	34.25	4.49	48.86	15.39	15.47	7.01	5.0	9.63	8.45	3.77	7.55	6.69	10.74	6.18	7.54	15.53	7.79	26.47	13.17	13.64	3.64
2018-07-13	13.46	7.9	7.09	5.68	2.88	13.26	12.97	29.46	6.7	62.91	12.26	23.68	7.49		93.39	15.08	8.91	6.74	6.24	7.4	4.29	7.69	9.93	13.88		9.09		14.68	36.59	4.49	50.6	15.74	15.63	7.18	5.35	10.0	8.57	3.93	7.65	6.69	11.33	6.24	7.57	15.53	8.0	26.27	13.33	13.78	3.79
2018-07-16	13.42	7.97	7.09	5.63	2.88	13.35	13.33	29.46	6.7	64.01	12.38	23.76	7.57		95.69	15.21	8.91	6.69	6.21	7.4	4.29	7.64	9.99	13.79		9.09		14.79	36.59	4.48	50.22	15.74	15.96	7.18	5.72	10.22	8.59	3.96	7.65	6.69	11.3	6.2	7.68	15.14	8.11	26.27	13.54	13.56	3.86
2018-07-17	14.01	8.23	7.13	6.01	2.73	13.72	13.74	29.29	6.7	61.81	12.53	23.51	7.92		96.02	16.01	8.84	6.45	6.24	7.43	4.32	7.66	10.05	14.75		9.19		15.15	35.18	4.54	48.86	15.99	16.32	6.92	5.93	10.57	8.59	3.96	7.67	6.69	11.49	6.27	7.75	15.23	8.21	26.47	13.58	13.78	3.93
2018-07-18	14.28	8.36	7.21	6.42	2.86	13.72	14.43	29.57	7.16	62.57	13.2	23.55	8.41		98.33	16.61	8.73	6.66	6.42	7.52	4.52	8.19	10.31	15.4		9.19		15.51	36.12	4.58	51.34	15.94	16.58	6.92	6.33	11.04	9.03	4.18	7.94	6.69	11.84	6.7	7.88	14.88	8.28	26.67	13.67	13.86	4.04
2018-07-19	14.2	8.18	7.23	6.55	2.86	13.72	14.24	30.18	7.37	63.92	13.72	24.19	8.3		99.64	16.28	8.98	6.69	6.36	7.52	4.42	8.7	10.25	15.56		9.12		15.37	33.78	4.49	52.08	16.09	16.25	6.92	6.26	11.37	8.99	4.15	7.67	6.69	11.84	7.17	7.75	15.26	8.14	26.67	13.67	13.64	3.97
2018-07-20	13.97	8.5	7.4	6.5	2.86	15.46	14.02	30.57	7.44	60.11	13.64	23.68	8.14		99.31	16.48	8.52	6.69	6.27	7.8	4.7	8.65	10.14	15.22		9.09		15.04	34.72	4.53	51.15	15.94	15.99	7.62	6.19	11.57	9.07	4.01	7.78	6.69	11.68	7.23	7.71	15.26	8.28	26.27	13.67	13.56	3.97
2018-07-23	13.89	8.25	7.36	6.42	2.86	14.63	13.68	30.57	7.31	62.4	13.64	23.64	8.03		96.75	15.75	8.7	6.69	6.33	8.25	4.58	8.27	10.37	14.78		9.09		15.19	34.72	4.51	52.33	15.94	16.02	7.62	6.62	11.19	9.02	3.87	8.12	6.69	11.76	6.82	8.13	15.26	8.49	26.35	13.63	14.08	3.57
2018-07-24	13.97	8.13	7.24	6.32	2.73	14.91	13.68	30.51	7.31	62.65	13.57	23.51	7.95		95.37	15.71	8.52	6.58	6.24	8.04	4.57	8.27	10.37	14.97		9.09		15.26	34.48	4.48	52.45	16.09	16.02	7.1	7.08	10.96	8.71	3.93	8.15	6.69	11.27	6.92	8.13	15.26	8.42	26.91	13.63	13.49	3.6
2018-07-25	13.62	7.86	7.05	6.5	2.85	15.91	13.02	30.29	7.19	63.5	13.57	22.65	7.95		97.01	15.21	8.2	6.58	6.27	8.04	4.5	7.72	10.54	14.97		9.16		15.33	34.48	4.44	51.77	16.54	15.66	7.18	7.12	10.26	8.58	3.95	8.24	6.69	11.3	6.76	8.51	14.97	8.42	26.91	13.63	13.56	3.75
2018-07-26	13.34	8.04	6.86	6.4	2.85	14.17	13.3	30.46	7.22	62.65	12.97	21.07	7.92		95.43	15.35	8.31	6.53	6.3	8.04	4.5	7.96	10.46	15.53		9.19		15.39	34.72	4.53	51.4	17.1	15.66	7.45	6.63	10.75	8.4	4.21	8.32	6.69	11.62	6.7	8.37	14.97	8.35	26.27	13.58	13.78	3.68
2018-07-27	13.65	8.23	6.94	6.55	2.85	15.64	13.68	30.73	7.22	62.57	13.12	21.37	7.92		96.68	15.61	8.45	6.5	6.33	8.09	4.5	8.38	10.37	16.39		9.09		15.66	34.67	4.41	52.45	17.3	15.96	7.18	7.09	11.06	8.55	4.26	8.4	6.69	11.87	6.82	8.16	15.14	8.35	27.07	13.99	13.86	3.68
2018-07-30	13.69	8.34	6.86	6.91	2.85	15.91	14.51	31.84	7.22	63.5	12.79	21.54	7.76		98.39	15.91	8.45	6.39	6.36	8.09	4.6	8.59	10.54	16.46		9.16		15.66	35.18	4.68	53.75	17.1	17.07	7.18	7.58	11.45	9.02	4.37	8.28	6.69	11.79	7.29	8.3	15.26	8.56	27.55	13.99	14.0	3.71
2018-07-31	13.46	8.27	6.86	6.93	2.81	16.19	14.51	31.51	7.31	66.12	13.08	21.54	8.11		99.9	15.75	8.88	6.71	6.33	8.28	4.62	8.49	10.75	16.15		9.12		15.48	35.09	4.65	54.31	17.05	17.16	7.01	7.62	11.59	9.12	4.46	7.96	6.69	11.89	6.98	8.3	15.26	8.39	26.95	13.63	13.93	3.64
2018-08-01	13.58	8.2	6.86	7.06	2.84	15.46	14.51	31.39	7.44	66.04	13.05	21.63	7.84		102.27	15.48	8.66	6.47	6.33	8.73	4.56	8.57	10.6	16.02		9.09		15.19	34.25	4.56	54.86	17.1	16.81	7.18	7.1	11.37	9.16	4.46	7.78	6.69	11.97	6.98	8.19	14.97	8.32	26.95	13.63	13.71	3.57
2018-08-02	13.5	8.2	6.63	7.06	2.84	14.36	14.46	31.23	7.19	65.18	12.97	21.8	7.84		104.57	15.31	8.56	6.58	6.3	8.63	4.52	8.49	10.57	16.15		9.09		15.44	33.78	4.56	56.29	17.1	16.77	7.1	6.9	11.68	9.02	4.4	7.74	6.69	11.86	6.86	8.16	15.41	8.28	27.11	13.58	13.71	3.49
2018-08-03	13.42	8.2	6.86	6.76	2.73	14.91	14.65	30.62	7.28	66.9	12.9	21.88	7.99		105.89	15.25	8.73	6.58	6.33	8.66	4.52	8.49	10.51	16.08		9.12		15.41	33.21	4.44	57.89	17.8	16.77	7.18	7.15	11.96	9.18	4.23	7.71	6.69	11.55	6.73	8.16	15.61	8.18	27.11	13.58	13.93	3.45
2018-08-06	13.3	8.13	6.86	6.55	2.79	14.63	14.82	30.84	7.28	65.18	12.9	22.52	7.88		102.93	15.25	8.84	6.45	6.76	8.58	4.52	8.38	10.75	16.33		9.22		15.28	33.31	4.46	59.44	18.0	16.51	7.18	7.23	11.64	9.18	4.23	7.78	6.69	11.51	6.48	8.13	15.26	8.14	27.23	13.58	13.93	3.42
2018-08-07	13.18	8.2	6.73	6.32	2.76	14.54	15.15	30.51	7.19	66.12	12.9	22.4	7.95		101.81	15.38	8.84	6.42	6.82	8.94	4.54	8.17	10.66	16.02		9.09	5.41	15.17	33.31	4.44	58.14	17.8	16.51	7.18	6.82	11.43	9.27	4.12	7.95	6.69	11.51	6.45	8.13	15.26	8.14	27.03	13.31	14.0	3.38
2018-08-08	13.14	8.48	6.29	6.6	2.76	14.17	16.11	30.18	7.25	68.18	12.9	22.48	7.93		101.42	15.98	8.52	6.23	6.76	9.1	4.74	8.33	10.66	16.77		9.09	5.91	15.37	33.78	4.43	60.62	17.85	16.58	7.18	6.95	11.64	9.35	4.13	8.06	6.69	11.68	6.42	8.09	15.14	8.32	27.07	13.4	14.15	3.53
2018-08-09	13.14	8.5	5.91	6.58	2.76	13.99	15.92	30.01	7.37	70.33	12.82	22.23	8.22		103.26	16.05	8.84	6.28	6.67	9.34	4.74	8.8	10.54	16.89		9.09	6.16	15.48	33.78	4.44	60.74	17.75	17.16	7.1	7.43	11.59	9.32	4.23	8.06	6.69	11.63	6.42	8.06	15.2	8.32	27.82	13.44	13.86	3.49
2018-08-10	12.87	8.62	6.22	6.45	2.76	14.08	16.5	29.57	7.37	72.47	12.9	22.23	8.45		103.26	16.18	8.59	6.31	6.73	8.99	4.86	8.73	10.37	16.95		9.09	5.47	15.59	33.78	4.44	61.05	17.8	17.03	7.01	7.53	12.23	9.5	4.18	7.95	6.69	11.78	6.42	8.16	15.0	8.42	28.07	13.44	13.93	3.53
2018-08-13	13.22	8.8	6.63	6.35	2.73	13.9	16.83	29.02	7.44	71.18	13.2	22.4	8.8		105.97	17.18	8.63	6.45	6.91	9.13	4.97	8.75	10.25	17.64		9.03	6.16	15.71	33.82	4.44	63.71	18.3	16.87	7.01	7.4	12.39	9.58	4.09	7.84	6.69	12.19	6.86	8.16	15.0	8.42	27.7	13.4	13.86	3.57
2018-08-14	13.07	8.66	6.79	6.47	2.92	13.81	16.55	29.68	7.47	70.93	13.83	22.57	8.76		107.33	16.88	9.05	6.45	6.97	9.03	4.9	8.83	10.57	17.39		9.09	5.6	16.02	33.82	4.41	62.6	18.23	17.0	7.01	7.29	12.13	9.58	4.15	7.71	6.69	12.25	6.73	8.4	15.11	8.42	27.99	13.38	13.78	3.57
2018-08-15	13.11	8.55	6.73	6.35	2.72	13.9	16.17	29.85	7.25	69.13	13.83	22.48	8.66		103.93	16.81	8.63	6.5	6.79	8.94	4.8	8.66	10.4	16.83		9.06	5.53	15.84	34.72	4.48	58.76	17.2	16.38	7.1	7.0	11.66	9.35	4.09	7.73	6.69	11.94	6.61	8.26	15.26	8.56	27.99	13.31	13.56	3.45
2018-08-16	13.11	8.5	6.65	6.4	2.79	14.08	16.55	29.57	7.22	70.24	13.98	22.48	8.57		104.27	17.45	8.59	6.45	6.79	8.99	4.86	8.6	10.54	16.89		9.09	5.6	15.91	34.72	4.51	58.45	17.71	16.77	6.92	6.7	11.68	9.39	4.09	7.9	6.69	11.94	6.64	8.23	15.26	8.56	28.41	13.17	13.56	3.45
2018-08-17	12.91	8.5	6.79	6.35	2.77	13.9	17.16	29.18	7.22	72.21	13.94	22.4	8.57		104.27	17.35	8.84	6.85	6.79	8.99	4.88	8.91	10.43	16.86		9.09	5.66	16.1	34.72	4.49	59.5	18.71	16.58	6.92	6.67	11.72	9.19	4.09	8.17	6.69	12.0	6.51	8.23	15.26	8.53	27.82	13.17	13.71	3.45
2018-08-20	12.75	8.48	6.92	6.45	2.72	14.17	17.33	29.13	7.19	72.04	13.57	22.23	8.62		103.93	17.15	8.88	6.85	6.85	9.29	4.9	9.33	10.43	17.3		9.12	5.53	16.17	34.53	4.48	60.74	19.02	16.58	6.92	7.12	11.94	8.96	4.09	8.4	6.69	11.86	6.36	8.26	15.26	8.42	27.4	13.17	13.71	3.45
2018-08-21	12.83	8.76	7.09	6.42	2.72	13.99	18.21	29.35	7.19	71.61	13.94	22.4	8.87		103.25	17.68	8.84	7.17	6.85	9.22	4.96	9.39	10.37	17.45		9.32	5.53	16.17	35.65	4.44	60.31	18.8	16.64	7.01	7.13	12.09	9.09	4.09	8.72	6.69	11.94	6.39	8.26	15.06	8.49	26.99	13.17	13.71	3.42
2018-08-22	13.42	8.73	7.28	6.55	2.72	14.17	17.93	29.9	7.16	75.04	13.98	22.4	9.35		105.29	17.52	8.91	7.17	6.85	9.2	5.01	9.5	10.37	17.33		9.09	5.47	16.3	36.12	4.49	61.85	18.33	17.39	7.01	7.01	11.98	9.22	4.13	8.78	6.69	12.1	6.42	8.71	15.11	8.7	26.23	13.26	13.27	3.49
2018-08-23	13.38	8.83	7.21	6.55	2.73	14.17	18.24	29.57	7.16	78.05	13.72	22.31	9.79		105.29	17.42	8.88	7.09	6.85	9.1	4.98	9.36	10.37	17.33		9.16	5.47	16.43	36.12	4.49	62.1	18.52	17.33	7.01	7.0	11.94	9.19	4.13	8.83	6.69	12.13	6.48	8.85	15.26	8.77	25.48	13.31	13.78	3.49
2018-08-24	13.46	8.96	7.21	6.5	2.76	14.27	18.43	29.57	7.13	75.56	13.79	22.31	9.85		108.69	17.42	8.73	6.9	6.75	9.1	4.98	9.61	10.34	17.26		9.09	5.72	16.45	34.72	4.44	62.78	18.96	17.72	7.01	6.9	12.03	9.22	4.12	8.77	6.69	12.21	6.67	8.71	15.26	8.74	25.06	13.49	13.86	3.49
2018-08-27	13.34	8.96	7.17	6.5	2.77	14.36	18.76	29.46	7.25	77.96	13.83	22.91	9.87		109.91	18.15	8.81	6.88	6.85	9.15	5.07	9.56	10.19	17.26		9.09	5.6	16.43	35.04	4.48	63.22	18.61	17.62	7.01	6.8	12.56	9.22	4.09	8.78	6.69	12.4	6.82	9.13	15.26	8.74	24.98	13.74	13.64	3.45
2018-08-28	13.26	8.99	7.17	6.4	2.8	13.99	18.6	29.85	7.22	77.96	13.87	23.08	9.94		112.02	18.18	8.95	7.12	6.78	9.15	5.19	9.5	10.19	17.17		9.12	5.6	16.36	35.18	4.44	64.48	18.18	17.49	7.01	6.9	12.7	9.23	4.09	9.26	6.69	12.7	6.67	9.06	15.26	8.7	24.98	14.03	13.49	3.42
2018-08-29	13.62	9.08	7.02	6.37	2.74	13.72	18.57	29.52	7.22	78.13	13.68	22.78	9.79		110.11	18.02	8.84	7.52	6.75	9.65	5.15	9.61	9.99	17.79		9.06	5.47	16.36	35.61	4.44	63.66	18.09	17.23	7.01	6.99	12.5	9.53	4.12	9.56	6.69	12.6	6.67	8.92	15.26	8.46	25.57	13.97	13.42	3.38
2018-08-30	14.2	9.17	6.81	6.42	2.79	13.72	19.26	29.96	7.22	78.56	13.72	22.87	9.56		114.46	18.42	9.41	7.6	6.75	9.88	5.11	9.67	9.96	18.01		9.09	5.6	16.34	35.65	4.46	66.25	18.02	17.33	7.27	6.89	13.01	9.78	4.12	9.59	6.69	12.62	6.79	8.85	15.14	8.6	25.27	13.97	13.49	3.45
2018-08-31	13.97	9.03	6.86	6.5	2.79	13.63	18.98	31.06	7.22	79.33	13.72	22.65	9.56		112.42	18.12	8.77	7.6	6.75	9.88	5.11	9.81	10.22	17.64		9.12	5.47	16.36	35.84	4.48	64.99	18.02	17.26	7.01	6.79	12.64	9.77	4.09	9.47	6.69	12.72	6.7	8.82	15.38	8.49	25.23	14.49	13.64	3.42
2018-09-04	13.58	8.78	6.48	6.6	2.76	13.81	17.93	31.39	7.07	77.45	13.64	22.23	9.33		110.72	17.28	8.84	7.6	6.75	9.86	4.97	9.64	10.31	16.89		9.09	5.47	16.32	35.84	4.44	64.99	17.46	17.1	7.1	6.6	12.31	9.58	4.09	9.42	6.69	12.41	6.61	8.68	15.38	8.42	25.36	14.35	13.35	3.42
2018-09-05	13.81	8.69	6.9	6.52	2.94	13.72	18.26	31.39	7.04	75.9	13.57	22.48	9.33	7.86	111.4	17.38	8.63	7.49	6.68	9.86	4.96	9.42	10.14	16.74		9.06	5.35	16.02	35.84	4.41	63.16	17.15	17.39	7.01	6.5	12.19	9.48	4.09	9.45	6.69	12.29	6.58	8.61	15.26	8.28	25.57	14.19	12.84	3.38
2018-09-06	13.5	8.69	7.21	6.7	3.07	13.72	18.07	30.68	7.04	73.76	13.46	21.8	9.31	7.86	110.72	17.28	8.77	7.76	6.68	9.7	4.97	9.28	9.96	16.74		9.09	5.22	15.67	35.65	4.43	63.22	17.0	17.69	6.92	6.09	12.19	9.35	4.07	9.33	6.69	12.3	6.48	8.99	15.26	8.32	25.65	14.03	13.05	3.34
2018-09-07	13.58	8.87	7.32	6.81	3.07	13.72	18.71	31.23	7.01	75.82	13.42	22.14	9.45	7.89	111.54	17.68	8.73	7.57	6.72	9.58	5.07	9.39	10.19	17.2		9.09	5.16	15.91	35.61	4.44	63.35	17.31	17.72	6.92	5.89	12.56	9.39	4.07	9.33	6.69	12.64	6.45	9.23	15.38	8.39	25.65	14.3	13.2	3.31
2018-09-10	13.34	8.71	7.36	6.76	3.08	13.81	18.76	31.06	7.1	76.76	13.42	21.97	9.45	7.77	110.25	17.48	8.56	7.55	6.68	9.7	5.07	9.16	10.19	17.26		9.09	4.97	15.75	34.72	4.43	63.6	17.9	17.59	6.92	5.9	12.7	9.48	4.07	9.41	6.69	12.48	6.51	9.3	15.26	8.28	25.36	14.76	13.27	3.31
2018-09-11	13.42	8.77	7.55	6.73	3.3	13.72	19.48	30.9	7.13	82.08	13.42	21.97	9.54	7.82	111.4	17.98	8.7	7.47	6.68	9.7	5.09	9.39	10.14	17.7		9.09	5.41	15.97	35.18	4.48	65.3	18.15	17.78	6.92	6.31	12.93	9.5	4.07	10.06	6.69	12.73	6.58	9.3	15.32	8.25	25.57	15.07	13.35	3.34
2018-09-12	13.26	8.74	7.51	6.5	3.53	13.72	19.17	30.68	7.19	81.48	13.83	21.97	9.37	7.69	111.4	17.68	8.73	7.47	6.92	9.67	5.1	9.56	10.16	17.39		9.03	4.97	15.93	34.72	4.44	68.77	18.02	17.62	6.92	6.18	12.76	9.5	4.1	10.12	6.69	12.57	6.64	9.51	15.41	8.32	25.65	14.96	13.42	3.31
2018-09-13	13.3	8.87	7.44	6.55	3.71	13.35	19.31	30.95	7.13	84.91	13.79	21.8	9.45	7.39	110.86	17.78	8.77	7.52	6.88	9.65	5.1	9.61	10.11	17.48		9.03	5.04	16.06	35.18	4.44	68.14	17.96	17.62	6.92	6.15	12.76	9.89	4.26	10.09	6.69	12.65	7.04	9.58	15.32	8.39	25.69	15.32	13.42	3.31
2018-09-14	13.22	8.95	7.55	6.5	3.71	13.72	19.23	32.22	7.19	83.79	13.98	22.23	9.71	7.14	110.72	17.98	8.56	7.55	6.85	9.7	5.09	9.61	10.11	17.39		9.03	5.16	16.49	35.18	4.48	68.14	17.78	17.65	7.01	6.11	12.89	9.89	4.31	10.29	6.69	12.57	6.89	9.68	15.26	8.39	25.69	15.12	13.42	3.34
2018-09-17	13.11	8.82	7.82	6.55	3.68	13.63	18.87	32.22	7.13	80.62	13.79	22.05	10.27	7.04	108.76	17.75	8.7	7.65	6.75	10.15	5.07	9.39	10.19	17.51		9.03	5.1	16.32	35.18	4.51	68.77	17.74	17.9	6.92	5.96	12.89	9.83	4.24	10.56	6.69	12.56	7.04	9.51	15.26	8.39	25.57	14.89	13.42	3.31
2018-09-18	13.34	8.9	8.27	6.5	3.58	12.8	19.45	32.39	7.16	83.19	13.79	22.05	10.31	7.24	110.39	17.95	8.52	7.57	6.72	10.17	5.29	9.47	10.14	17.89		8.96	5.04	16.58	35.0	4.54	69.15	17.96	17.97	6.92	5.97	13.25	9.8	4.28	10.7	6.69	12.56	7.51	9.47	15.26	8.53	25.48	15.05	13.27	3.34
2018-09-19	13.58	8.9	8.16	6.5	3.78	14.17	19.48	32.5	7.16	83.62	13.87	22.05	9.97	7.59	110.39	17.88	9.09	7.55	6.95	10.29	5.23	9.53	10.22	18.1		8.99	4.97	16.82	34.95	4.63	70.73	18.02	18.31	6.92	5.98	13.32	9.86	4.21	10.62	6.69	12.62	7.6	9.47	15.56	8.7	25.44	15.21	13.27	3.49
2018-09-20	13.62	8.98	8.08	6.45	3.68	14.36	19.59	32.72	7.19	84.05	13.79	21.97	9.84	7.62	110.72	18.32	8.98	8.03	6.92	10.24	5.29	9.92	10.54	18.1		9.22	4.97	16.99	35.0	4.58	73.19	17.71	18.83	6.92	6.0	13.81	9.95	4.21	10.59	6.69	13.02	7.76	9.47	15.41	8.92	25.44	15.64	13.2	3.53
2018-09-21	13.46	9.14	8.18	6.55	3.79	15.73	19.48	33.27	7.44	83.79	13.79	21.8	9.72	7.56	113.44	18.75	9.09	8.06	6.88	10.1	5.41	9.95	10.46	18.51		9.12	5.16	16.99	35.18	4.65	73.13	17.28	18.86	7.01	6.1	13.77	9.95	4.34	10.79	6.69	13.15	7.66	9.44	15.53	8.74	23.69	16.01	13.2	3.79
2018-09-24	13.73	9.11	8.43	6.52	3.79	16.64	19.26	34.82	7.68	83.79	13.68	22.18	9.72	7.21	115.34	18.68	9.16	7.98	7.05	10.0	5.39	9.92	10.66	18.41		9.16	5.16	17.06	35.18	4.97	74.33	17.34	18.76	7.18	6.1	13.48	9.99	4.34	10.73	6.69	13.15	7.63	9.44	15.26	8.92	24.77	15.94	13.13	3.71
2018-09-25	13.89	9.03	8.16	6.52	3.6	17.56	19.31	34.38	7.68	83.19	13.72	22.65	9.89	7.21	114.12	18.55	9.09	7.98	7.18	10.0	5.32	10.09	10.78	18.63		9.12	5.53	16.99	35.61	5.17	74.45	17.34	18.76	7.18	6.06	13.62	9.96	4.5	10.98	7.05	13.13	7.76	9.75	15.41	9.09	24.77	15.94	13.13	3.71
2018-09-26	13.81	9.01	8.35	6.68	3.36	18.2	19.26	35.26	7.56	81.48	14.65	22.7	9.89	7.2	112.76	18.45	9.62	7.73	7.51	10.29	5.33	10.09	11.36	18.44		9.16	5.6	17.04	35.18	5.53	73.89	17.46	19.0	7.27	6.15	13.64	9.89	4.54	10.93	7.05	13.05	7.94	10.37	15.41	9.09	23.85	15.94	13.2	3.71
2018-09-27	13.97	9.01	8.39	6.73	3.52	18.29	19.12	35.32	7.74	84.39	14.54	22.65	10.05	7.04	114.33	18.42	9.76	7.79	7.51	10.29	5.42	10.15	11.39	18.94		9.09	5.84	17.1	34.95	5.83	73.95	18.02	18.9	7.18	6.16	13.97	9.87	4.53	10.73	7.05	13.23	7.85	10.51	15.7	9.06	23.89	16.59	13.27	3.71
2018-09-28	13.73	9.06	8.39	6.58	3.55	18.02	19.42	35.1	8.26	84.05	14.91	23.21	10.14	7.19	112.76	18.38	9.76	7.87	7.31	10.31	5.37	9.98	11.3	18.69		9.19	5.91	17.13	35.7	5.7	73.0	17.87	18.59	7.27	6.13	14.14	9.95	4.48	10.76	7.05	13.46	7.85	10.37	15.26	8.92	24.02	16.4	13.49	3.82
2018-10-01	13.54	8.95	8.39	6.47	3.53	20.12	19.17	34.71	8.41	83.19	14.69	23.25	10.05	7.19	111.95	18.05	9.59	7.79	7.31	10.36	5.21	9.81	11.53	18.01		9.42	5.47	17.02	35.65	5.66	75.46	17.78	18.55	7.71	6.06	14.24	10.09	4.4	11.04	7.05	13.5	7.88	10.58	15.76	9.09	24.06	16.64	13.78	3.93
2018-10-02	13.3	8.85	8.92	6.4	3.55	20.39	19.97	36.42	8.26	82.33	14.54	22.74	9.78	7.1	111.06	18.08	9.55	8.22	7.51	10.45	5.2	9.78	11.36	17.45		9.42	5.35	16.76	35.61	5.7	76.66	17.68	18.24	7.8	5.99	14.22	10.04	4.39	11.09	7.05	13.15	7.79	10.79	15.91	9.13	23.73	16.45	14.08	3.9
2018-10-03	13.42	8.9	9.08	6.4	3.53	20.03	20.22	37.86	8.14	82.33	15.17	22.57	9.72	7.09	111.06	18.35	9.34	8.14	7.51	10.88	5.31	9.9	11.18	17.45		9.68	5.22	16.84	35.42	5.66	77.42	17.68	18.38	9.11	5.97	14.22	10.1	4.29	10.87	7.05	13.15	7.76	10.82	15.7	9.13	22.98	16.45	13.86	3.86
2018-10-04	13.46	9.03	8.96	6.45	3.54	19.94	20.28	37.36	8.29	81.91	14.95	22.74	9.72	7.02	111.95	18.48	9.34	8.16	7.38	10.95	5.32	10.12	11.24	18.26		9.64	5.29	16.97	35.65	5.73	78.24	18.33	19.14	9.29	5.99	14.22	9.92	4.4	10.77	7.05	13.18	7.82	10.68	15.64	9.34	23.27	16.74	13.35	3.9
2018-10-05	13.34	8.93	8.81	6.4	3.54	18.93	19.59	37.36	8.23	82.33	14.69	22.35	9.67	7.1	112.76	18.08	9.52	8.11	7.21	11.19	5.3	10.01	11.04	17.82		9.38	5.29	16.87	34.72	5.63	75.72	18.21	19.59	8.59	5.9	13.75	9.73	4.34	10.63	7.05	13.19	7.88	10.82	15.56	9.44	22.89	16.74	13.13	3.82
2018-10-08	13.18	8.95	8.58	6.29	3.53	18.11	19.86	37.59	8.11	79.85	14.61	22.57	9.42	7.1	112.83	17.92	9.41	7.92	6.95	11.45	5.19	10.01	10.83	17.82		9.29	5.35	16.65	34.76	5.56	73.51	18.02	19.59	8.76	5.82	13.83	9.68	4.4	10.66	7.05	13.11	8.25	10.72	15.61	9.44	22.73	16.59	13.49	3.79
2018-10-09	12.87	8.95	8.83	6.19	3.47	18.38	19.92	36.81	7.92	79.42	14.8	22.74	9.08	7.17	112.63	17.82	9.34	7.92	7.02	11.54	5.28	10.04	10.78	17.92		9.16	5.22	16.54	35.18	5.77	75.27	17.56	19.45	8.94	5.65	13.7	9.66	4.43	10.81	7.05	13.05	8.16	10.96	15.82	9.34	22.47	16.59	13.64	3.75
2018-10-10	12.44	8.93	8.96	6.06	3.44	18.38	19.51	34.82	7.92	78.9	14.58	22.74	9.08	7.19	112.63	17.65	9.37	7.92	6.95	11.45	5.23	9.87	10.72	18.01		9.12	5.04	16.76	35.47	5.6	76.35	17.68	19.28	8.67	5.6	13.64	9.68	4.42	10.7	7.05	13.18	7.79	10.54	15.64	9.2	22.14	16.4	13.64	3.68
2018-10-11	11.58	8.24	8.43	5.65	3.2	18.11	18.15	32.39	7.37	75.13	13.98	22.23	8.45	7.11	106.31	16.41	8.98	7.31	6.53	11.11	4.92	9.19	10.28	16.77		8.77	4.85	15.8	34.25	5.46	71.05	16.47	17.93	7.71	5.21	12.7	9.25	4.28	10.04	7.05	12.7	7.26	9.81	15.26	8.56	21.47	15.51	13.42	3.42
2018-10-12	11.93	8.5	8.81	5.68	3.3	18.02	18.65	33.44	7.37	78.05	14.39	22.01	8.66	7.15	106.04	16.95	9.02	7.76	6.78	11.23	4.97	9.28	10.49	17.08		8.96	4.91	16.21	34.72	5.53	75.65	17.03	18.31	8.32	5.33	13.09	9.35	4.28	10.4	7.05	12.99	7.26	10.23	15.56	8.84	21.72	15.92	13.78	3.53
2018-10-15	12.16	8.24	8.69	5.65	3.23	17.83	17.99	33.72	7.34	77.19	14.24	21.97	8.58	7.2	105.97	16.51	9.02	7.71	6.78	11.35	4.92	9.08	10.19	17.11		8.96	4.85	15.91	33.64	5.31	72.56	16.66	17.76	8.24	5.21	12.86	9.09	4.28	10.29	7.05	12.84	6.92	9.93	15.56	8.84	21.68	16.2	13.35	3.49
2018-10-16	12.09	8.32	8.96	5.81	3.37	17.56	18.48	33.61	7.5	76.67	14.46	22.1	8.58	7.22	106.79	16.78	8.7	7.68	6.85	11.54	4.95	9.22	10.49	17.76		8.96	4.97	16.01	34.48	5.61	73.7	16.81	18.21	8.15	5.25	12.86	9.48	4.34	10.23	7.05	12.97	7.07	9.89	15.56	8.92	21.56	15.96	13.78	3.57
2018-10-17	12.16	8.37	9.0	5.83	3.27	18.56	19.09	35.6	7.65	76.76	14.69	21.84	8.62	7.2	106.99	16.88	9.05	7.68	6.78	11.54	4.99	9.39	10.54	17.95		9.09	4.91	16.13	34.39	5.73	73.89	16.91	18.59	8.06	5.17	12.89	9.51	4.35	10.45	7.05	13.05	7.14	9.93	15.53	8.99	21.72	15.96	14.15	3.57
2018-10-18	11.77	8.24	8.77	5.63	3.27	17.56	19.09	34.71	7.56	79.08	14.69	21.84	8.45	7.2	105.97	16.58	8.88	7.71	6.72	11.82	4.92	9.33	10.49	17.64		9.03	4.73	16.13	34.01	5.6	72.25	16.59	18.76	8.15	5.1	12.7	9.46	4.37	10.34	7.05	13.05	7.23	9.66	15.53	8.84	21.68	15.87	13.93	3.49
2018-10-19	11.58	8.24	8.92	5.53	3.26	17.74	19.09	34.1	7.62	78.9	14.69	21.8	8.66	7.2	104.95	16.48	8.73	7.52	6.78	11.82	4.99	9.28	10.49	17.82		9.03	4.6	15.91	34.25	5.51	70.67	16.66	18.93	7.88	5.28	12.5	9.3	4.34	10.29	7.05	12.97	7.04	9.66	15.53	8.81	21.68	15.84	16.34	3.49
2018-10-22	11.61	8.18	9.11	5.42	3.16	18.29	19.31	32.61	7.25	78.73	14.76	21.58	8.79	7.17	103.18	16.31	8.84	7.52	6.78	11.16	5.02	8.63	10.49	17.39		8.8	4.66	15.97	34.72	5.6	70.67	16.59	18.31	8.15	5.22	11.7	9.35	4.32	10.23	7.05	12.76	6.82	9.62	15.26	8.74	21.68	15.43	18.45	3.45
2018-10-23	11.38	7.86	9.23	5.19	3.16	18.11	19.26	31.84	7.13	78.9	14.91	21.07	8.66	7.15	99.86	15.78	8.81	7.31	6.65	11.28	4.9	8.55	10.43	17.08		8.7	4.73	15.62	34.72	5.6	69.03	16.16	17.86	7.88	5.05	11.47	9.22	4.28	9.94	7.05	12.57	6.39	9.24	15.41	8.56	21.6	14.69	20.71	3.42
2018-10-24	11.34	7.78	9.21	5.55	3.16	17.56	17.99	31.28	6.92	79.76	14.87	20.94	8.24	7.12	98.5	15.48	8.17	7.33	6.47	11.11	4.8	8.07	10.28	16.49		8.96	4.54	15.47	34.72	5.6	64.23	15.85	17.41	7.97	5.0	11.19	8.96	4.21	9.29	7.05	12.48	6.14	9.09	15.26	8.35	21.68	14.71	19.76	3.38
2018-10-25	11.1	7.68	8.96	5.53	3.13	18.2	17.22	30.79	6.89	79.68	14.69	20.17	8.41	7.04	97.82	15.35	8.38	7.25	6.3	10.31	4.69	8.18	10.19	15.77		8.93	4.54	15.19	34.25	5.49	64.23	15.48	17.34	7.71	4.9	11.06	8.78	4.15	9.15	7.05	12.41	6.02	9.17	15.26	8.35	21.64	14.71	18.16	3.34
2018-10-26	11.14	7.52	9.0	5.32	3.15	17.65	16.88	31.23	6.7	80.19	14.61	19.79	8.55	7.07	96.46	15.01	8.34	7.22	6.31	10.31	4.66	7.87	10.49	15.59		8.93	4.29	15.1	34.2	5.53	64.23	15.23	18.55	8.24	4.75	10.8	8.81	4.07	9.08	7.05	12.38	6.2	9.05	15.26	8.32	21.3	15.24	17.43	3.42
2018-10-29	11.18	7.44	9.0	5.17	3.11	17.56	15.95	31.12	6.52	81.22	14.58	19.79	8.51	7.02	94.49	14.75	7.99	7.22	6.32	10.43	4.62	7.73	10.49	14.97		8.9	4.17	15.17	32.98	5.46	61.2	15.23	18.59	8.32	4.76	11.02	8.73	4.07	9.17	7.05	12.37	6.14	9.09	15.23	8.35	21.05	15.14	17.07	3.38
2018-10-30	11.22	7.57	9.0	5.19	3.14	17.83	15.23	30.9	6.52	82.68	14.58	20.05	8.51	6.89	95.1	14.81	8.17	7.31	6.44	10.5	4.62	7.67	10.6	14.13		8.9	4.23	15.17	31.9	5.48	62.47	15.23	18.62	8.24	4.95	10.92	8.5	4.07	9.15	7.05	12.32	6.15	9.01	15.11	8.35	21.3	15.24	17.58	3.34
2018-10-31	11.46	8.05	9.61	5.42	3.21	18.75	16.28	31.51	6.76	84.14	14.54	20.3	8.58	6.95	98.91	15.61	7.46	7.52	6.52	11.14	4.72	7.98	10.95	15.09		8.9	4.29	15.52	34.11	5.49	65.62	15.85	18.97	8.32	5.08	11.23	8.4	4.06	9.42	7.05	12.81	5.73	9.28	15.26	8.49	21.64	15.53	17.79	3.45
2018-11-01	11.1	7.78	9.46	5.53	3.18	17.83	16.75	30.62	6.55	84.48	14.43	20.17	8.45	6.99	99.86	15.25	8.52	7.36	6.42	11.35	4.64	7.82	10.78	15.53		8.9	3.98	15.51	34.53	5.53	64.04	16.28	19.0	8.15	5.08	11.16	8.41	4.06	9.4	7.05	12.6	5.33	9.55	15.26	8.49	21.6	15.29	17.5	3.38
2018-11-02	11.1	8.08	9.89	5.73	3.15	17.83	17.91	31.12	6.86	82.16	14.84	20.64	8.41	7.05	102.91	15.68	8.27	7.65	6.44	11.35	4.82	8.04	10.95	16.24		8.9	4.23	15.88	33.31	5.85	64.8	16.41	19.0	7.88	5.19	11.78	8.58	4.15	9.67	7.05	12.73	5.09	9.89	14.97	8.53	21.56	15.02	17.5	3.38
2018-11-05	11.18	8.02	9.89	5.68	3.13	17.56	18.1	31.39	6.83	79.68	14.84	21.07	8.41	6.99	102.71	15.68	8.17	7.41	6.37	11.16	4.76	8.15	10.95	16.21		8.9	4.1	15.75	33.31	5.77	64.55	16.16	19.07	8.24	5.2	11.64	8.55	4.24	9.62	7.05	12.73	5.4	9.93	14.85	8.63	21.51	15.02	17.58	3.38
2018-11-06	11.3	7.81	9.72	5.55	3.13	17.38	17.66	31.89	6.83	80.19	15.58	21.71	8.24	6.97	103.25	15.51	8.13	7.6	6.44	11.28	4.78	8.29	10.89	16.15		8.9	4.29	15.6	33.64	5.77	64.3	16.03	19.14	8.24	5.22	11.49	8.41	4.24	9.52	7.05	12.6	5.41	9.55	15.23	8.67	21.47	14.88	17.36	3.38
2018-11-07	11.3	7.78	9.88	5.48	3.13	18.02	17.91	31.34	6.95	80.88	15.47	21.63	8.22	6.97	103.25	15.51	7.78	7.55	6.42	11.23	4.64	8.1	10.95	15.87		8.83	4.35	15.49	33.35	5.77	62.97	16.03	19.14	7.97	5.25	11.25	8.5	4.37	9.45	7.05	12.46	5.27	9.62	14.88	8.63	21.1	14.88	17.21	3.38
2018-11-08	11.85	7.81	10.31	5.55	3.14	18.29	17.91	31.51	7.01	80.79	15.92	21.46	8.28	6.95	103.25	15.48	7.95	7.57	6.39	11.21	4.68	8.15	10.92	16.12		8.9	4.35	15.6	34.01	5.77	63.16	16.16	19.49	8.41	5.46	11.29	8.5	4.37	9.06	7.05	12.38	5.39	10.01	15.03	8.49	21.43	14.88	17.58	3.42
2018-11-09	11.54	7.63	10.64	5.53	3.14	17.92	17.49	31.34	6.83	82.08	15.36	21.5	8.03	6.94	101.83	15.08	8.06	7.41	6.35	11.0	4.68	7.98	10.75	15.53		8.86	4.23	15.27	33.31	5.73	59.94	16.03	19.14	8.15	5.44	11.06	8.4	4.37	8.65	7.05	11.97	5.13	9.85	14.97	8.6	21.43	14.85	17.5	3.38
2018-11-12	11.46	7.63	11.38	5.45	3.13	18.2	17.77	31.01	6.83	83.71	15.36	21.54	8.2	6.92	100.33	14.98	8.17	7.52	6.35	11.0	4.78	8.01	10.75	15.31		8.7	4.17	15.52	33.5	5.6	60.95	16.1	19.45	7.97	5.49	11.57	8.2	4.35	9.02	7.05	11.95	5.03	10.01	14.79	8.74	21.43	14.81	17.5	3.38
2018-11-13	11.1	7.52	11.48	5.42	2.96	18.02	17.11	30.95	6.7	84.91	15.66	21.33	8.09	6.9	98.5	14.68	8.2	7.47	6.32	11.07	4.72	8.01	10.89	15.53		8.67	4.1	15.41	33.31	5.7	59.25	15.97	20.18	8.24	5.4	11.45	7.68	4.35	8.84	7.05	11.75	4.93	10.04	14.82	8.81	21.3	14.49	17.79	3.27
2018-11-14	11.07	7.33	10.81	5.42	3.02	17.83	16.55	30.62	6.76	84.05	16.29	20.94	8.01	6.94	99.18	14.15	8.1	7.39	6.32	11.11	4.74	8.04	10.95	15.43		8.86	4.04	15.64	31.99	5.63	56.91	15.85	20.59	8.06	5.4	11.57	7.38	4.35	8.87	7.05	11.4	4.72	10.31	14.82	8.77	21.3	14.57	17.87	3.31
2018-11-15	10.79	7.31	11.02	5.3	3.02	17.19	17.11	30.29	6.64	80.62	16.4	21.54	7.98	6.92	98.84	14.18	7.95	7.39	6.28	11.11	4.72	8.01	11.13	15.43		8.86	3.92	15.62	32.74	5.66	57.04	15.41	19.76	8.41	5.49	11.47	7.17	4.35	9.1	7.05	11.14	4.47	10.23	14.97	8.63	21.3	14.4	17.58	3.31
2018-11-16	10.99	7.57	11.1	5.3	3.02	18.29	17.77	30.68	6.64	81.31	16.78	22.35	8.11	6.92	100.47	14.65	8.17	7.41	6.34	10.88	4.72	8.12	11.01	15.53		8.8	3.92	15.82	33.78	5.7	59.94	15.54	19.87	8.06	5.59	11.29	7.67	4.4	9.42	7.05	11.2	4.58	10.31	14.97	8.49	21.3	14.42	17.5	3.31
2018-11-19	10.87	7.71	11.44	5.4	3.02	18.11	17.77	30.57	6.64	81.48	17.11	23.42	8.11	6.99	101.89	15.38	8.17	7.52	6.48	10.64	4.88	8.66	11.07	15.96		8.77	3.92	15.97	33.31	5.7	60.82	15.69	19.9	8.41	5.6	11.39	7.91	4.39	9.45	7.05	11.28	4.69	10.2	14.85	8.67	21.22	14.42	17.65	3.38
2018-11-20	11.61	7.68	11.4	5.37	3.02	17.92	17.49	30.46	6.64	81.22	17.11	23.08	8.11	7.0	102.57	15.48	7.93	7.41	6.65	10.71	4.9	8.55	11.42	15.9		8.77	3.98	16.06	32.84	6.09	60.64	15.91	20.28	8.32	5.55	11.62	7.8	4.39	9.51	7.05	11.62	4.76	10.2	14.97	8.81	20.89	14.32	17.5	3.38
2018-11-21	11.65	7.68	11.71	5.37	3.0	18.29	17.66	31.23	6.58	80.62	17.37	23.04	8.26	6.99	104.27	15.55	7.93	7.25	6.75	10.9	4.96	8.66	11.56	15.74		8.77	3.98	16.06	32.84	6.38	59.25	16.22	20.35	8.24	5.55	11.68	7.75	4.39	9.49	7.05	11.62	4.73	10.27	14.94	8.88	20.93	14.3	17.5	3.34
2018-11-22	11.73	7.81	11.74	5.4	3.02	18.29	17.57	31.34	6.58	82.51	17.22	22.91	8.22	7.05	104.27	15.31	8.01	7.36	6.6	11.0	4.92	8.66	11.59	15.87		8.73	3.98	16.06	33.07	6.26	58.81	16.16	20.11	8.32	5.49	11.57	7.89	4.37	9.52	7.05	11.4	4.59	10.43	14.94	8.77	21.01	14.23	17.72	3.49
2018-11-23	11.85	7.71	11.65	5.5	3.02	18.29	17.49	30.9	6.7	83.96	17.0	22.61	8.11	7.02	103.05	14.98	8.21	7.39	6.65	11.59	4.84	8.66	11.62	15.53		8.77	3.86	15.93	32.28	6.48	58.36	15.91	19.66	8.41	5.25	11.37	7.76	4.34	9.58	7.05	11.32	4.31	10.23	14.82	8.92	20.8	14.18	17.72	3.49
2018-11-26	12.16	7.73	10.85	5.37	3.12	18.29	17.46	31.51	6.55	83.96	17.37	22.57	8.11	7.02	102.23	15.01	8.01	7.22	6.6	11.59	4.9	8.6	11.53	15.46		8.7	3.86	15.71	32.84	6.55	57.29	15.91	19.49	8.41	5.25	11.33	7.81	4.32	9.37	7.05	11.33	4.41	10.08	14.82	9.13	20.89	13.55	17.72	3.45
2018-11-27	12.2	7.65	10.85	5.27	3.12	18.29	17.35	31.12	6.64	83.71	17.3	22.35	8.24	7.02	105.29	14.88	8.09	7.17	6.75	11.45	4.8	8.6	12.06	15.03		8.77	3.79	15.82	32.84	6.44	57.17	15.91	19.45	8.24	5.21	11.27	7.73	4.34	9.22	7.05	11.33	4.37	10.12	14.82	9.09	20.64	13.41	17.87	3.38
2018-11-28	12.09	7.81	11.02	5.22	3.14	19.2	17.41	30.73	6.58	83.45	17.07	22.4	8.2	7.1	106.85	15.18	7.97	7.17	6.82	11.85	4.76	8.63	12.06	15.03		8.8	3.79	15.84	33.82	6.17	57.73	15.91	19.35	8.15	5.17	11.25	7.77	4.37	9.35	7.05	11.2	4.34	10.01	14.97	9.02	20.64	14.23	17.94	3.42
2018-11-29	11.73	7.84	10.75	5.25	3.12	19.75	17.24	30.68	6.55	81.48	17.07	22.57	8.32	7.15	106.65	15.25	7.97	7.14	6.85	12.08	4.69	8.66	12.32	14.9		8.8	3.73	15.88	34.01	5.94	56.85	15.85	19.38	8.15	5.05	11.37	7.75	4.37	9.44	7.05	10.89	4.12	10.01	15.41	8.99	20.55	14.47	17.94	3.45
2018-11-30	11.65	7.92	10.6	5.22	3.09	19.66	17.33	30.51	6.58	82.16	17.22	22.48	8.24	7.27	105.63	15.35	7.97	7.04	6.92	11.87	4.7	8.77	12.58	15.06		8.83	3.67	15.88	34.25	5.94	57.29	15.72	19.14	8.15	5.15	11.31	7.68	4.37	9.67	7.05	10.57	4.11	10.16	15.79	8.92	20.34	14.49	17.65	3.49
2018-12-03	11.97	8.32	10.6	5.32	3.08	20.3	18.51	31.17	6.7	83.45	17.6	22.65	8.45	7.27	108.01	16.11	8.33	7.12	7.05	11.94	4.84	8.88	12.64	15.87		8.99	3.54	16.62	35.42	6.0	61.2	15.85	19.52	8.32	5.15	11.62	8.2	4.51	10.04	7.05	11.08	4.39	10.85	16.44	9.13	20.64	14.95	17.79	3.57
2018-12-04	12.2	8.26	11.06	5.32	3.07	20.58	18.43	32.06	6.64	84.22	17.48	22.65	8.49	7.15	106.65	15.95	8.5	7.12	7.02	11.82	4.84	8.69	12.64	15.77		9.19	3.42	16.63	35.42	5.97	60.89	15.94	19.93	8.15	5.25	11.64	8.12	4.48	10.01	7.05	11.01	4.5	11.15	16.44	9.34	20.47	14.95	17.94	3.64
2018-12-05	12.67	8.24	11.02	5.25	3.05	20.67	18.68	32.33	6.64	87.91	17.52	22.57	8.66	7.15	106.65	16.08	8.42	7.06	6.82	11.37	4.78	8.63	12.35	15.84		8.93	3.48	16.5	35.18	5.94	60.64	16.19	19.76	8.15	5.18	11.64	7.99	4.43	10.2	7.05	11.24	4.44	11.27	15.61	9.72	20.51	14.66	17.79	3.6
2018-12-06	12.44	8.18	11.13	5.25	3.03	20.58	18.6	31.73	6.64	87.31	18.27	22.57	9.17	7.14	106.65	15.98	8.42	7.14	6.92	11.23	4.82	8.49	12.7	15.87		9.29	3.42	16.43	35.37	5.83	60.0	15.97	19.83	8.32	5.17	11.64	7.81	4.59	10.48	7.05	11.01	4.54	11.15	16.14	9.65	20.51	14.66	17.65	3.64
2018-12-07	12.48	8.13	11.44	5.35	3.02	20.49	18.6	31.39	6.64	87.82	18.27	22.4	9.8	7.2	107.67	16.05	8.66	7.31	6.88	11.54	4.76	8.71	12.23	16.33		9.03	3.48	16.69	35.42	6.04	60.76	15.97	20.14	8.15	5.2	11.91	7.84	4.62	10.48	7.05	11.03	4.76	10.77	16.44	9.65	21.22	14.66	17.72	3.68
2018-12-10	12.87	8.1	11.52	5.3	3.06	20.58	18.6	31.39	6.64	87.31	18.75	22.57	10.48	7.2	105.29	15.41	8.99	7.17	6.85	11.54	4.74	8.63	12.12	15.9		8.96	3.48	16.36	35.37	5.94	61.65	15.76	20.04	8.24	5.18	11.7	7.85	4.62	10.4	7.05	10.74	4.67	10.96	16.08	9.62	20.89	14.42	17.65	3.64
2018-12-11	12.95	8.13	11.59	5.27	3.06	20.85	18.51	31.34	6.64	86.02	18.49	22.57	10.81	7.2	106.38	15.55	9.07	7.2	6.88	11.49	4.78	8.83	12.23	15.77		8.99	3.48	16.3	35.18	5.77	60.64	15.72	19.83	8.06	5.17	11.56	7.73	4.54	10.56	7.05	10.65	4.5	10.85	16.44	9.97	20.97	14.42	17.58	3.6
2018-12-12	12.95	8.21	11.59	5.37	3.07	21.03	19.12	31.67	6.64	87.48	18.64	22.74	10.31	7.29	106.51	15.68	9.03	7.17	6.88	11.49	4.76	8.97	12.23	16.15		8.9	3.42	16.45	35.18	5.83	61.2	15.82	19.97	7.97	5.19	11.62	7.82	4.46	10.67	7.05	10.7	4.61	11.57	16.55	10.28	20.76	14.81	17.65	3.64
2018-12-13	12.87	8.16	11.59	5.42	3.07	21.31	18.93	32.06	6.64	86.62	18.64	22.74	10.5	7.35	108.28	15.45	8.83	7.25	6.92	11.52	4.8	9.16	12.15	16.05		8.86	3.48	16.5	35.18	5.87	61.27	15.82	19.97	8.06	5.2	11.62	7.84	4.5	10.56	7.05	10.82	4.57	11.65	16.73	10.18	20.64	14.83	17.58	3.57
2018-12-14	12.91	8.08	11.61	5.32	3.05	21.49	18.71	31.67	6.61	85.25	18.42	22.65	10.48	7.31	109.71	14.91	8.91	7.17	6.88	11.45	4.84	8.94	12.47	15.84		9.25	3.42	16.34	35.18	5.9	60.45	15.63	19.76	8.06	5.18	11.47	7.73	4.45	10.56	7.05	10.66	4.5	11.3	16.96	10.11	20.47	14.9	17.5	3.57
2018-12-17	12.63	7.86	11.52	5.22	2.94	21.31	18.32	30.95	6.58	84.56	18.64	22.44	10.22	7.24	108.76	14.45	8.95	7.09	6.68	11.42	4.76	8.66	12.2	15.22		8.99	3.36	15.91	35.18	5.53	58.68	15.66	19.24	7.97	5.1	11.02	7.56	4.4	10.34	7.05	10.31	4.34	10.73	16.99	10.0	20.47	14.85	17.07	3.53
2018-12-18	12.32	7.86	11.17	5.12	2.86	21.4	18.57	30.57	6.37	80.62	18.86	22.23	9.67	7.22	109.03	14.31	8.87	7.09	6.68	11.42	4.7	8.46	12.2	14.9		8.96	3.36	15.54	35.14	5.43	59.0	15.35	18.9	7.97	5.2	10.56	7.53	4.4	10.09	7.05	9.9	4.34	10.58	17.02	9.83	20.39	14.81	16.92	3.49
2018-12-19	11.97	7.86	11.29	5.02	2.81	21.31	18.37	30.34	6.46	78.05	18.86	22.31	9.84	7.24	106.99	13.61	8.83	7.06	6.64	11.23	4.56	8.49	12.23	14.63		9.09	3.3	15.58	34.95	5.6	58.05	14.54	18.76	8.06	5.19	10.15	7.43	4.42	10.11	7.05	9.45	4.34	11.0	17.02	9.9	20.26	14.85	16.92	3.49
2018-12-20	12.16	7.86	11.38	5.02	2.82	21.4	18.73	30.23	6.34	80.02	18.9	22.27	9.95	7.25	107.33	13.48	8.78	7.06	6.72	11.33	4.6	8.55	12.67	15.15		9.09	3.05	15.56	34.72	5.77	59.0	14.54	18.86	8.06	5.09	10.46	7.44	4.42	10.17	7.05	9.53	4.34	11.08	17.29	10.11	19.63	15.24	16.99	3.49
2018-12-21	11.89	7.81	11.42	4.98	2.8	21.77	18.76	30.34	6.34	81.65	18.56	22.1	9.67	7.27	107.67	13.91	8.58	7.04	6.72	11.3	4.56	8.69	12.52	15.03		9.09	3.05	15.73	34.62	5.77	57.86	14.54	18.86	8.15	5.05	10.27	7.52	4.51	10.19	7.05	9.53	4.25	10.92	17.58	10.35	20.05	15.14	17.28	3.49
2018-12-24	11.61	7.71	11.36	4.86	2.84	21.58	18.76	29.9	6.28	78.9	18.64	22.01	9.93	7.22	108.14	13.58	8.58	7.09	6.85	10.85	4.6	8.52	12.82	14.97		8.99	3.11	15.54	34.72	5.6	56.16	13.98	18.86	8.24	5.05	9.94	7.43	4.51	10.4	7.05	9.71	4.1	10.69	17.73	9.97	19.88	15.19	17.43	3.42
2018-12-25	11.38	7.65	10.83	4.52	2.83	21.4	18.07	28.74	6.16	78.9	18.64	21.76	9.89	7.18	107.06	13.14	8.46	7.06	6.98	10.52	4.52	8.49	13.25	14.56		9.03	3.05	15.36	34.57	5.56	54.14	14.61	18.17	8.15	4.88	9.7	7.36	4.43	10.03	7.05	9.68	3.97	10.2	17.73	9.69	19.55	15.17	17.36	3.38
2018-12-26	11.38	7.63	10.85	4.3	2.83	21.95	17.99	28.58	6.22	77.79	18.64	22.05	9.93	7.17	107.33	12.88	8.46	6.98	6.92	10.57	4.48	8.15	13.22	14.28		9.03	3.05	15.32	34.72	5.46	52.37	14.11	18.03	8.32	4.88	9.63	7.38	4.43	10.03	7.05	9.64	3.7	10.31	17.7	9.34	20.05	15.17	17.58	3.49
2018-12-27	11.69	7.81	11.04	4.09	2.76	22.68	18.76	29.02	6.46	79.16	18.79	22.18	9.8	7.15	108.82	12.91	8.42	6.98	6.92	10.59	4.51	8.55	13.16	14.72		9.25	2.98	15.47	35.42	5.7	54.58	14.11	18.07	8.67	4.94	9.82	7.56	4.45	10.19	7.05	9.85	3.95	10.39	17.64	9.69	20.18	15.58	17.65	3.55
2018-12-28	11.54	7.86	10.87	3.99	2.83	22.13	18.98	29.07	6.25	76.33	18.87	22.48	10.14	7.02	108.69	12.88	8.38	6.98	6.85	10.88	4.51	8.71	12.99	14.78		9.12	2.98	15.62	33.73	6.0	54.64	13.77	18.07	9.02	4.88	9.7	7.76	4.4	9.86	7.05	9.85	4.04	10.43	17.87	9.23	20.22	15.92	17.72	3.55
2019-01-02	11.38	7.76	10.45	4.02	2.64	21.95	18.48	28.02	6.28	76.33	17.72	22.23	10.1	6.95	108.69	12.68	8.42	6.98	6.72	10.41	4.42	8.43	12.82	14.31		9.09	2.98	15.25	33.59	5.6	54.77	13.58	18.24	8.32	4.78	9.61	7.22	4.46	9.46	7.05	9.8	4.01	10.39	17.61	9.13	19.97	15.02	17.58	3.51
2019-01-03	11.18	7.47	9.72	3.74	2.56	20.12	17.66	27.19	6.19	76.5	17.8	21.54	9.93	6.94	108.35	12.08	8.38	6.71	6.52	10.05	4.33	8.35	12.23	13.97		9.06	2.92	15.1	33.17	5.6	53.44	12.65	17.62	8.24	4.68	9.09	7.21	4.45	9.4	7.05	9.39	3.88	9.81	17.52	9.2	19.22	15.02	17.28	3.43
2019-01-04	11.18	7.52	9.34	3.48	2.71	20.76	17.41	27.0	6.16	75.99	17.87	21.8	9.7	6.9	108.35	12.24	8.25	6.45	6.55	10.26	4.33	8.55	12.58	14.1		9.12	2.92	15.21	33.31	5.53	53.32	12.9	17.65	8.24	4.66	9.2	7.43	4.43	9.85	7.05	9.45	3.83	10.12	17.02	9.65	19.13	15.02	17.5	3.4
2019-01-07	11.3	7.63	9.88	3.72	2.66	20.67	17.82	27.22	6.09	75.99	17.83	21.8	9.89	6.95	108.69	12.11	8.38	6.5	6.58	10.26	4.41	8.55	12.7	14.25		9.09	2.92	15.47	32.84	5.53	54.45	13.11	17.76	7.88	4.66	9.24	7.4	4.4	10.15	7.05	9.34	3.98	10.39	17.02	9.72	19.13	15.0	17.58	3.36
2019-01-08	11.14	7.57	9.88	3.98	2.66	20.76	17.66	27.14	6.09	75.64	17.8	20.94	9.89	6.95	108.62	11.94	8.33	5.91	6.52	10.24	4.39	8.66	12.44	13.97		9.09	3.17	15.54	33.64	5.44	55.71	13.05	17.72	8.06	4.75	9.24	7.3	4.46	10.12	7.05	9.18	4.0	10.31	17.02	9.76	19.05	15.0	17.5	3.43
2019-01-09	11.42	7.71	9.88	4.24	2.61	21.22	18.21	27.69	6.09	76.33	17.83	21.46	9.93	6.99	108.69	12.24	8.29	5.99	6.53	10.29	4.38	8.63	12.47	14.66		9.48	3.17	15.69	32.98	5.55	56.72	13.21	17.9	8.24	4.71	9.11	7.4	4.56	10.27	7.05	9.39	4.16	10.39	16.73	9.62	19.17	14.9	17.65	3.4
2019-01-10	11.3	7.68	9.84	4.27	2.53	20.94	17.93	28.08	6.0	76.76	18.1	21.24	9.89	6.94	108.69	12.58	8.17	6.04	6.51	10.41	4.44	8.6	12.55	14.63		9.48	3.11	15.6	32.98	5.49	57.61	13.42	17.9	8.15	4.86	8.91	7.43	4.45	10.12	7.05	9.49	4.26	10.46	15.85	9.62	19.05	14.85	17.65	3.4
2019-01-11	11.26	7.68	10.37	4.2	2.56	20.76	17.6	27.97	6.09	77.53	18.1	21.11	9.93	6.95	107.67	12.54	8.33	6.53	6.51	10.64	4.46	8.74	12.44	14.44		9.42	3.17	15.62	32.84	5.49	57.42	13.58	17.76	8.24	5.08	9.04	7.48	4.54	10.35	7.05	9.34	4.15	10.69	15.58	9.69	18.97	14.71	17.65	3.4
2019-01-14	11.14	7.63	10.22	4.09	2.56	20.49	17.6	27.75	5.88	75.9	18.1	20.64	9.99	6.92	105.97	12.54	8.42	6.55	6.51	10.67	4.42	9.0	12.41	14.28		9.42	3.17	15.73	33.26	5.58	56.47	13.46	17.97	8.24	5.07	8.91	7.45	4.61	10.35	7.05	9.33	4.19	10.62	15.56	9.48	18.97	14.54	17.72	3.36
2019-01-15	11.46	7.73	10.37	4.19	2.56	20.3	17.93	27.91	5.91	76.07	18.26	20.77	9.89	6.89	104.95	12.61	8.38	6.63	6.44	10.41	4.43	9.19	12.82	14.41		9.55	3.11	15.84	33.26	5.71	56.98	13.49	18.31	8.24	5.07	8.91	7.48	4.67	10.4	7.05	9.33	4.26	10.69	15.0	9.65	18.71	14.49	17.79	3.4
2019-01-16	11.65	7.65	10.28	4.24	2.53	20.49	17.77	27.64	6.03	77.19	18.75	20.52	9.76	6.84	101.35	12.48	8.46	6.31	6.42	10.45	4.48	9.02	12.87	14.28		9.42	3.17	15.75	32.79	5.77	57.17	13.46	18.31	8.41	5.11	9.01	7.48	4.67	10.2	7.05	9.37	4.2	10.69	15.06	9.9	18.71	14.49	17.5	3.32
2019-01-17	11.46	7.68	10.18	4.11	2.7	20.39	17.63	27.19	5.91	78.82	18.72	20.35	9.91	6.8	100.67	12.31	8.46	6.12	6.43	10.16	4.46	8.83	13.25	14.1		9.68	3.17	15.54	32.84	5.7	56.16	13.42	17.34	8.32	5.03	9.03	7.4	4.53	10.12	7.05	9.2	4.1	10.69	14.79	9.9	18.51	14.47	17.21	3.28
2019-01-18	11.3	7.6	10.07	4.12	2.88	20.49	17.49	27.08	5.91	78.82	18.95	20.26	10.58	6.82	100.47	12.14	8.42	6.71	6.32	10.19	4.44	8.97	13.51	13.97		9.55	3.17	15.54	32.37	5.56	56.16	13.42	17.76	8.5	4.99	8.99	7.45	4.53	10.07	7.05	9.29	4.06	10.81	15.23	9.79	18.13	14.4	17.65	3.28
2019-01-21	11.3	7.84	10.28	4.12	3.07	20.12	18.13	26.59	5.61	78.9	19.02	20.26	11.32	6.89	101.49	12.98	8.13	7.22	6.18	10.65	4.58	9.11	13.14	14.25		9.74	3.11	15.73	32.51	5.56	57.1	13.49	17.97	8.59	4.95	9.04	7.59	4.5	10.42	7.05	9.41	4.08	11.53	14.65	9.93	18.0	14.4	17.58	3.32
2019-01-22	11.38	7.73	10.52	3.97	3.06	20.85	18.07	26.64	5.61	77.19	19.02	19.36	11.32	6.85	97.14	13.04	8.25	7.22	6.16	10.4	4.52	9.05	13.28	14.41		10.39	3.05	15.67	32.37	5.53	56.6	13.36	17.97	8.24	4.98	9.38	7.71	4.46	10.49	7.05	9.39	4.0	11.57	14.67	9.76	17.34	14.49	17.5	3.32
2019-01-23	11.3	7.73	10.66	4.09	3.12	20.58	18.04	26.72	5.48	77.79	18.68	19.96	11.41	6.85	93.13	13.31	8.25	7.22	6.07	10.38	4.54	9.0	13.31	14.59		10.52	3.11	15.67	32.37	5.58	56.79	13.36	18.28	8.24	5.0	9.67	7.68	4.5	10.49	7.05	9.57	4.01	11.34	14.67	9.72	16.71	14.49	17.58	3.32
2019-01-24	11.34	7.76	10.68	4.09	3.27	20.76	17.93	26.86	5.55	77.45	18.56	20.47	10.94	6.9	89.33	13.65	8.09	7.2	6.16	10.07	4.52	8.91	13.14	14.5		10.45	3.11	15.71	32.37	5.58	56.66	13.61	18.17	8.32	4.99	9.47	7.67	4.46	10.32	7.05	9.5	4.03	11.42	14.65	9.76	17.0	14.49	17.5	3.32
2019-01-25	11.26	7.76	10.89	4.12	3.27	20.21	17.68	26.81	5.67	78.82	18.64	19.58	10.94	6.94	89.33	13.48	8.17	7.33	6.05	10.31	4.48	8.8	12.76	14.35		10.39	3.23	15.69	32.37	5.55	56.47	13.58	18.24	8.06	5.0	9.42	7.67	4.48	10.49	7.05	9.45	4.16	11.42	14.62	9.86	17.17	14.47	17.36	3.32
2019-01-28	11.18	7.68	10.52	4.14	3.05	20.85	17.6	25.98	5.55	79.85	18.56	19.66	11.19	6.95	93.0	13.58	8.21	7.31	6.06	9.92	4.48	8.88	12.93	14.41		10.39	3.11	15.58	32.37	5.56	56.47	13.52	18.07	8.32	5.0	9.3	7.68	4.4	10.57	7.05	9.47	4.16	11.38	14.67	10.0	17.04	14.52	17.58	3.28
2019-01-29	11.18	7.71	10.64	4.09	3.17	20.58	17.49	25.43	5.55	80.96	18.03	20.09	11.55	6.99	92.59	13.85	8.29	7.31	6.01	9.73	4.48	9.02	13.34	14.35		10.65	3.05	15.73	32.32	5.56	55.46	13.52	18.03	8.5	4.93	9.53	7.68	4.45	10.6	7.05	9.45	4.15	11.8	14.67	9.97	16.96	14.52	17.5	3.32
2019-01-30	11.22	7.78	10.52	4.17	3.15	20.58	17.49	25.31	5.55	82.76	18.41	20.26	11.36	6.99	91.37	13.65	8.33	7.31	5.96	9.97	4.46	9.02	13.22	14.31		10.71	3.05	15.99	32.14	5.66	55.52	13.36	17.97	8.67	5.0	9.28	7.68	4.4	10.75	7.05	9.23	4.13	11.84	14.67	9.79	16.96	14.52	17.5	3.32
2019-01-31	11.38	7.81	10.37	4.17	3.14	21.03	17.38	25.43	5.6	79.08	18.37	19.66	11.19	7.05	91.57	13.14	8.17	7.25	5.92	9.92	4.58	8.8	13.22	14.38		10.84	3.05	15.99	32.09	5.58	55.4	13.42	17.83	8.76	5.0	9.4	7.81	4.42	10.69	7.05	8.82	4.1	11.92	14.65	9.9	16.71	14.52	17.58	3.32
2019-02-01	11.54	7.84	10.68	4.18	3.35	20.39	17.44	25.2	5.6	82.08	18.41	19.4	11.19	7.15	89.94	13.41	8.17	7.25	5.86	10.11	4.72	8.86	13.05	14.47		11.59	3.11	15.76	31.01	5.8	55.52	13.61	17.72	8.85	5.0	9.3	7.81	4.46	10.69	7.05	8.69	4.02	11.8	14.82	10.04	15.54	14.54	17.58	3.32
2019-02-11	11.65	8.02	10.7	4.35	3.35	21.4	17.63	25.54	5.61	81.91	18.64	20.35	11.19	7.19	91.91	13.81	8.09	7.25	5.81	10.11	4.72	9.02	13.14	15.34		11.59	2.92	16.34	30.96	5.8	57.1	13.77	18.14	8.32	4.96	9.94	7.85	4.54	10.55	7.05	9.2	4.04	11.99	14.82	10.18	16.21	14.57	17.79	3.43
2019-02-12	12.09	8.1	10.79	4.53	3.27	21.03	17.91	26.64	5.67	81.56	19.18	19.92	11.98	7.15	91.43	13.91	8.01	7.22	5.96	10.21	4.76	9.42	13.16	15.34		11.69	2.98	16.25	30.87	5.8	57.42	14.05	18.21	8.76	5.3	10.52	7.97	4.53	10.69	7.05	9.39	4.32	11.72	14.67	10.18	16.54	14.66	17.79	3.51
2019-02-13	12.2	8.1	10.91	4.54	3.14	21.58	17.93	28.08	5.67	82.76	20.25	20.09	12.29	7.15	90.96	13.91	7.93	7.22	6.12	10.65	4.72	9.42	13.66	15.4		12.01	3.11	16.49	30.87	5.9	58.68	14.26	19.0	8.67	5.32	10.58	7.99	4.53	10.63	7.05	9.84	4.62	11.61	14.67	10.07	16.67	14.66	17.36	3.47
2019-02-14	12.16	8.0	10.87	4.46	3.14	21.31	17.88	27.86	5.73	82.59	19.56	19.96	12.04	7.49	93.27	13.91	7.97	7.2	6.09	10.5	4.7	9.39	13.57	15.4		11.62	3.11	16.38	30.73	5.88	58.36	14.29	18.76	8.5	5.2	10.44	7.89	4.53	10.52	7.05	9.87	4.72	11.65	14.62	10.0	17.59	14.59	17.07	3.47
2019-02-15	12.12	8.02	10.79	4.45	3.14	20.58	18.29	27.97	5.87	81.91	19.33	19.58	12.0	7.62	94.76	13.88	7.93	7.17	6.04	10.36	4.7	9.36	13.4	15.34		11.56	3.05	16.36	30.02	5.82	59.31	14.29	18.66	8.59	5.17	10.56	7.79	4.54	10.52	7.05	10.06	4.79	12.07	14.62	10.04	17.46	15.05	16.92	3.43
2019-02-18	12.12	8.08	10.83	4.45	3.16	20.94	18.48	27.64	5.97	79.76	19.18	19.75	12.42	7.57	94.83	13.95	7.89	7.17	6.1	10.33	4.74	9.39	13.22	15.56		11.36	2.92	16.43	30.02	5.8	61.33	14.76	18.86	8.5	5.44	10.65	7.84	4.56	10.5	7.05	10.23	4.78	12.34	14.67	10.63	17.5	15.0	16.63	3.43
2019-02-19	11.77	8.05	11.02	4.37	3.06	21.49	18.15	27.19	5.91	80.79	18.95	19.92	12.55	7.4	92.93	13.68	7.97	7.12	6.09	10.33	4.7	9.39	13.34	15.22		11.36	2.92	16.43	29.46	5.68	60.57	14.7	18.9	8.59	5.44	10.4	7.68	4.5	10.66	7.05	10.09	4.65	12.3	14.67	10.32	17.55	14.9	16.34	3.4
2019-02-20	11.77	8.08	11.02	4.3	3.04	21.67	18.76	27.53	6.16	82.33	18.41	19.62	12.59	7.36	93.13	13.75	7.93	6.98	6.06	10.33	4.66	9.42	13.34	15.18		11.46	3.05	16.6	29.32	5.73	60.57	14.76	18.97	8.67	5.33	11.13	7.61	4.46	10.6	7.05	10.25	4.57	12.14	14.65	10.32	17.59	15.02	16.12	3.55
2019-02-21	11.81	8.0	10.89	4.17	2.96	21.58	18.9	27.36	6.22	81.82	18.41	19.7	12.1	7.36	93.06	13.61	7.84	6.77	5.94	10.28	4.66	9.28	12.76	15.28		11.04	2.98	16.58	28.19	5.77	61.33	14.67	19.07	8.41	5.41	11.62	7.63	4.45	10.55	7.05	10.41	4.62	12.11	14.65	10.32	17.42	15.05	15.68	3.55
2019-02-22	11.97	8.1	10.66	4.19	2.94	21.95	18.76	27.08	6.22	82.76	18.64	19.4	12.08	7.37	91.16	14.08	7.76	6.77	6.07	10.4	4.78	9.25	12.17	15.18		10.91	2.98	16.73	28.19	5.71	62.65	14.7	18.97	8.5	5.49	11.41	7.71	4.43	10.57	7.05	10.79	4.95	11.72	14.67	10.25	17.21	14.95	15.17	3.51
2019-02-25	11.93	8.24	10.83	4.21	2.93	21.67	18.76	26.75	6.16	81.39	18.72	20.22	11.91	7.37	92.38	14.21	7.8	6.77	6.05	10.4	4.77	9.14	12.23	15.37		11.56	2.92	16.84	28.34	5.7	62.59	14.82	19.0	8.76	5.5	12.19	7.94	4.45	10.56	7.05	11.08	5.29	11.84	14.67	10.25	17.42	14.95	15.1	3.55
2019-02-26	11.81	8.18	10.87	4.17	2.88	22.86	18.54	27.64	6.22	79.93	18.98	20.09	12.04	7.38	92.11	14.25	7.76	6.74	6.01	10.62	4.72	9.19	12.15	15.09		11.36	2.92	16.73	28.8	5.7	61.77	15.35	19.24	8.67	5.66	12.47	7.85	4.43	10.56	7.05	10.98	5.53	12.41	14.38	10.32	17.38	15.05	15.61	3.47
2019-02-27	12.01	8.13	10.94	4.15	2.9	23.32	18.54	29.02	6.22	81.65	19.52	20.99	12.25	7.36	92.72	14.11	7.76	6.66	5.98	10.43	4.7	9.28	12.18	15.49		11.62	2.92	16.69	29.46	5.75	62.15	15.66	19.52	8.59	5.69	12.39	7.84	4.46	11.2	7.05	10.95	5.65	12.22	14.59	10.53	17.29	14.95	15.9	3.51
2019-02-28	11.81	7.89	10.56	4.12	2.87	23.32	17.93	29.29	6.22	80.62	19.33	20.52	12.1	7.22	90.89	13.88	7.8	6.71	5.95	10.4	4.6	9.4	12.18	15.22		11.33	2.98	16.36	28.85	5.65	61.96	15.32	19.0	8.59	5.52	11.62	7.68	4.43	11.03	7.05	10.7	5.4	12.07	14.59	10.21	17.13	14.85	16.34	3.47
2019-03-01	12.09	7.97	10.7	4.17	2.87	23.69	18.13	29.85	6.22	80.36	19.48	19.87	12.15	7.27	91.16	13.88	8.29	6.82	5.98	10.4	4.56	9.57	12.21	15.49		11.23	2.98	16.5	28.85	5.73	63.1	15.35	19.14	8.59	5.65	11.98	7.79	4.46	11.63	7.05	10.9	5.77	12.14	15.23	10.39	17.21	14.95	15.83	3.47
2019-03-04	12.91	8.08	11.08	4.25	2.9	23.59	18.54	29.35	6.28	82.76	19.48	19.92	12.59	7.22	91.16	14.15	8.66	6.77	6.14	10.74	4.56	9.98	12.21	16.18		11.56	2.98	16.65	28.19	5.71	64.99	15.1	19.42	8.85	6.04	12.02	7.79	4.51	11.63	7.05	11.25	6.17	12.45	14.85	10.46	17.29	15.43	15.61	3.51
2019-03-05	13.03	8.05	10.94	4.27	2.9	23.32	19.09	29.85	6.16	84.31	19.71	19.58	13.03	7.22	90.69	14.18	8.74	6.45	6.2	10.94	4.56	9.8	12.41	15.9		11.27	3.17	16.62	28.05	5.7	65.62	14.92	19.14	9.11	6.08	11.86	7.86	4.51	11.63	7.05	11.16	6.15	12.53	15.09	10.39	18.21	15.36	15.24	3.55
2019-03-06	13.07	8.05	11.04	4.39	2.88	22.68	19.17	29.46	6.22	84.05	19.75	20.39	12.67	7.19	90.35	14.21	8.74	6.45	6.15	10.79	4.57	9.98	12.47	16.05		11.3	3.23	16.5	28.05	5.77	65.62	14.98	19.04	9.02	6.15	12.02	7.86	4.5	12.13	7.05	11.14	5.94	12.6	14.97	10.67	19.22	15.14	15.17	3.55
2019-03-07	12.91	8.1	11.04	4.45	2.86	22.77	19.26	29.85	6.28	82.85	19.83	20.17	12.46	7.15	92.04	14.35	8.66	6.12	6.08	10.7	4.55	10.07	12.29	15.53		11.1	3.23	16.56	27.68	5.77	64.99	14.85	19.17	8.76	6.07	12.19	7.86	4.48	11.92	7.05	10.85	5.71	12.45	14.76	10.53	20.09	14.95	15.39	3.59
2019-03-08	12.4	8.05	10.75	4.3	2.86	23.23	18.76	29.13	6.28	81.82	19.94	20.13	12.61	7.17	95.85	14.15	8.74	6.31	6.12	10.7	4.51	9.86	12.18	15.0		11.27	3.23	16.52	27.21	5.83	63.73	14.51	18.86	8.94	5.87	11.82	7.79	4.5	11.57	7.05	10.81	5.74	12.14	14.79	10.56	19.93	14.76	15.46	3.55
2019-03-11	12.83	8.08	10.7	4.3	2.85	23.23	18.57	29.18	6.22	81.99	20.1	20.35	12.5	7.09	95.78	14.08	9.11	6.28	6.1	10.7	4.46	9.83	12.18	15.37		11.27	3.05	16.47	26.97	5.83	63.22	14.36	18.93	8.67	5.76	11.82	7.79	4.81	11.92	7.05	10.76	5.99	11.95	14.73	10.81	20.05	14.98	15.39	3.51
2019-03-12	12.91	8.21	10.6	4.33	2.83	23.23	19.59	29.29	6.16	82.16	20.02	20.43	13.05	7.09	96.39	14.75	9.15	6.18	6.14	10.72	4.46	9.86	12.38	15.34		11.49	3.11	17.21	27.16	5.85	64.3	14.64	19.14	8.76	5.8	11.94	7.91	5.02	12.09	7.05	10.77	5.86	11.99	14.73	10.78	19.88	15.19	15.46	3.59
2019-03-13	12.71	8.34	10.54	4.34	2.8	21.67	19.64	29.35	6.34	82.33	19.94	21.11	13.05	7.09	96.46	15.05	9.15	6.28	6.12	10.4	4.48	9.83	12.24	15.22		11.56	3.11	17.1	27.21	5.94	64.11	14.57	19.45	8.94	5.8	12.63	7.94	4.94	11.97	7.05	10.93	5.71	11.99	14.88	10.78	19.22	15.05	15.39	3.63
2019-03-14	12.71	8.37	10.37	4.3	2.8	21.77	19.97	29.96	6.34	82.42	20.33	21.11	13.05	7.06	97.95	15.05	9.15	6.18	6.12	10.19	4.56	9.95	12.18	15.22		11.43	3.11	17.15	26.74	5.94	64.48	14.76	19.66	9.02	5.83	12.59	7.94	5.03	12.0	7.05	10.89	5.76	12.3	15.47	10.74	19.17	15.05	15.53	3.67
2019-03-15	12.79	8.42	9.95	4.24	2.81	21.95	20.53	29.85	6.28	82.59	20.86	20.94	13.22	7.09	96.46	15.15	9.72	6.2	6.17	10.28	4.58	9.92	12.03	15.03		11.49	3.17	17.02	26.04	5.73	65.39	14.57	19.52	9.9	5.77	12.55	8.14	5.03	12.17	7.05	10.15	5.63	12.34	15.41	10.81	18.97	15.05	15.39	3.7
2019-03-18	12.87	8.48	10.56	4.2	2.81	22.22	20.58	29.18	6.09	81.48	21.02	20.94	13.31	7.11	96.26	15.61	10.7	6.18	6.34	10.19	4.7	9.83	12.21	15.09		11.3	3.17	17.1	25.8	5.92	66.93	14.61	19.49	10.16	5.54	12.67	8.14	5.13	12.7	7.05	10.14	5.78	12.3	15.11	10.81	18.8	15.05	15.75	3.74
2019-03-19	12.56	8.32	10.26	4.38	2.92	21.22	20.2	28.3	6.09	81.73	21.17	21.29	12.88	7.14	96.66	15.41	11.48	6.5	6.25	10.26	4.68	9.8	11.97	14.59		11.43	3.11	16.91	25.57	5.78	66.61	14.48	19.24	9.64	5.55	12.43	8.17	5.06	12.48	7.05	10.15	5.65	12.03	15.26	10.88	18.8	15.19	15.68	3.67
2019-03-20	12.52	8.24	10.2	4.35	2.86	22.68	19.92	28.63	6.09	83.71	21.06	21.8	12.67	7.11	96.39	15.35	11.44	6.71	6.2	10.24	4.63	9.83	12.06	14.56		11.3	3.17	16.82	24.86	5.83	65.77	14.48	19.14	9.9	5.52	12.39	8.13	5.0	12.55	7.05	10.28	5.68	12.03	15.26	10.67	18.59	15.24	15.02	3.59
2019-03-21	12.63	8.08	10.01	4.27	2.81	22.13	19.2	27.64	6.16	82.33	20.71	21.2	12.04	7.03	96.46	14.75	11.03	6.61	6.07	10.28	4.58	9.58	11.94	13.97		11.27	3.54	16.69	24.02	5.8	63.71	14.17	18.79	10.95	5.2	11.82	7.94	5.16	11.95	7.05	10.19	5.71	11.76	15.11	10.32	17.96	15.22	14.8	3.55
2019-03-22	12.79	8.1	10.05	4.25	2.82	22.41	19.37	27.75	6.03	82.42	20.71	21.54	12.38	7.03	97.07	15.01	10.54	6.63	6.05	10.19	4.58	9.46	11.94	14.1		11.36	3.92	16.67	23.93	5.77	64.29	14.17	18.62	11.21	5.25	11.88	7.94	5.13	12.03	7.05	10.17	5.81	11.69	15.26	10.25	18.38	15.14	15.39	3.55
2019-03-25	12.6	8.0	9.8	4.0	2.79	21.58	19.04	26.86	6.09	81.91	20.06	20.86	12.1	7.01	93.74	14.78	9.89	6.45	5.98	10.14	4.46	8.98	11.82	13.38		11.33	4.48	16.43	22.52	5.7	63.2	13.98	18.14	10.69	5.61	11.41	7.76	5.02	11.52	7.05	9.99	5.65	11.53	15.03	9.97	17.96	14.81	15.39	3.47
2019-03-26	12.67	8.05	9.76	3.98	2.8	22.41	18.93	26.81	6.09	81.13	20.06	20.9	12.12	7.01	95.37	14.91	10.17	6.45	5.96	10.14	4.52	9.34	11.85	13.57		11.43	4.29	16.56	22.94	5.7	62.49	14.08	18.1	10.69	5.87	11.66	7.76	4.97	11.76	7.05	10.06	5.62	11.5	14.88	10.0	17.63	14.95	15.32	3.51
2019-03-27	12.79	8.08	9.88	4.05	2.87	22.41	19.26	26.86	6.06	82.08	20.17	21.11	12.63	7.02	96.46	15.01	10.66	6.45	6.01	10.31	4.55	9.34	11.82	13.97		11.49	4.04	16.65	22.47	5.7	62.56	14.23	18.21	11.04	5.61	11.68	7.77	4.98	11.86	7.05	10.3	5.73	11.61	15.14	10.14	17.8	15.0	15.68	3.51
2019-03-28	13.18	8.05	9.86	4.05	3.07	23.23	19.64	26.83	6.03	82.33	20.67	21.16	12.78	7.1	99.18	15.11	10.62	6.5	5.98	10.28	4.54	9.34	11.49	13.97		11.17	3.92	16.71	22.52	5.8	63.46	14.29	18.17	10.69	5.56	11.66	7.72	4.92	11.86	7.05	10.33	5.9	11.53	15.56	10.18	17.88	15.48	15.61	3.55
2019-03-29	13.22	8.05	9.99	4.05	3.07	24.23	19.75	26.83	6.03	81.48	20.48	21.16	12.67	7.21	97.41	14.98	10.46	6.53	5.98	10.21	4.47	9.25	11.7	13.85		11.43	4.41	16.84	23.32	5.8	63.2	14.36	18.31	10.34	5.56	11.49	7.68	4.97	11.77	7.05	10.25	5.83	11.61	15.56	10.32	17.67	15.29	15.32	3.55
2019-04-01	13.58	8.05	9.88	4.31	3.1	23.59	19.59	27.47	6.09	81.48	19.94	21.2	12.53	7.19	96.39	14.85	10.5	6.53	6.02	10.14	4.47	9.22	11.67	13.94		11.17	4.41	16.95	23.08	5.7	64.81	14.29	18.28	10.16	5.46	11.41	7.57	5.13	12.15	7.05	10.17	5.69	11.53	15.11	10.32	17.96	15.43	15.61	3.55
2019-04-02	13.5	8.05	9.8	4.22	3.13	23.69	19.2	27.3	6.09	80.88	19.94	21.37	12.67	7.03	96.8	14.68	10.38	6.47	6.08	10.11	4.43	9.1	11.49	13.88		10.91	4.29	17.02	24.68	5.71	65.0	14.33	18.31	10.43	5.44	11.33	7.38	5.35	12.09	7.05	10.22	5.67	11.57	15.11	10.28	18.38	15.53	15.24	3.51
2019-04-03	13.65	8.0	9.61	4.25	3.16	22.86	19.7	27.03	6.03	79.76	20.29	21.29	12.65	6.95	96.73	14.55	10.91	6.45	6.02	10.11	4.39	9.19	11.46	13.91		11.3	4.17	17.47	26.27	5.66	65.32	14.36	18.21	10.34	5.39	11.25	7.24	5.27	12.15	7.05	10.22	5.76	11.61	14.88	10.35	18.71	15.39	14.88	3.55
2019-04-04	13.62	8.02	10.07	4.27	3.32	23.32	19.48	27.08	6.03	80.62	20.56	21.11	12.65	6.9	95.71	14.68	10.62	6.45	6.06	10.07	4.29	9.34	11.22	14.0		11.33	4.23	17.69	25.33	5.63	65.19	14.39	18.24	10.78	5.42	11.25	7.48	5.5	12.12	7.05	10.31	5.75	12.34	14.91	10.46	18.51	15.41	15.1	3.51
2019-04-05	13.89	8.02	10.18	4.23	3.32	22.86	19.34	27.08	5.91	80.36	20.48	21.54	13.52	6.98	95.58	14.61	10.66	6.42	6.06	10.07	4.39	9.25	11.1	14.47		11.36	4.6	17.69	25.66	5.73	66.8	14.79	18.66	10.69	5.42	11.25	7.49	5.49	12.17	8.46	10.34	5.76	12.37	14.88	10.6	18.46	15.72	15.17	3.51
2019-04-08	14.83	8.18	10.09	4.22	3.2	22.04	19.59	27.58	6.03	80.7	20.25	21.07	14.28	6.95	95.58	14.88	10.7	6.63	6.02	9.75	4.5	9.28	11.31	14.38		11.43	4.66	17.69	25.24	5.66	68.86	14.73	18.45	10.6	5.52	11.49	7.4	5.47	12.45	8.46	10.31	5.7	12.37	15.09	10.6	18.26	15.53	15.17	3.51
2019-04-09	14.52	8.1	10.35	4.22	3.2	21.95	19.73	27.58	5.91	81.48	19.71	21.11	13.86	6.93	88.92	14.78	10.42	6.61	5.98	9.44	4.44	9.16	11.1	14.1		11.4	4.54	17.5	25.24	5.7	67.58	14.57	18.28	10.34	5.41	11.57	7.36	5.13	12.3	8.46	10.22	5.68	11.92	14.91	10.53	18.13	15.19	15.17	3.51
2019-04-10	14.52	8.02	10.6	4.27	3.4	21.95	19.42	27.3	6.03	81.05	19.75	20.9	13.77	6.95	82.74	14.61	10.42	6.55	5.98	9.22	4.45	9.22	10.86	13.85		11.3	4.54	17.36	24.39	5.65	67.7	14.11	18.14	10.25	5.24	11.43	7.2	5.25	12.35	8.46	10.17	5.62	12.07	14.88	10.46	18.13	15.1	14.73	3.51
2019-04-11	14.83	8.05	10.6	4.35	3.42	21.67	19.4	26.7	6.03	80.53	19.71	20.86	14.03	6.98	82.67	14.65	10.38	6.5	5.98	9.32	4.46	9.22	10.86	13.94		11.36	4.54	17.39	24.96	5.65	67.58	14.05	18.14	9.99	5.22	11.29	7.16	5.19	12.23	8.46	10.17	5.64	12.07	15.03	10.49	17.75	14.98	14.88	3.47
2019-04-12	15.19	8.02	10.76	4.33	3.48	21.49	19.17	26.92	5.91	79.16	19.48	20.82	13.94	6.97	85.66	14.58	10.21	6.62	5.97	9.49	4.44	9.13	10.92	13.97		11.2	4.41	17.84	25.75	5.75	68.54	14.02	17.97	9.9	5.27	11.09	7.09	5.33	12.29	8.46	10.2	5.66	12.53	15.03	10.49	17.59	15.39	14.95	3.43
2019-04-16	15.19	7.97	10.6	4.25	3.37	21.49	19.59	27.19	5.9	78.3	19.29	20.52	13.71	7.01	84.23	14.38	10.09	6.62	5.9	9.34	4.44	9.1	10.8	13.79		11.3	4.1	17.73	25.05	5.71	67.77	13.98	17.97	9.99	5.29	10.98	7.32	5.33	12.22	8.46	10.11	5.37	12.22	14.91	10.46	17.42	15.19	15.24	3.4
2019-04-17	14.13	7.94	10.46	4.27	3.15	21.49	19.2	26.56	5.97	78.22	19.29	20.47	13.1	6.99	82.6	14.31	10.13	6.41	5.84	9.29	4.42	9.04	10.77	13.66		11.14	4.1	17.95	24.68	5.71	68.73	13.8	17.93	9.9	5.38	10.86	7.3	4.97	12.0	8.46	10.06	4.99	12.22	15.06	10.21	17.13	15.19	15.46	3.4
2019-04-18	13.97	7.89	10.46	4.24	3.03	21.49	19.2	25.87	5.86	78.05	19.14	20.47	12.55	6.95	81.92	14.01	10.21	6.62	5.79	8.8	4.33	8.95	10.47	13.1		11.17	3.92	17.95	24.39	5.7	67.96	13.67	17.86	9.72	5.3	10.56	7.2	4.81	11.59	8.46	9.96	4.78	12.14	14.97	10.11	17.04	15.26	15.46	3.36
2019-04-19	14.17	7.86	10.6	4.25	3.22	21.13	19.23	25.98	5.94	78.47	19.14	20.35	12.76	6.99	82.53	13.88	10.5	6.56	5.82	8.83	4.39	9.07	10.47	13.66		11.14	3.92	17.93	24.82	5.7	68.35	13.86	17.9	9.9	5.3	10.43	7.2	4.89	11.16	8.46	10.06	5.11	12.3	14.97	10.14	17.17	15.24	15.32	3.4
2019-04-22	13.65	7.78	10.52	4.11	3.17	22.31	18.87	25.78	6.03	77.45	19.21	19.87	12.63	6.94	81.18	13.68	10.3	6.5	5.76	9.19	4.39	8.98	10.18	13.57		11.3	3.92	17.73	23.93	5.7	69.89	13.86	17.59	9.55	5.31	9.9	7.2	4.78	10.72	8.46	10.14	5.26	12.34	15.09	9.97	17.5	15.19	14.88	3.32
2019-04-23	13.81	7.86	10.5	4.13	3.24	21.58	18.87	25.98	6.09	78.73	19.21	20.35	12.76	6.94	81.58	13.91	10.38	6.5	5.8	9.15	4.42	9.01	10.56	13.29		11.3	3.86	17.73	24.16	5.68	72.21	13.86	17.59	9.72	5.3	9.9	7.24	4.84	10.93	8.46	10.15	5.26	12.14	15.11	10.18	17.29	14.95	15.32	3.4
2019-04-24	14.2	8.0	10.44	4.13	3.22	21.49	19.09	25.98	6.06	77.96	19.87	20.17	12.78	6.98	82.19	14.28	10.42	6.59	5.84	9.12	4.46	9.16	10.74	13.35		11.17	3.79	17.97	23.93	5.66	72.21	13.86	17.76	9.64	5.39	10.56	7.26	4.84	11.0	8.46	10.62	5.45	12.14	15.23	10.28	17.21	14.98	15.39	3.4
2019-04-25	14.05	7.97	10.24	4.08	3.2	21.95	19.04	25.76	5.97	76.67	19.79	20.09	12.76	6.99	82.13	14.05	10.58	6.56	5.8	9.0	4.44	9.1	10.77	13.23		11.2	3.73	18.06	24.72	5.66	72.72	13.86	17.83	9.81	5.55	10.35	7.2	4.81	10.82	8.46	10.54	5.43	12.22	15.23	10.28	16.96	14.95	15.46	3.4
2019-04-26	14.52	8.0	10.48	4.09	3.32	22.04	19.2	26.2	5.97	75.99	19.9	19.58	12.84	6.94	82.06	14.18	10.79	6.65	5.82	9.05	4.48	9.22	10.74	13.23		11.04	3.73	18.34	24.02	5.82	72.6	13.86	17.9	9.72	5.47	10.37	7.2	4.72	11.15	8.46	10.7	5.46	12.3	15.23	10.14	17.04	14.95	15.46	3.4
2019-05-02	14.28	7.89	10.48	4.15	3.12	21.95	19.04	25.81	5.97	70.67	20.1	20.26	11.96	6.95	81.85	14.01	10.7	6.71	5.72	8.85	4.46	9.22	10.77	13.1		11.2	3.79	18.45	24.39	5.78	73.37	13.86	17.93	9.81	5.37	10.11	7.18	4.8	11.29	8.46	10.82	5.7	13.06	15.0	9.69	16.96	14.95	15.46	3.4
2019-05-03	13.93	7.97	10.74	4.15	3.07	21.67	18.87	25.9	5.97	65.78	19.9	19.66	12.17	6.93	82.53	13.95	10.42	6.68	5.63	8.9	4.46	9.19	10.83	12.76		11.3	3.73	18.5	24.44	5.77	72.4	13.98	18.1	9.64	5.28	10.31	7.17	4.76	11.4	8.46	10.87	5.71	13.06	14.97	9.69	16.92	14.95	15.53	3.36
2019-05-06	13.42	7.81	11.16	4.06	3.02	21.03	18.26	25.15	5.97	62.52	19.44	20.09	12.21	6.89	81.18	13.65	10.42	6.65	5.61	8.78	4.34	9.1	10.56	11.89		11.17	3.61	18.04	24.39	5.66	69.44	14.11	17.76	9.37	5.17	10.19	6.99	4.67	10.85	8.46	10.65	5.56	12.68	14.82	9.48	15.75	14.71	15.68	3.16
2019-05-07	13.69	7.84	11.22	4.07	2.97	20.76	18.26	25.26	5.92	66.04	19.18	20.09	12.08	6.91	80.97	13.61	10.58	6.5	5.63	8.92	4.4	9.1	10.74	11.61		11.1	3.54	18.39	24.3	5.77	69.83	13.98	17.86	9.55	5.18	10.43	6.68	4.61	10.92	8.46	10.66	5.56	13.14	15.11	9.65	16.67	14.71	15.61	3.24
2019-05-08	13.58	7.84	11.32	4.05	3.06	20.12	17.85	24.68	5.91	64.32	19.21	19.79	12.08	6.91	80.29	13.65	11.28	6.5	5.58	8.94	4.39	9.07	10.44	11.12		11.23	3.42	18.37	24.16	5.73	70.15	13.86	18.07	9.2	5.11	10.76	6.74	4.61	10.92	8.46	10.55	5.54	13.6	15.41	9.55	16.88	14.47	15.68	3.16
2019-05-09	13.26	7.73	11.24	4.0	3.06	20.03	17.16	24.71	5.85	62.44	19.33	19.92	11.89	6.93	79.48	13.41	11.24	6.56	5.59	8.88	4.33	8.95	10.5	11.8		11.82	3.42	17.98	23.93	5.73	68.61	13.83	17.97	9.29	5.06	10.6	6.85	4.53	10.69	8.46	10.47	5.46	13.25	15.0	9.55	16.84	14.32	15.61	3.16
2019-05-10	13.5	7.78	11.96	4.01	3.21	20.21	17.66	24.71	5.89	62.87	19.18	19.92	12.0	6.87	79.61	13.55	11.19	6.53	5.61	8.88	4.39	8.73	10.68	11.95		11.88	3.54	18.13	22.8	5.61	69.44	13.86	18.0	9.29	5.09	10.72	6.97	4.62	10.8	8.46	10.46	5.54	13.33	15.38	9.55	16.84	14.08	15.68	3.16
2019-05-13	13.5	7.76	12.0	4.08	3.07	20.49	18.04	24.68	5.85	65.27	19.14	19.87	12.46	6.87	79.21	13.65	11.6	6.5	5.69	8.68	4.54	8.64	10.56	11.92		11.56	3.67	18.32	23.22	5.61	68.61	13.83	18.14	9.64	5.1	10.98	7.07	4.94	10.92	8.46	10.2	5.6	13.6	14.94	9.86	16.67	14.52	15.75	3.24
2019-05-14	13.69	7.73	12.08	4.12	2.95	20.12	17.88	24.62	5.88	66.73	19.48	19.66	12.25	6.89	77.78	13.71	11.48	6.5	5.64	8.57	4.55	8.67	10.53	11.8		11.3	3.67	18.58	23.64	5.63	70.15	13.77	18.21	10.07	5.09	11.0	6.97	5.03	10.92	8.46	10.31	5.66	13.71	14.97	9.9	16.38	14.23	15.68	3.16
2019-05-15	13.81	7.84	12.14	4.24	3.07	20.12	18.15	25.15	5.88	67.75	19.41	19.83	12.55	6.89	79.48	14.11	11.81	6.41	5.69	8.88	4.52	8.86	10.68	11.99		11.46	3.67	18.65	23.5	5.63	70.79	13.92	18.17	9.99	5.14	11.13	7.07	5.02	11.1	8.46	10.31	5.64	13.48	14.97	10.04	16.63	14.52	15.68	3.2
2019-05-16	13.69	7.78	12.37	4.19	3.07	19.84	17.99	25.54	5.91	66.9	19.41	20.0	12.46	6.9	80.84	14.08	11.48	6.41	5.7	8.99	4.5	8.7	10.65	11.89		11.69	3.73	18.37	23.5	5.61	70.86	13.86	17.97	9.99	5.3	11.02	6.99	4.94	11.1	8.46	10.28	5.6	13.63	14.85	10.04	16.33	14.66	15.68	3.2
2019-05-17	13.77	7.76	11.96	4.15	3.06	20.94	17.74	25.43	5.91	67.24	19.1	19.79	12.84	6.91	80.16	14.15	11.44	6.23	5.69	8.88	4.49	8.73	10.47	11.74		11.56	3.92	18.47	23.13	5.63	70.92	13.92	18.66	10.07	5.2	10.88	6.92	5.14	10.95	8.46	10.27	5.54	13.52	14.85	9.83	16.5	14.66	15.68	3.16
2019-05-20	13.89	7.78	12.17	4.15	3.03	20.58	18.04	25.07	5.91	67.41	18.95	19.79	13.43	6.93	79.82	14.25	11.36	6.23	5.74	8.85	4.49	8.67	10.47	11.74		12.14	3.79	18.8	23.22	5.63	72.72	14.23	18.79	10.07	5.16	11.11	6.95	5.16	11.06	8.46	10.44	5.56	13.14	14.97	9.9	16.29	14.66	15.53	3.2
2019-05-21	13.77	7.81	11.78	4.1	3.07	21.03	18.24	25.78	5.94	67.93	19.1	20.05	13.86	6.89	78.59	14.18	11.4	6.14	5.72	8.83	4.59	8.73	10.53	11.8		11.95	3.79	19.07	23.46	5.61	71.76	14.2	18.59	10.51	5.15	11.19	6.94	5.28	11.0	8.46	10.47	5.56	12.53	14.82	9.9	16.21	14.57	15.83	3.16
2019-05-22	13.58	7.86	11.88	4.1	3.09	21.03	18.32	25.59	5.92	67.15	19.1	19.7	13.52	6.9	78.32	14.38	11.28	6.06	5.72	8.71	4.6	8.7	10.47	11.8		11.88	3.86	18.8	23.74	5.58	71.12	14.05	18.62	10.34	5.16	11.17	6.92	5.14	10.99	8.46	10.5	5.57	12.6	14.85	9.86	16.21	14.66	15.9	3.2
2019-05-23	13.89	7.84	12.69	4.19	3.09	21.03	18.43	25.51	5.97	67.41	19.1	19.7	13.94	6.82	78.25	14.35	10.91	6.09	5.75	8.88	4.59	8.55	11.07	12.11		11.88	3.79	18.98	24.58	5.61	70.21	14.08	18.62	10.43	5.16	11.15	6.79	5.28	11.0	8.46	10.42	5.6	12.98	15.11	9.86	16.12	14.9	15.9	3.16
2019-05-24	13.65	7.76	12.67	4.11	3.05	20.94	17.93	25.09	5.96	66.21	19.02	19.92	14.36	6.85	78.25	14.15	11.11	6.06	5.7	8.83	4.52	8.52	11.07	11.95		11.56	3.86	18.94	23.93	5.52	68.54	13.98	18.83	10.07	5.16	10.95	6.79	5.19	11.33	8.46	10.23	5.57	12.87	14.73	9.9	16.04	14.93	15.97	3.16
2019-05-27	13.81	7.71	12.99	4.11	3.08	20.94	17.99	25.56	6.11	65.44	19.48	19.96	15.29	6.86	77.44	14.15	11.19	6.0	5.65	8.88	4.52	8.49	11.1	11.86		11.95	3.86	18.8	24.3	5.56	69.31	13.86	18.66	10.34	5.16	10.75	6.9	5.22	11.6	8.46	10.25	5.66	12.56	15.11	9.9	15.96	14.93	16.26	3.13
2019-05-28	13.89	7.68	13.11	4.11	3.07	21.03	17.82	25.45	6.04	65.44	19.67	19.92	15.84	6.86	76.76	14.01	11.89	6.0	5.64	8.8	4.48	8.49	10.89	11.77		11.69	3.79	18.63	23.6	5.31	69.44	14.17	18.73	11.13	5.16	10.75	6.89	5.2	11.76	8.46	10.2	5.76	12.95	15.11	10.14	15.62	14.93	16.04	3.13
2019-05-29	14.4	7.76	12.67	4.1	3.04	20.76	17.66	26.25	5.94	66.12	19.83	19.66	16.73	6.81	75.47	13.78	11.89	5.97	5.69	8.77	4.48	8.43	11.07	11.77		11.56	3.79	18.32	23.46	5.35	69.96	13.98	18.52	10.86	5.12	10.89	6.9	5.3	11.59	8.46	10.34	5.73	13.14	15.06	10.18	16.0	14.9	15.97	3.09
2019-05-30	14.24	7.73	12.83	4.08	3.04	21.13	17.55	26.12	5.94	66.47	19.83	19.83	15.57	6.66	76.08	13.78	11.73	5.91	5.67	8.77	4.49	8.64	10.89	11.77		11.75	3.67	18.51	23.69	5.38	69.57	14.02	18.45	10.95	5.1	10.89	7.0	5.31	11.6	8.46	10.19	5.64	12.91	15.03	10.14	15.92	14.93	15.9	3.09
2019-05-31	13.93	7.71	11.94	4.04	2.95	21.31	17.38	25.98	5.87	65.87	19.94	19.7	15.0	6.63	75.4	13.55	10.99	6.06	5.65	8.57	4.35	8.64	10.65	11.36		11.49	3.67	18.32	23.78	5.31	67.13	13.89	18.03	10.25	5.07	10.69	6.99	5.13	11.07	8.46	10.22	5.55	12.53	15.09	10.11	16.46	14.95	15.83	3.09
2019-06-03	13.58	7.63	11.24	3.89	2.95	20.85	16.88	25.81	5.91	66.3	19.44	19.45	13.98	6.61	75.33	13.28	10.75	6.03	5.57	8.46	4.26	8.43	10.74	10.99		12.08	3.67	18.07	23.46	5.13	65.26	13.86	17.83	10.16	5.02	10.16	6.85	4.97	11.02	8.46	10.03	5.33	12.22	14.76	10.04	16.21	14.93	15.9	3.01
2019-06-04	13.62	7.6	11.36	3.89	2.95	20.94	17.66	25.11	5.91	66.73	19.29	19.58	14.19	6.59	72.21	13.35	10.79	5.97	5.57	8.46	4.26	8.43	10.65	11.05		11.95	3.61	17.99	23.27	5.21	65.64	13.95	17.86	10.16	4.9	10.1	6.81	5.03	11.02	9.51	10.06	5.34	11.8	14.76	10.11	15.96	14.93	16.19	3.05
2019-06-05	13.65	7.68	11.28	3.89	2.97	20.94	17.33	24.23	5.87	66.73	19.25	19.58	14.57	6.53	72.68	13.41	10.87	5.94	5.56	8.46	4.25	8.43	10.86	11.18		11.53	3.48	18.11	23.46	5.27	65.64	13.95	17.93	10.16	4.94	10.21	6.89	5.21	11.05	9.51	9.85	5.3	11.92	14.7	10.0	15.87	14.9	16.56	3.09
2019-06-06	13.58	7.57	11.06	3.88	2.97	20.3	17.27	24.82	5.78	66.73	19.25	19.4	14.89	6.58	72.68	13.55	10.91	6.5	5.52	8.46	4.25	8.4	10.74	11.12		11.92	3.54	18.49	23.46	5.27	64.23	13.86	18.17	10.86	4.91	10.01	6.86	5.21	10.95	9.51	9.39	5.21	11.88	14.65	10.0	15.87	14.9	16.92	3.01
2019-06-07	13.93	7.63	11.36	3.92	2.94	21.03	17.49	25.99	5.87	67.15	19.94	19.53	14.91	6.55	71.73	13.65	11.11	7.09	5.52	8.46	4.39	8.46	10.77	11.33		11.95	3.54	18.78	23.5	5.19	66.29	13.8	18.28	11.83	4.98	10.19	6.89	5.51	10.95	9.51	9.5	5.21	12.3	14.97	10.21	15.71	14.9	17.14	3.05
2019-06-10	14.09	7.6	10.72	3.89	2.98	21.86	17.49	25.81	5.91	67.75	20.29	19.66	15.27	6.63	72.07	13.68	11.28	7.15	5.51	8.43	4.39	8.34	10.86	11.52		11.85	3.73	18.74	24.63	5.21	66.61	13.98	18.07	11.39	5.01	10.36	6.86	5.55	11.19	9.51	9.48	5.29	12.3	14.94	10.25	15.83	14.95	16.7	3.05
2019-06-11	13.97	7.6	10.84	3.89	2.96	23.96	17.6	25.69	5.78	68.44	20.33	19.66	15.97	6.69	72.07	13.68	11.32	7.06	5.51	8.18	4.31	8.37	10.62	11.55		11.92	3.79	18.78	24.54	5.21	66.93	14.02	18.07	11.39	4.99	10.32	6.85	5.51	11.68	9.51	9.52	5.36	12.18	14.91	10.32	15.79	15.14	16.48	3.05
2019-06-12	13.77	7.57	10.8	3.88	2.91	24.42	17.38	25.9	5.84	68.87	19.87	19.49	15.71	6.63	71.94	13.51	11.15	6.97	5.5	8.09	4.3	8.31	10.56	11.49		11.79	3.86	18.71	25.33	5.19	65.32	14.02	17.97	11.91	4.95	10.27	6.86	5.37	11.52	9.51	9.56	5.31	11.99	14.67	10.25	15.87	15.17	16.56	3.01
2019-06-13	14.01	7.6	10.8	3.85	2.93	24.05	17.38	25.69	5.84	68.61	20.25	19.49	15.12	6.63	70.85	13.45	11.24	6.77	5.49	8.12	4.21	8.28	10.66	11.43		11.85	3.98	18.51	25.33	5.19	65.32	13.92	17.97	12.18	4.97	10.19	6.81	5.37	11.43	8.56	9.52	5.3	12.03	14.83	10.14	15.87	15.17	17.5	3.01
2019-06-14	14.2	7.63	10.8	3.85	2.93	22.95	17.74	25.46	5.9	68.61	19.98	19.53	15.59	6.66	69.49	13.55	11.11	6.77	5.51	8.12	4.21	8.46	10.53	11.36		11.82	3.92	18.44	25.48	5.19	65.64	13.92	17.93	11.74	4.97	10.12	6.81	5.28	11.43	8.56	9.5	5.34	12.11	14.92	10.14	15.87	15.58	17.28	3.05
2019-06-17	14.17	7.63	10.58	3.85	2.9	22.95	17.71	25.52	5.93	69.04	20.02	19.19	15.57	6.61	67.32	13.65	11.15	6.5	5.48	8.09	4.13	8.37	10.13	11.12		12.05	3.86	18.3	25.33	5.0	65.58	13.86	17.93	11.56	5.0	10.01	6.79	5.42	11.29	8.56	9.29	5.24	12.03	14.8	10.14	15.87	15.29	17.21	3.05
2019-06-18	14.6	7.68	10.5	3.84	2.89	22.31	17.66	24.82	5.93	69.04	20.21	19.66	15.42	6.58	65.76	13.51	11.36	6.5	5.45	8.06	4.11	8.31	10.16	11.18		12.08	3.86	18.3	25.43	5.0	65.32	13.67	17.9	11.74	4.97	9.97	6.66	5.35	11.04	8.56	9.54	5.26	12.03	14.8	10.11	15.87	15.45	16.77	3.01
2019-06-19	14.4	7.68	10.68	3.84	2.87	22.86	17.66	25.11	6.17	68.44	20.71	19.19	15.33	6.53	66.23	13.51	11.4	6.44	5.48	8.04	4.11	8.25	9.98	11.3		12.05	3.92	18.55	25.43	5.04	66.74	13.67	17.9	11.83	5.15	10.01	6.72	5.41	11.18	8.56	9.87	5.24	12.11	14.64	10.11	15.79	15.61	16.56	3.01
2019-06-20	14.56	7.86	10.82	3.88	3.02	23.32	18.02	25.11	6.06	68.95	20.6	19.32	15.46	6.51	65.89	14.01	11.4	7.03	5.45	7.81	4.19	8.28	10.01	11.52		12.01	3.92	18.86	26.77	5.04	67.45	13.8	18.0	11.83	5.13	10.36	6.89	5.57	11.4	8.48	9.77	5.27	12.49	14.61	9.97	15.79	15.68	16.63	3.05
2019-06-21	14.44	7.84	10.68	3.88	3.03	23.69	17.93	24.99	6.19	68.18	20.48	19.32	15.84	6.57	66.23	14.28	11.36	6.47	5.44	7.89	4.23	8.28	9.83	11.86		11.88	3.79	18.86	27.77	5.04	67.9	13.36	18.07	11.65	5.09	10.51	6.81	5.51	11.52	8.48	9.81	5.28	12.34	14.67	9.97	15.62	15.52	16.41	3.05
2019-06-24	14.44	7.84	10.46	3.86	3.03	23.23	17.99	24.94	6.18	68.87	20.17	19.28	16.69	6.51	66.57	14.28	11.32	6.38	5.43	7.95	4.19	8.28	10.01	11.74		12.14	3.86	18.76	27.67	5.0	67.25	13.74	18.07	11.21	5.11	10.56	6.83	5.51	11.52	8.56	9.66	5.26	12.18	14.54	9.97	15.67	15.23	16.41	3.05
2019-06-25	14.4	7.76	10.54	3.83	2.98	22.77	17.71	25.29	6.15	68.7	20.29	19.23	16.6	6.54	69.29	14.05	11.24	6.35	5.4	7.87	4.08	8.28	9.89	11.71		12.08	3.73	19.32	27.44	5.04	66.61	13.67	17.93	11.21	5.29	10.43	6.84	5.5	11.36	8.56	9.56	5.17	12.11	14.37	10.11	15.87	15.29	16.56	3.01
2019-06-26	14.4	7.71	11.17	3.83	2.94	22.86	17.93	25.11	6.14	69.3	20.17	19.19	16.33	6.58	69.56	13.95	11.36	6.5	5.38	7.89	4.09	8.19	9.61	11.61		11.98	3.67	19.17	28.1	5.04	67.38	13.74	18.24	11.21	5.3	10.29	6.81	5.5	11.47	8.48	9.48	5.13	12.26	14.67	10.0	16.29	15.17	16.56	3.01
2019-06-27	14.13	7.6	11.08	3.88	2.89	22.86	17.66	25.11	6.02	69.38	20.1	18.93	16.14	6.61	69.36	13.78	11.24	6.94	5.31	7.95	4.09	7.98	9.21	11.61		12.14	3.73	18.86	28.68	5.0	63.07	13.36	17.97	11.13	5.24	10.12	6.8	5.41	11.5	8.48	9.33	5.03	12.45	14.63	10.04	15.96	15.61	16.41	3.01
2019-06-28	14.4	7.68	11.08	3.87	2.89	23.33	17.49	24.88	6.09	69.3	20.17	19.23	15.93	6.93	72.68	13.01	11.4	7.27	5.65	8.04	4.11	8.19	9.3	11.58		12.21	3.67	18.9	30.59	4.88	62.75	13.67	17.97	11.04	5.35	10.23	7.04	5.39	11.91	8.48	9.72	5.06	12.22	14.46	9.97	16.04	15.55	16.34	3.01
2019-07-01	14.71	7.76	11.12	3.88	2.9	22.86	17.85	25.11	6.1	69.56	20.21	18.55	16.05	6.77	71.12	13.91	11.64	6.59	5.49	8.29	4.14	8.1	9.7	11.64		12.21	3.73	19.57	28.68	4.92	66.74	13.49	18.24	11.21	5.32	10.43	6.89	5.42	12.15	8.48	9.52	5.26	12.45	14.28	10.39	16.04	15.2	16.56	3.05
2019-07-02	14.6	7.68	10.92	3.87	2.88	22.49	17.68	25.11	5.84	69.73	20.63	19.23	16.14	6.79	71.05	13.88	11.77	6.56	5.37	8.35	4.21	7.98	9.55	11.49		12.14	3.86	19.48	28.68	4.92	66.87	13.42	18.38	11.48	5.33	10.4	6.79	5.53	12.18	8.48	9.35	5.23	12.26	14.12	10.46	15.92	15.2	16.48	3.13
2019-07-03	14.64	7.65	10.84	3.87	2.95	22.21	17.71	25.29	5.84	70.93	20.63	19.06	16.22	6.79	72.55	14.05	11.69	6.65	5.37	8.74	4.3	7.88	9.37	11.33		11.88	3.79	19.44	28.68	4.94	66.29	13.49	18.73	11.39	5.42	10.38	6.74	5.6	12.27	8.48	9.17	5.13	12.07	14.19	10.46	15.87	15.07	16.34	3.05
2019-07-04	14.64	7.76	10.76	3.87	2.9	22.49	18.1	25.99	5.8	70.93	21.32	18.72	16.05	6.75	72.68	14.11	11.6	6.44	5.39	8.74	4.34	8.07	9.58	11.4		12.11	3.86	19.5	27.87	5.0	66.42	13.49	18.73	11.39	5.47	10.69	6.79	5.6	12.22	8.48	9.23	5.12	12.14	14.49	10.53	15.87	15.07	16.34	3.05
2019-07-05	14.95	7.76	11.04	3.88	2.89	22.96	18.1	26.63	5.77	71.1	21.06	19.15	16.01	6.69	71.46	14.11	11.97	6.5	5.35	8.6	4.38	8.01	9.49	11.36		11.92	3.86	19.36	27.87	5.15	66.67	13.36	18.76	11.91	5.43	10.78	6.72	5.57	12.29	8.48	9.23	5.16	12.03	14.55	10.78	15.87	14.85	16.48	3.09
2019-07-08	15.03	7.71	10.92	3.86	2.91	22.49	17.96	26.4	5.9	71.1	21.09	18.81	15.86	6.69	70.85	13.95	11.97	6.5	5.33	8.71	4.43	7.95	9.49	11.3		11.95	3.79	19.23	27.15	5.02	66.29	13.36	18.45	11.48	5.49	10.62	6.66	5.48	12.45	8.48	9.0	5.11	11.99	14.64	10.81	15.83	14.72	16.7	3.09
2019-07-09	15.11	7.92	10.78	3.83	2.89	22.77	17.99	27.04	5.9	71.53	21.36	18.59	15.42	6.67	70.92	13.98	12.83	6.68	5.35	8.71	4.52	8.04	9.52	11.49		12.01	3.79	19.42	26.14	5.0	67.19	13.36	18.48	11.56	5.61	10.54	6.7	5.53	12.47	8.48	8.83	5.09	12.22	14.67	10.78	15.71	14.66	17.14	3.09
2019-07-10	14.83	7.86	10.64	3.87	2.88	23.24	17.88	27.1	5.84	72.56	21.59	19.06	15.71	6.66	72.68	14.01	12.95	6.68	5.33	8.8	4.52	7.95	9.61	11.3		12.01	3.79	19.55	27.24	4.96	68.09	13.42	18.66	11.83	5.62	10.38	6.65	5.53	12.5	8.48	8.83	5.01	12.07	14.67	10.74	15.67	14.66	17.87	3.09
2019-07-11	14.68	8.02	10.68	3.87	2.88	23.24	18.46	27.04	5.88	72.81	21.67	19.15	15.8	6.67	73.7	14.38	13.32	6.91	5.33	8.83	4.5	8.01	9.52	11.49		12.05	3.73	19.52	26.77	4.98	68.35	13.39	18.66	12.0	5.7	10.45	6.68	5.48	12.24	8.48	8.92	4.93	12.11	14.67	10.71	15.79	14.53	18.67	3.09
2019-07-12	14.75	8.0	10.86	3.85	2.89	23.33	18.43	28.21	5.84	72.81	21.21	18.81	16.22	6.67	75.27	14.31	13.16	6.91	5.33	8.8	4.5	7.95	9.49	11.68		11.82	3.79	19.52	26.62	5.0	68.09	13.33	18.55	11.74	5.6	10.45	6.7	5.48	12.27	8.48	9.06	4.98	11.95	14.64	10.63	15.79	14.53	19.18	3.13
2019-07-15	14.79	7.97	10.98	3.83	2.88	24.64	18.37	29.2	5.84	72.3	21.4	18.89	16.12	6.65	74.99	14.35	13.16	6.91	5.33	8.68	4.65	8.01	9.43	11.61		11.85	3.79	19.65	26.29	4.96	68.22	13.42	18.79	11.65	5.4	10.45	6.68	5.48	12.27	8.48	8.88	5.11	11.99	14.64	10.71	15.87	14.28		3.09
2019-07-16	14.79	8.02	11.08	3.79	2.88	24.27	19.06	29.49	5.84	74.1	21.13	18.81	16.22	6.69	74.99	14.48	13.4	6.94	5.33	8.46	4.62	8.01	9.43	11.46		11.85	3.79	19.65	25.67	4.96	68.48	13.39	18.86	12.09	5.31	10.19	6.67	5.39	12.68	8.48	8.94	5.21	12.07	14.64	10.67	15.75	14.08		3.05
2019-07-17	14.52	8.16	11.31	3.79	2.86	25.3	19.06	29.26	5.88	75.47	21.09	18.81	17.34	6.61	76.42	14.61	13.77	7.0	5.33	8.32	4.66	8.55	9.4	11.86		11.88	4.35	19.55	25.67	5.08	70.09	13.36	18.69	11.91	5.35	10.47	6.76	5.53	12.83	8.48	8.83	5.19	12.03	14.67	10.96	15.87	14.08		3.05
2019-07-18	14.6	8.18	11.23	3.82	2.86	25.3	19.15	28.91	5.84	73.59	21.59	18.51	17.72	6.57	75.4	14.45	14.1		5.34	8.35	4.64	8.34	9.34	11.92		11.23	4.35	19.44	25.71	5.0	68.99	13.39	18.52	12.09	5.38	10.36	6.75	5.5	12.77	8.48	8.67	5.2	11.92	14.67	10.96	15.87	14.08		3.01
2019-07-19	14.75	8.29	11.08	3.82	2.86	26.42	19.26	29.11	5.77	72.47	22.01	18.81	17.32	6.69	75.47	14.58	13.97		5.33	8.35	4.62	8.4	9.3	11.89		11.88	4.35	20.02	26.29	5.31	68.22	13.46	18.55	12.09	5.28	10.32	6.76	5.46	12.61	8.48	8.52	5.22	11.95	14.67	11.21	15.67	14.28		3.05
2019-07-22	14.6	8.24	10.86	3.83	2.84	26.8	19.73	28.73	5.8	73.59	21.86	18.81	17.13	6.7	76.08	14.41	14.79		5.32	8.83	4.54	8.37	9.3	11.74		11.69	4.29	20.09	26.77	5.29	67.9	13.36	18.38	12.44	5.3	10.01	6.68	5.42	12.36	8.48	8.59	5.12	12.37	14.37	11.32	15.87	14.21	20.27	3.05
2019-07-23	14.68	8.18	10.86	3.83	2.87	26.7	19.45	29.26	5.8	72.21	21.71	18.81	17.53	6.74	76.22	14.45	15.53		5.32	9.25	4.65	8.37	9.27	11.77		11.69	4.35	20.27	26.91	5.23	68.93	13.42	18.45	12.62	5.26	10.08	6.7	5.68	12.97	8.48	8.98	5.12	12.14	14.52	11.14	15.87	14.08	21.37	3.24
2019-07-24	14.68	8.16	10.74	3.81	2.86	27.08	19.01	29.37	5.69	73.07	21.71	18.81	18.25	6.83	76.42	14.18	16.34		5.32	9.08	4.64	8.25	9.21	11.43		11.66	4.48	20.19	26.91	4.94	68.67	13.8	18.35	13.14	5.24	9.79	6.68	5.86	13.06	8.48	8.92	5.11	12.03	14.61	11.21	15.87	13.96	19.98	3.24
2019-07-25	14.87	8.19	10.8	3.78	2.86	27.08	19.42	28.91	5.69	72.73	21.17	18.81	18.66	6.82	76.76	14.18	16.75		5.31	8.94	4.64	8.43	9.15	11.4		11.59	4.85	20.21	27.05	4.98	69.51	14.05	18.35	13.05	5.21	9.75	6.7	5.88	13.18	8.48	9.27	5.12	12.07	14.64	11.18	15.83	13.77	18.71	3.2
2019-07-26	14.68	8.08	10.8	3.78	2.86	26.7	19.75	29.02	5.77	73.24	20.83	18.76	18.61	6.77	76.56	14.15	17.36	6.63	5.31	8.99	4.56	8.31	9.03	11.3		11.46	4.66	20.27	26.29	4.92	69.51	13.98	18.41	12.79	5.14	9.53	6.67	5.84	13.0	8.48	9.33	5.06	11.99	14.67	11.18	15.67	13.89	18.74	3.13
2019-07-29	14.4	7.94	10.74	3.72	2.84	26.05	19.75	28.5	5.55	73.33	20.4	18.72	18.7	6.73	78.12	13.95	17.49	6.68	5.57	9.22	4.51	8.34	9.15	11.21		11.75	4.73	20.19	26.24	4.88	71.44	13.92	18.31	13.05	5.08	9.35	6.66	5.89	12.93	8.48	9.15	4.98	11.99	14.64	11.1	15.71	13.92	18.89	3.13
2019-07-30	14.32	7.91	10.56	3.67	2.91	25.58	19.31	27.94	5.55	73.16	19.6	18.72	18.57	6.71	77.44	13.81	17.65	6.77	5.57	9.05	4.42	8.13	8.91	11.18		11.66	4.41	19.86	26.29	4.81	70.15	13.92	18.24	12.79	5.23	9.33	6.66	5.71	12.61	8.48	8.9	4.97	12.03	14.64	10.74	15.71	13.92	19.33	3.09
2019-07-31	14.05	7.88	10.54	3.53	2.97	26.24	19.59	28.32	5.62	72.04	19.94	18.72	17.29	6.74	76.76	13.85	18.06	6.62	5.53	9.02	4.4	7.98	8.84	10.77		11.66	4.35	20.11	26.38	4.83	70.21	14.02	18.03	13.05	5.08	9.35	6.65	5.77	13.02	8.48	9.33	5.01	12.07	15.29	10.71	15.58	14.15	19.36	3.16
2019-08-01	14.09	7.77	10.56	3.42	2.97	26.7	19.56	28.44	5.55	72.21	20.44	18.64	17.06	6.74	76.08	13.61	18.79	6.65	5.49	8.77	4.49	8.04	8.81	10.96		11.49	4.35	20.09	27.43	4.81	69.7	14.11	17.76	12.97	4.95	9.33	6.66	5.95	13.31	8.48	9.35	4.99	11.99	14.92	10.96	15.46	14.59	19.0	3.09
2019-08-02	14.01	7.7	10.56	3.3	3.07	28.58	19.75	28.56	5.55	71.18	20.1	18.64	17.65	6.71	76.76	13.58	21.33	6.71	5.43	8.91	4.45	7.92	8.6	10.93		11.53	4.54	20.27	27.48	4.85	68.22	14.11	17.97	13.58	4.82	9.22	6.67	5.93	13.33	8.48	9.29	4.98	11.88	14.67	11.07	15.29	14.59	19.11	3.09
2019-08-05	13.77	7.6	10.4	3.49	3.13	30.92	19.75	28.03	5.48	67.41	19.52	18.81	17.02	6.73	78.12	13.58	23.57	6.71	5.39	8.85	4.39	7.82	8.38	10.53		11.56	4.54	20.36	28.36	4.83	66.93	14.36	17.97	14.02	5.05	8.96	6.56	6.11	13.2	8.48	9.17	4.81	11.84	14.64	10.89	15.04	14.5	19.07	3.05
2019-08-06	13.65	7.5	9.75	3.47	3.2	32.79	19.42	27.68	5.55	66.04	19.67	18.38	16.86	6.63	76.76	13.48	22.47	6.71	5.36	8.68	4.27	7.61	8.38	9.97		11.66	4.48	20.34	28.25	4.81	65.64	14.29	18.35	14.72	5.02	8.76	6.4	6.29	13.08	8.48	9.0	4.72	11.53	14.67	11.61	14.96	14.34	19.07	3.05
2019-08-07	13.69	7.46	10.16	3.42	3.12	31.58	19.15	28.73	5.62	64.75	20.1	17.95	16.7	6.66	74.79	13.48	21.65	6.71	5.32	8.68	4.29	7.64	8.32	9.44		11.36	4.48	20.67	28.09	4.81	64.68	14.36	18.28	14.54	5.0	8.59	6.4	6.62	13.0	8.48	9.15	4.65	11.53	14.67	11.43	15.29	14.63	19.11	3.09
2019-08-08	13.73	7.6	10.24	3.41	3.32	30.83	19.15	30.54	5.55	68.53	20.25	18.55	16.79	6.63	72.68	13.65	23.21	6.56	5.36	8.85	4.4	7.79	8.44	9.38		11.43	4.29	20.9	28.2	4.88	65.0	14.36	19.35	14.76	5.01	8.87	6.4	6.89	13.27	8.48	9.64	4.66	11.53	14.64	11.32	14.87	14.91	19.25	3.05
2019-08-09	13.81	7.56	10.24	3.41	3.32	30.92	19.15	30.31	5.48	66.9	20.48	17.99	17.34	6.63	71.53	13.68	23.33	6.47	5.39	8.74	4.44	7.79	8.63	10.03		11.49	4.35	21.23	28.58	4.96	65.19	14.45	19.14	14.59	5.05	8.85	6.74	6.74	13.11	8.48	9.56	4.71	11.61	14.64	11.29	14.87	15.04	19.47	3.01
2019-08-12	13.65	7.6	10.04	3.41	3.21	30.64	19.51	29.9	5.48	66.9	20.21	18.21	17.34	6.59	69.29	13.58	23.21	6.47	5.37	8.4	4.62	7.76	8.84	9.97		11.27	4.48	21.73	28.47	5.04	65.64	14.45	19.11	14.32	5.05	8.81	6.7	7.12	12.97	8.48	9.77	4.68	11.53	14.64	11.72	15.04	14.91	19.47	3.05
2019-08-13	13.65	7.56	10.0	3.4	3.19	29.42	19.26	29.49	5.4	66.3	20.06	18.08	16.65	6.67	67.39	13.75	22.43	6.56	5.37	8.35	4.62	7.76	8.6	10.66		11.17	4.41	21.81	27.98	4.92	64.36	14.29	18.79	13.61	4.98	8.59	6.67	7.05	12.52	8.48	9.7	4.61	11.46	14.64	11.43	15.04	14.91	19.4	3.01
2019-08-14	13.9	7.5	10.08	3.41	3.18	28.86	19.37	29.43	5.4	67.33	19.98	17.99	17.81	6.7	69.29	13.68	23.17	6.79	5.37	7.92	4.64	7.9	8.51	10.9		11.1	4.41	22.1	27.21	4.92	64.94	14.29	18.66	13.79	5.0	8.67	6.74	6.89	12.74	8.48	9.7	4.61	11.53	14.64	11.21	15.37	14.94	19.51	3.01
2019-08-15	13.9	7.5	9.96	3.4	3.4	29.61	19.37	29.49	5.26	67.24	20.44	17.95	18.32	6.67	69.22	13.61	25.66	6.82	5.45	7.92	4.59	7.99	8.51	10.9		11.69	4.35	22.44	26.93	4.96	64.94	14.26	19.31	13.96	4.92	8.56	6.75	6.91	12.93	8.48	9.62	4.59	11.53	14.64	11.1	15.29	14.98	19.33	3.01
2019-08-16	13.78	7.56	9.88	3.4	3.34	29.98	19.86	30.19	5.33	66.12	20.52	17.95	19.07	6.69	69.29	13.68	25.33	6.82	5.41	7.95	4.55	7.99	8.48	11.14		11.33	4.91	22.02	27.26	5.04	64.94	14.44	19.69	13.96	4.9	9.16	6.76	6.96	12.93	9.27	9.54	4.53	11.53	14.64	11.18	15.75	15.29	19.36	3.01
2019-08-19	13.69	7.6	10.04	3.39	3.32	29.8	20.25	29.78	5.33	66.64	20.86	17.82	18.66	6.66	69.97	13.68	25.37	6.79	5.4	8.06	4.58	8.03	8.44	11.22		11.3	5.47	22.19	27.45	4.98	65.52	14.44	19.69	13.87	4.79	9.31	6.75	7.43	12.99	9.27	9.54	4.5	11.53	14.64	11.36	15.87	15.29	19.22	2.97
2019-08-20	13.61	7.67	10.2	3.42	3.54	31.39	20.31	30.31	5.33	66.04	20.98	17.82	18.84	6.66	69.08	13.75	26.56	6.71	5.37	8.01	4.82	8.57	8.44	11.22		11.3	5.78	22.86	27.21	4.96	66.29	14.37	20.04	14.68	4.88	9.22	6.74	7.56	13.16	9.27	9.48	4.5	11.84	14.67	11.39	15.87	15.23	19.25	3.01
2019-08-21	13.65	7.7	10.04	3.6	3.75	31.11	20.89	29.67	5.26	66.73	20.98	17.78	18.8	6.69	69.22	13.85	26.56	6.74	5.41	8.06	4.77	8.6	8.38	11.06		11.33	5.29	22.69	26.71	4.92	67.7	14.33	19.8	14.41	4.88	9.4	6.79	7.54	12.86	9.27	9.6	4.61	12.18	14.67	11.21	15.79	15.33	19.18	3.01
2019-08-22	13.65	7.84	10.06	3.56	3.71	29.98	20.75	29.55	5.22	67.5	20.86	17.52	18.91	6.67	67.93	13.75	26.56	6.97	5.39	8.04	4.8	8.63	8.38	10.78		11.36	5.22	22.44	26.49	4.88	67.32	14.33	19.45	14.59	4.88	9.53	6.77	7.79	12.91	9.27	9.54	4.85	12.11	14.67	11.39	15.5	15.39	19.03	3.01
2019-08-23	13.69	7.81	10.0	3.5	3.78	30.27	20.72	29.61	5.21	67.33	20.86	17.52	18.66	6.69	67.86	13.68	26.72	6.91	5.42	8.01	4.76	8.85	8.51	10.86		11.33	5.41	23.03	26.38	4.9	66.93	14.15	19.49	14.32	4.9	9.33	6.76	7.92	12.83	9.27	9.68	4.85	12.03	14.67	11.25	15.41	15.39	19.11	3.01
2019-08-26	13.33	7.77	9.94	3.43	3.94	31.2	20.89	29.43	5.21	66.73	20.71	17.35	18.18	6.66	65.89	13.55	26.64	6.93	5.35	7.89	4.66	9.17	8.35	11.3		10.94	5.16	22.74	25.12	4.86	65.32	14.15	19.55	14.32	4.81	9.11	6.74	8.14	12.59	9.27	9.43	4.67	11.72	14.67	11.36	15.62	15.36	19.11	2.97
2019-08-27	13.13	7.77	9.9	3.45	3.83	31.39	20.69	28.73	5.21	66.04	20.6	17.14	18.41	6.79	65.89	13.55	26.43	7.0	5.35	7.95	4.58	9.27	8.26	11.73		11.14	5.04	22.35	25.04	4.86	65.58	14.29	19.28	14.14	4.81	8.96	6.79	8.17	12.54	9.27	9.27	4.68	11.57	14.67	11.29	16.71	15.29	19.03	2.97
2019-08-28	12.97	7.67	9.86	3.46	3.78	31.39	20.75	28.21	5.18	66.21	20.33	17.1	18.07	6.75	66.1	13.51	24.84	6.88	5.39	7.84	4.48	9.14	8.14	11.93		11.17	4.79	22.06	24.18	4.85	65.84	14.4	19.28	14.14	4.8	8.81	6.76	7.88	12.18	9.27	9.21	4.61	11.57	14.67	11.25	17.88	15.29	19.11	2.97
2019-08-29	12.77	7.63	9.77	3.46	4.04	32.7	20.91	27.83	5.18	65.18	20.17	17.74	17.97	6.75	65.48	13.48	24.88	6.69	5.39	7.87	4.56	9.11	8.26	12.16		11.1	4.73	22.31	24.18	4.86	66.17	14.76	19.49	13.7	4.82	8.85	6.72	7.94	12.29	10.14	9.17	4.56	11.65	14.64	11.76	19.09	15.29	19.11	2.97
2019-08-30	13.25	7.67	9.94	3.42	4.14	32.33	21.38	29.2	5.19	65.18	20.29	17.99	18.11	6.73	64.33	13.48	24.51	6.79	5.45	7.89	4.6	9.14	8.41	12.24		10.97	4.91	22.48	24.18	4.86	66.23	14.9	19.76	13.34	4.86	9.18	6.66	7.39	12.54	11.65	9.19	4.65	11.69	14.67	11.65	18.3	15.33	19.29	2.97
2019-09-03	12.89	7.63	9.92	3.42	3.99	31.01	21.35	28.79	5.07	64.75	20.29	17.7	17.79	6.71	63.72	13.31	22.8	6.65	5.63	7.81	4.6	8.85	8.38	11.85		10.97	4.73	22.74	23.19	4.86	65.71	14.76	19.59	12.54	4.81	9.05	6.58	7.36	12.47	11.65	8.96	4.63	11.69	14.67	11.54	17.71	15.14	19.29	2.97
2019-09-04	12.85	7.6	9.92	3.37	4.25	30.45	21.3	28.67	5.17	65.18	20.1	17.44	17.61	6.67	62.36	13.35	20.02	6.5	5.61	7.81	4.72	9.01	8.38	11.73		10.94	4.6	22.52	21.99	4.85	66.1	14.79	19.55	12.9	4.83	9.24	6.54	7.7	12.32	11.65	8.94	4.57	11.84	14.66	11.39	17.8	15.23	19.18	2.97
2019-09-05	12.93	7.6	9.75	3.37	4.25	30.36	21.24	29.2	5.17	65.18	20.06	17.35	17.47	6.67	62.83	13.31	19.82	6.68	5.55	7.81	4.64	9.01	8.29	11.61		10.84	4.66	22.27	23.08	4.83	66.17	14.83	19.49	12.63	4.81	9.24	6.54	7.52	12.63	11.65	8.98	4.54	11.84	14.67	11.25	17.71	15.2	19.14	2.93
2019-09-06	12.89	7.56	10.0	3.35	4.24	30.27	20.97	29.02	5.13	64.75	20.02	17.57	17.52	6.69	65.89	13.28	20.85	6.71	5.68	7.81	4.72	8.88	8.2	12.05		10.97	4.66	22.4	22.65	4.85	66.37	14.9	19.49	12.45	4.77	9.29	6.53	7.56	12.58	11.65	8.86	4.51	11.84	14.67	11.25	17.21	15.17	19.14	2.89
2019-09-09	12.89	7.56	10.26	3.31	4.25	29.89	21.02	28.91	5.07	64.32	20.02	17.52	17.34	6.71	65.96	13.31	18.7	6.79	5.65	7.73	4.63	8.76	8.2	11.97		11.04	4.41	22.78	23.33	4.85	65.9	15.01	19.21	12.01	4.79	9.16	6.53	7.68	12.25	11.65	8.77	4.52	11.84	14.67	11.21	17.38	15.07	19.11	2.89
2019-09-10	12.89	7.5	10.16	3.27	4.09	29.33	21.13	28.44	5.1	62.01	19.9	17.1	16.88	6.69	65.21	13.18	18.07	6.74	5.58	7.67	4.54	8.5	8.11	11.97		10.94	4.29	22.86	23.08	4.73	65.38	15.37	18.55	11.74	4.77	9.33	6.51	7.38	11.79	11.65	8.81	4.43	11.84	14.67	11.25	17.13	15.14	19.18	2.86
2019-09-11	12.93	7.53	10.14	3.29	3.97	28.2	21.08	28.99	5.11	61.92	20.02	17.35	16.83	6.7	64.19	13.21	20.66	6.71	5.59	7.58	4.56	8.6	7.83	12.2		10.91	4.29	22.91	23.36	4.75	64.98	15.65	18.38	12.01	4.76	9.24	6.51	7.38	12.09	9.9	9.12	4.53	11.84	14.64	11.25	17.04	15.17	19.33	2.89
2019-09-12	13.21	7.67	10.16	3.29	4.05	29.05	21.33	29.32	5.1	63.38	19.79	17.52	17.56	6.69	64.26	13.45	22.32	6.79	5.61	7.25	4.6	8.88	7.95	12.88		10.91	4.35	23.92	23.63	4.77	65.38	15.72	18.73	12.27	4.79	9.42	6.58	7.39	12.25	9.9	9.33	4.5	11.84	14.66	11.32	16.29	15.23	19.51	2.86
2019-09-13	13.21	7.81	10.2	3.26	4.06	29.05	21.99	29.32	5.12	63.72	19.64	17.65	17.75	6.69	64.87	13.91	22.71	6.79	5.59	7.56	4.69	8.95	7.98	13.07		10.91	4.48	24.05	25.28	4.77	66.5	16.4	18.73	12.18	4.7	9.7	6.66	7.7	12.34	8.48	9.35	4.44	11.8	14.66	11.32	16.71	15.26	19.62	2.93
2019-09-16	12.89	7.74	10.2	3.45	4.04	29.05	22.07	30.25	5.15	63.29	19.79	17.7	17.75	6.63	65.21	13.85	22.9	6.78	5.63	7.47	4.68	9.08	8.01	13.15		10.91	4.41	24.43	26.11	4.75	68.08	16.15	18.73	12.01	4.6	9.92	6.74	8.01	12.25	8.48	9.37	4.38	11.69	14.66	11.39	16.63	16.25	19.25	2.93
2019-09-17	12.93	7.7	9.94	3.48	4.02	29.05	22.62	29.96	5.15	62.87	19.64	17.65	17.56	6.69	65.89	13.85	22.32	6.71	5.6	7.56	4.67	9.17	7.98	13.59		10.84	4.48	24.39	25.78	4.77	70.38	16.08	18.73	12.54	4.49	10.34	6.71	8.03	12.22	7.69	9.39	4.44	11.84	14.66	11.32	17.75	16.38	18.82	2.93
2019-09-18	12.89	7.74	9.79	3.67	4.08	28.95	22.71	31.13	5.15	63.21	19.94	17.65	17.47	6.65	65.96	13.88	22.22	6.65	5.61	7.61	4.64	9.01	8.11	13.59		10.68	4.35	23.88	25.83	4.79	68.47	16.05	18.9	12.36	4.54	10.21	6.68	7.88	12.4	8.72	9.52	4.45	11.92	14.64	11.25	17.71	16.25	19.47	2.93
2019-09-19	12.93	7.98	9.96	3.92	4.35	29.23	22.51	30.95	5.15	63.21	19.94	17.61	17.47	6.61	65.89	14.18	22.36	6.65	5.77	7.84	4.72	8.95	8.08	13.74		10.91	4.41	24.47	25.81	4.79	68.34	16.05	18.86	12.36	4.52	10.34	6.75	7.88	12.36	8.72	9.5	4.43	11.92	14.67	11.1	17.13	16.19	19.4	2.97
2019-09-20	12.93	8.01	10.08	4.17	4.55	29.61	22.07	30.83	5.18	61.75	20.44	17.35	17.06	6.59	66.64	14.08	22.22	6.71	5.73	7.73	4.84	8.66	8.17	13.35		10.91	4.35	24.64	26.05	4.77	67.68	16.15	18.97	12.18	4.46	10.25	6.75	7.94	12.22	9.82	9.37	4.52	11.92	14.61	10.89	17.13	16.0	19.25	2.97
2019-09-23	12.85	8.05	9.92	3.99	4.35	29.61	21.88	30.07	5.11	62.69	20.4	17.57	17.02	6.59	67.25	14.01	21.97	6.71	5.7	7.56	4.87	8.79	8.08	13.27		10.84	4.35	23.92	25.56	4.71	68.14	15.94	18.93	12.01	4.47	10.21	6.76	7.59	12.11	11.01	9.1	4.47	11.53	14.64	10.74	17.17	15.93	19.4	2.93
2019-09-24	12.77	8.01	9.96	3.96	4.3	29.98	21.77	30.19	5.1	62.78	20.25	17.48	16.67	6.61	65.69	13.85	21.39	6.94	5.63	7.58	4.83	8.95	8.01	13.35		10.78	4.17	23.79	25.83	4.73	68.14	15.8	19.11	12.01	4.56	10.34	6.72	7.52	12.25	11.01	9.17	4.47	11.61	14.64	10.89	17.96	16.15	19.55	2.89
2019-09-25	12.68	7.94	9.92	3.96	4.43	29.7	22.02	30.66	5.11	61.84	20.02	17.52	16.83	6.62	67.25	13.88	20.85	6.75	5.59	7.47	4.94	9.2	8.01	13.27		10.84	4.1	24.3	25.01	4.73	67.42	15.8	19.31	12.1	4.5	10.36	6.77	7.59	12.41	11.01	9.06	4.42	11.65	14.64	10.81	17.63	16.57	19.62	2.89
2019-09-26	12.64	8.05	10.44	4.08	4.33	29.61	22.15	30.37	5.02	62.01	19.87	17.74	16.79	6.61	67.46	14.11	21.83	6.74	5.58	7.44	5.0	9.24	8.35	13.35		10.65	4.04	24.43	25.01	4.85	68.47	15.87	19.28	12.18	4.53	10.86	6.79	7.52	12.5	11.01	9.21	4.42	11.57	14.66	10.78	17.59	16.54	19.84	2.93
2019-09-27	12.24	8.01	10.58	4.1	4.49	29.52	22.21	29.55	5.1	62.87	19.87	18.29	16.58	6.65	66.83	14.11	22.71	6.62	5.62	7.58	4.97	9.17	8.32	13.55		10.71	3.98	24.77	25.23	4.81	69.13	16.22	19.14	12.18	4.5	10.71	6.83	7.48	12.56	11.01	9.17	4.46	11.57	15.19	10.78	17.25	16.54	19.69	2.93
2019-09-30	12.4	8.08	10.5	4.1	4.5	29.23	21.74	29.9	5.15	64.15	20.25	18.81	17.15	6.63	66.55	14.11	22.85	6.74	5.57	7.53	4.89	9.24	8.2	13.78		10.71	4.04	24.43	24.9	4.81	69.99	16.19	18.93	12.18	4.49	10.65	7.09	7.63	12.5	11.01	9.08	4.57	11.53	15.29	10.89	17.0	16.25	19.4	2.89
2019-10-01	12.32	8.19	10.52	4.16	4.32	29.14	22.07	30.19	5.18	64.92	20.33	20.09	17.11	6.63	65.85	14.21	23.83	6.63	5.54	7.5	5.0	9.52	8.32	13.78		10.81	3.92	24.77	24.18	4.77	69.92	15.94	19.0	12.63	4.55	10.84	7.24	8.15	12.58	11.01	9.06	4.68	11.53	14.98	11.14	16.79	16.06	19.47	2.93
2019-10-02	12.24	8.15	10.28	4.12	4.24	28.95	22.18	30.07	5.15	64.15	19.98	19.96	16.97	6.58	65.15	14.01	23.34	6.65	5.49	7.47	5.0	9.52	8.17	13.7		10.78	3.92	24.22	24.18	4.67	68.14	15.72	18.93	12.27	4.62	10.71	7.2	8.14	12.68	9.43	9.0	4.78	11.38	14.86	11.03	17.09	16.06	19.62	2.86
2019-10-03	12.2	8.15	10.48	4.1	4.1	29.14	22.76	30.13	4.98	63.89	20.1	19.66	17.45	6.62	64.87	14.01	23.63	6.62	5.48	7.53	4.95	9.62	8.26	13.27		10.91	3.92	24.22	24.4	4.71	67.16	15.69	19.14	12.45	4.64	10.71	7.12	8.66	13.09	9.43	8.92	4.84	12.14	14.8	11.03	17.38	16.12	19.55	2.82
2019-10-04	12.28	8.15	10.36	4.11	3.99	29.05	22.35	31.07	5.13	62.44	19.98	20.9	17.34	6.65	63.89	13.75	23.59	6.65	5.55	7.7	5.05	9.39	8.69	13.19		10.97	3.92	24.05	24.18	4.69	66.17	15.8	18.97	12.36	4.57	10.16	7.04	8.57	12.97	9.43	8.83	5.02	12.3	14.98	10.89	17.29	16.06	19.69	2.82
2019-10-07	12.08	8.01	10.28	4.37	4.01	29.05	22.29	31.24	5.15	60.64	19.94	20.9	17.06	6.65	63.89	13.71	23.29	6.62	5.51	7.56	5.07	9.43	8.72	12.8		10.97	3.92	23.5	24.16	4.65	66.3	15.87	18.66	12.01	4.5	9.81	7.02	8.39	12.68	9.43	8.81	4.95	11.92	15.29	10.85	17.29	16.06	19.91	2.82
2019-10-08	11.96	8.05	10.28	4.38	4.17	28.86	22.68	31.01	5.1	61.66	19.94	21.46	17.24	6.63	63.47	13.85	23.34	6.79	5.51	7.5	5.01	9.43	8.97	12.95		10.91	3.92	23.75	23.8	4.63	65.77	15.87	18.38	12.27	4.48	9.99	7.07	8.61	12.75	10.3	9.06	4.89	11.61	15.26	10.96	17.13	16.09	19.69	2.82
2019-10-09	11.96	8.19	10.3	4.38	4.19	28.58	22.76	32.0	5.1	61.06	19.94	21.16	17.24	6.67	63.05	14.21	24.81	7.06	5.51	7.39	4.9	9.3	9.06	13.03		10.84	3.92	23.88	23.74	4.63	66.04	15.72	18.24	12.18	4.48	9.99	7.04	8.62	12.9	10.3	9.06	4.91	11.92	15.29	11.1	17.13	16.09	19.84	2.82
2019-10-10	12.04	8.29	10.34	4.46	4.14	28.39	22.62	32.0	5.1	61.32	19.83	20.86	17.43	6.67	62.91	14.11	24.95	7.36	5.49	7.39	4.92	9.24	8.87	12.84		10.84	3.86	23.88	23.63	4.61	66.56	15.72	18.31	12.45	4.46	9.92	7.08	8.48	12.99	10.3	8.9	5.04	11.92	14.89	11.07	17.59	16.06	19.98	2.82
2019-10-11	12.08	8.29	10.56	4.54	4.4	28.3	22.51	31.65	5.08	61.84	19.94	20.77	17.43	6.66	63.05	14.11	24.86	7.39	5.49	7.39	4.96	9.24	8.87	12.76		10.78	3.86	23.92	23.61	4.58	67.35	15.65	18.48	12.45	4.46	9.97	7.17	8.17	12.99	10.3	8.9	5.06	12.14	14.98	11.03	17.88	15.87	20.13	2.97
2019-10-14	12.28	8.46	10.5	4.58	4.32	28.3	22.71	31.24	5.08	61.75	19.94	20.9	17.43	6.63	62.91	14.48	24.76	7.3	5.49	7.27	5.0	9.3	8.97	12.95		10.91	3.67	24.43	24.07	4.58	67.16	15.76	18.38	12.45	4.39	10.29	7.27	7.76	13.04	10.3	8.88	5.0	12.11	15.13	11.03	17.46	15.93	19.98	2.97
2019-10-15	12.16	8.43	10.38	4.52	4.22	28.11	22.84	31.53	5.04	61.41	19.94	20.94	17.27	6.75	62.91	14.48	24.71	7.4	5.65	7.33	4.99	9.33	9.4	13.07		10.84	3.67	24.3	23.74	4.52	66.63	15.72	18.24	12.18	4.3	10.21	7.25	7.88	12.79	9.59	8.83	4.89	11.84	14.89	11.07	17.71	16.22	19.84	2.97
2019-10-16	12.4	8.43	10.44	4.51	4.15	27.74	22.71	31.36	5.1	61.58	20.02	20.9	17.34	6.69	62.35	14.61	23.98	7.36	5.63	7.36	5.01	9.27	9.27	12.95		10.81	3.67	24.34	24.07	4.44	66.63	15.44	18.24	12.1	4.16	10.23	7.22	8.06	12.65	8.16	8.81	4.85	11.92	14.86	11.03	18.26	16.0	19.69	2.89
2019-10-17	12.4	8.43	10.44	4.47	4.19	27.92	22.51	31.42	4.82	61.15	19.79	20.69	17.56	6.67	61.65	14.61	23.68	7.52	5.83	7.36	4.91	9.08	9.09	12.88		10.62	3.54	24.01	24.13	4.4	66.5	15.22	18.17	12.1	4.29	10.05	7.15	8.03	12.61	9.11	8.86	4.89	11.99	14.86	11.1	18.92	15.93	19.76	2.97
2019-10-18	12.24	8.32	10.84	4.55	4.09	28.2	22.13	31.18	4.89	61.24	19.79	21.58	17.45	6.69	61.16	14.41	24.03	7.39	5.72	7.39	4.98	9.01	9.18	12.64		10.75	3.61	24.18	24.18	4.36	66.5	15.04	18.24	12.01	4.34	9.86	7.16	7.81	12.68	9.11	8.86	4.72	11.84	15.35	11.21	18.51	16.12	19.98	2.97
2019-10-21	12.12	8.08	10.92	4.57	4.09	29.05	21.69	30.72	4.96	60.72	19.64	21.37	17.06	6.67	60.03	14.18	23.88	7.0	5.67	7.25	4.96	8.92	9.0	12.36		10.78	3.54	23.92	24.46	4.27	66.63	15.04	18.31	12.01	4.28	9.73	7.17	7.81	12.65	9.43	8.77	4.59	12.22	14.98	11.39	18.0	16.0	19.91	2.89
2019-10-22	12.2	8.12	10.66	4.52	4.0	29.05	22.07	31.42	5.04	60.46	19.64	20.86	17.47	6.66	58.0	14.41	23.54	7.09	5.6	7.3	5.16	8.95	8.66	12.48		10.78	3.48	23.84	23.91	4.35	66.76	14.87	18.45	11.74	4.46	9.68	7.16	7.94	12.65	9.43	8.94	4.91	12.26	14.83	11.43	17.92	16.44	20.06	2.89
2019-10-23	12.4	8.12	10.64	4.39	3.99	28.95	22.13	31.07	5.04	60.72	19.71	20.69	17.75	6.62	58.14	14.31	23.73	6.94	5.63	7.33	5.13	8.98	8.84	12.48		10.71	3.3	23.88	23.91	4.42	66.63	14.87	18.93	12.1	4.37	9.7	7.24	7.99	12.65	9.43	9.04	4.81	12.22	14.67	11.25	18.21	16.47	20.2	2.86
2019-10-24	12.36	8.15	10.54	4.39	4.09	28.86	22.24	30.89	4.91	60.64	19.87	20.82	17.91	6.67	58.35	14.35	24.61	6.82	5.6	7.3	5.16	9.11	8.81	12.52		10.71	3.54	24.64	24.05	4.4	67.42	14.94	18.79	12.9	4.43	9.86	7.48	8.05	12.61	10.22	9.1	4.89	12.64	14.71	11.29	18.55	16.98	20.2	2.86
2019-10-25	12.28	8.15	10.6	4.4	4.14	28.58	22.18	31.07	5.0	61.32	19.79	20.43	17.65	6.65	57.44	14.68	24.9	6.91	5.49	7.3	5.22	9.17	8.63	12.48		10.71	3.92	24.56	23.69	4.38	67.49	14.94	18.93	12.9	4.36	10.05	7.4	8.06	12.63	10.3	9.02	4.91	12.6	14.98	11.29	18.38	16.98	20.35	2.86
2019-10-28	12.24	8.19	10.76	4.4	4.14	28.11	22.4	31.01	4.91	60.89	19.75	20.39	17.56	6.65	55.69	14.68	24.71	6.96	5.48	7.33	5.26	9.04	8.6	12.72		10.78	3.98	24.6	23.52	4.38	67.75	14.87	18.66	12.72	4.36	10.14	7.4	8.19	12.63	11.49	9.19	4.95	12.76	14.83	11.44	18.34	16.98	20.42	2.86
2019-10-29	12.2	8.19	10.78	4.41	4.11	28.58	22.4	30.95	4.9	60.81	19.83	20.17	17.56	6.61	55.13	14.71	24.51	6.84	5.47	7.33	5.28	8.79	8.72	12.76		10.78	3.86	24.51	22.43	4.4	67.29	14.87	18.59	12.81	4.3	10.01	7.38	8.06	12.52	12.68	9.19	4.85	12.87	14.84	11.44	18.13	16.89	19.98	2.89
2019-10-30	12.24	8.39	10.72	4.25	4.09	28.2	22.18	31.18	5.01	60.72	19.75	20.26	17.52	6.61	55.55	14.78	24.17	6.85	5.5	7.33	5.27	8.85	8.6	12.56		10.71	3.79	24.47	22.45	4.38	67.95	15.37	18.59	12.81	4.29	10.14	7.4	8.06	12.58	14.26	9.1	4.87	12.91	14.83	11.4	18.17	16.79	20.2	2.93
2019-10-31	12.28	8.32	10.56	4.19	4.11	28.2	22.4	31.01	5.01	61.84	19.71	20.43	17.45	6.58	55.34	14.68	24.17	6.88	5.48	7.25	5.12	8.53	8.38	12.2		10.71	3.79	24.51	22.45	4.36	68.14	15.01	18.45	12.81	4.22	9.99	7.54	7.95	12.63	14.26	9.02	4.88	12.95	15.12	10.95	18.17	16.7	20.42	2.93
2019-11-01	12.73	8.36	10.64	4.13	4.09	28.39	22.62	30.95	4.96	63.47	19.37	20.94	17.52	6.59	53.31	14.88	24.07	7.0	5.48	7.33	5.19	8.53	8.54	12.16		10.71	3.79	24.77	22.21	4.33	68.8	15.01	18.45	12.36	4.23	10.47	7.5	7.94	12.63	14.18	9.06	4.91	12.91	14.86	10.91	18.09	16.57	20.2	2.89
2019-11-04	12.64	8.5	10.36	4.0	4.09	28.11	23.29	30.72	4.96	63.47	19.64	20.82	17.7	6.59	52.19	14.98	23.83	6.91	5.42	7.3	5.17	8.76	8.38	12.6		10.71	3.79	25.36	22.32	4.33	69.46	14.97	18.59	12.36	4.29	10.84	7.56	7.94	12.83	13.47	9.0	4.86	12.68	14.84	10.72	18.05	16.95	20.27	2.97
2019-11-05	12.85	8.5	10.2	4.06	4.09	27.74	23.45	30.83	4.96	64.5	19.48	20.77	17.65	6.57	52.19	14.95	24.42	6.88	5.42	7.27	5.18	8.69	8.38	12.52		11.3	3.79	25.32	22.43	4.31	70.45	14.94	18.95	12.36	4.24	10.86	7.56	8.28	12.81	12.68	9.06	4.88	12.6	14.98	10.8	18.38	17.33	20.42	2.93
2019-11-06	12.68	8.5	10.4	4.08	4.09	27.55	23.29	31.24	5.02	64.41	19.25	20.52	17.7	6.58	52.61	14.88	24.66	6.94	5.4	7.3	5.21	8.79	8.44	12.8		11.3	3.73	25.19	22.48	4.33	69.66	14.97	18.7	12.54	4.15	10.84	7.45	8.23	12.74	13.47	9.1	5.02	12.68	14.98	10.72	18.42	17.24	20.06	2.97
2019-11-07	12.77	8.5	10.16	4.12	4.04	27.45	23.74	31.18	5.0	63.55	19.41	20.52	17.79	6.58	52.54	14.85	24.32	7.12	5.39	7.67	5.2	8.76	8.48	12.8		11.95	3.73	25.19	21.82	4.33	69.86	14.97	18.66	12.36	4.15	11.08	7.47	8.26	12.68	12.12	9.39	5.05	12.53	14.98	10.88	18.26	17.33	20.06	2.97
2019-11-08	12.81	8.57	10.26	4.12	4.09	27.45	23.57	30.95	5.07	63.12	19.41	20.52	17.88	6.61	52.19	14.88	24.37	7.24	5.36	7.64	5.21	8.6	8.44	12.8		11.95	3.67	25.23	22.1	4.35	69.59	14.9	18.55	12.45	4.18	11.19	7.59	8.28	12.65	11.65	9.39	5.03	12.53	14.98	10.88	18.26	17.21	20.35	2.97
2019-11-11	12.48	8.53	10.22	4.1	4.38	27.27	23.57	30.78	5.04	63.12	19.37	20.6	18.02	6.63	51.14	14.65	23.98	7.27	5.36	7.56	5.38	8.47	8.41	12.88		11.95	3.67	25.4	22.43	4.33	68.67	14.94	18.44	12.36	4.17	10.95	7.58	8.42	12.5	11.49	9.43	5.03	12.65	14.98	10.88	18.38	17.08	19.98	2.97
2019-11-12	12.64	8.53	10.18	4.06	4.5	27.08	24.03	30.6	5.03	63.29	19.02	20.73	17.97	6.55	49.95	14.68	24.03	7.21	5.31	7.56	5.39	8.69	8.72	12.72		12.01	3.67	25.83	22.26	4.33	69.13	14.94	18.37	12.27	4.14	11.19	7.56	8.46	12.43	11.57	9.52	5.38	12.82	14.98	11.06	18.21	16.73	20.13	3.13
2019-11-13	12.52	8.64	10.18	4.02	4.73	26.89	24.48	30.25	5.07	62.61	19.1	20.52	17.91	6.57	49.18	14.58	23.93	7.21	5.28	7.58	5.3	8.66	8.6	12.56		12.08	3.73	25.61	21.57	4.38	69.13	14.87	18.33	12.36	4.07	11.3	7.56	8.41	12.43	11.49	9.37	5.32	12.82	15.0	11.06	18.21	16.73	20.27	3.09
2019-11-14	12.32	8.46	10.24	3.93	4.78	26.8	24.26	30.13	5.18	63.04	18.79	20.43	17.79	6.57	48.34	14.41	23.54	7.22	5.23	7.61	5.2	8.6	8.63	12.36		12.18	3.61	24.68	21.44	4.35	70.12	14.83	18.26	12.36	4.08	11.11	7.43	8.46	12.45	11.49	9.37	5.35	12.36	15.07	11.18	17.55	16.7	20.06	3.09
2019-11-15	12.16	8.43	10.24	3.86	4.66	26.52	23.97	30.83	5.18	63.65	18.68	20.26	17.72	6.58	48.27	14.48	23.59	7.22	5.23	7.61	5.19	8.79	8.6	12.4		12.24	3.67	24.81	20.34	4.35	71.11	14.79	18.3	12.27	4.01	10.95	7.26	8.53	12.49	11.49	9.37	5.29	12.32	15.13	11.18	17.46	16.7	20.13	3.13
2019-11-18	12.04	8.32	10.26	3.88	4.6	26.24	23.57	30.54	5.18	63.47	18.41	20.52	17.59	6.53	49.53	14.28	23.73	7.34	5.21	7.47	5.11	8.66	8.57	12.24		12.18	3.61	24.34	18.94	4.35	71.44	14.76	18.26	12.27	3.98	10.6	7.35	8.42	12.4	11.49	9.48	5.39	12.44	15.59	11.06	17.34	16.6	20.2	3.09
2019-11-19	12.12	8.36	10.4	3.92	4.63	26.24	23.77	31.53	5.11	63.04	18.33	21.11	17.59	6.51	49.74	14.35	24.17	7.34	5.21	7.47	5.17	8.73	8.41	12.24		11.92	3.61	24.68	17.92	4.33	70.78	15.01	18.3	12.18	4.1	10.8	7.38	8.42	12.32	11.49	9.43	5.56	12.28	16.51	11.14	17.38	16.57	20.2	3.09
2019-11-20	12.04	8.26	10.24	4.19	4.35	26.24	23.71	31.77	5.11	62.69	18.41	20.77	17.34	6.54	49.67	14.21	24.12	7.24	5.2	7.58	5.19	8.66	8.41	12.4		11.69	3.61	24.05	18.41	4.61	69.13	14.9	18.15	12.45	4.05	10.78	7.4	8.21	12.41	11.49	9.27	5.53	12.36	16.75	11.4	17.67	16.6	20.13	3.09
2019-11-21	11.96	8.29	10.24	4.22	4.6	26.42	23.51	31.48	5.11	61.3	18.1	21.2	17.43	6.53	47.64	14.21	24.17	7.24	5.19	7.61	5.2	8.6	8.01	12.32		10.88	3.54	23.71	18.08	4.9	68.54	14.79	17.93	12.63	4.05	10.86	7.29	8.28	12.41	11.49	9.1	5.58	11.62	17.09	11.4	17.46	16.73	20.49	3.01
2019-11-22	11.59	8.01	10.04	4.17	4.3	26.42	22.94	30.42	5.11	61.65	18.18	20.52	17.34	6.47	45.95	14.08	23.83	7.12	5.14	7.53	4.91	8.31	8.08	11.77		11.04	3.48	23.71	16.93	4.77	67.88	14.72	17.56	12.45	4.0	10.51	7.12	7.95	12.24	11.01	9.15	5.19	11.95	16.51	11.44	17.13	16.73	20.2	2.97
2019-11-25	11.39	8.08	9.88	4.07	4.26	27.08	22.66	30.6	5.1	62.69	18.03	20.52	17.27	6.47	46.72	14.11	23.44	7.18	5.1	7.5	4.74	8.31	8.14	11.22		11.27	3.54	23.96	15.83	4.73	67.88	14.65	17.56	12.18	3.9	10.43	7.12	8.01	11.79	10.14	9.21	5.13	11.91	16.39	11.55	16.92	16.79	20.13	2.97
2019-11-26	11.47	8.15	10.08	4.06	4.29	26.99	22.83	30.66	5.1	62.08	17.8	20.22	17.29	6.46	46.72	14.15	23.29	7.08	5.11	7.5	4.82	8.41	7.86	11.18		11.2	3.48	24.18	15.33	5.02	67.16	14.54	17.71	12.27	3.91	10.51	7.12	8.14	12.15	9.27	9.37	5.17	11.87	16.2	11.55	17.13	16.92	20.35	2.97
2019-11-27	11.47	8.01	10.02	4.06	4.29	26.7	23.29	30.48	5.1	61.73	18.22	19.92	17.29	6.45	46.44	14.05	22.76	7.09	5.11	7.64	4.88	8.41	8.01	11.49		11.04	3.48	24.13	15.33	4.85	67.16	14.54	17.56	12.27	3.96	10.47	6.92	8.14	12.24	8.4	9.35	5.3	11.87	16.48	11.55	16.92	16.86	20.42	2.97
2019-11-28	11.39	7.91	9.96	4.04	4.33	26.52	23.2	30.13	5.1	60.95	18.26	19.79	17.24	6.42	44.83	13.65	22.76	6.99	5.1	7.61	4.69	8.41	7.92	11.06		11.1	3.42	23.71	15.28	4.85	66.37	14.44	17.45	12.18	3.94	10.19	6.7	8.1	11.97	8.08	9.35	5.21	12.03	16.69	11.4	16.88	16.86	20.13	2.97
2019-11-29	11.39	7.98	9.92	3.97	4.22	25.58	23.11	30.42	5.11	61.12	18.64	20.52	17.24	6.45	44.48	13.65	22.32	7.06	5.11	7.58	4.73	8.34	7.95	11.18		11.1	3.42	23.88	14.79	5.0	66.17	14.4	17.38	12.1	3.85	10.25	6.79	8.12	11.93	10.06	9.46	5.31	12.11	16.66	11.51	17.23	16.82	20.35	2.97
2019-12-02	11.19	7.81	9.86	3.93	4.22	25.67	22.49	30.31	5.11	59.56	18.64	19.66	16.88	6.43	44.13	13.21	22.51	7.15	5.06	7.47	4.61	8.38	7.86	11.06		10.81	3.36	23.12	15.23	4.73	64.52	14.29	17.2	12.1	3.63	10.16	6.54	7.97	11.74	10.06	9.5	5.36	11.99	16.66	11.48	16.96	16.82	20.13	2.93
2019-12-03	11.19	7.81	9.61	3.91	4.13	26.14	22.66	29.72	5.04	57.99	18.64	19.4	16.93	6.43	43.78	13.08	19.53	7.18	5.06	7.58	4.66	8.28	7.86	10.9		10.97	3.36	23.07	15.06	4.81	64.0	14.29	17.09	10.85	3.61	10.16	6.54	7.59	11.29	10.06	9.7	5.47	12.32	16.33	10.95	16.96	16.92	20.35	2.86
2019-12-04	11.23	7.98	9.01	4.04	4.19	26.52	23.03	30.21	5.18	58.08	18.64	19.4	17.08	6.43	43.78	13.65	20.02	7.15	5.06	7.61	4.76	8.5	7.86	11.06		10.91	3.42	23.46	14.98	4.79	65.38	14.29	17.2	11.21	3.63	10.58	6.99	7.81	11.29	10.06	9.7	5.53	12.2	16.45	11.06	16.96	17.05	20.64	2.86
2019-12-05	11.31	7.94	9.01	3.98	4.19	26.52	22.83	29.85	5.15	57.56	18.56	19.4	17.34	6.42	44.62	13.41	19.83	7.15	5.06	7.61	4.74	8.53	7.86	10.98		10.91	3.54	23.24	14.68	4.63	64.52	14.29	17.05	11.21	3.7	10.43	7.15	7.99	11.54	10.06	9.56	5.45	12.2	15.81	11.02	16.92	17.21	20.42	2.86
2019-12-06	11.47	7.94	9.03	3.97	4.19	26.7	22.63	29.39	5.17	57.21	19.25	19.66	17.27	6.45	45.81	13.55	19.63	7.15	5.05	8.37	4.73	8.5	8.05	10.98		11.01	3.54	23.29	15.06	4.81	64.52	14.29	16.69	11.21	3.72	10.47	7.12	8.06	11.57	8.72	9.87	5.48	12.2	16.2	11.18	16.92	17.24	20.35	2.86
2019-12-09	11.43	7.91	8.87	3.97	4.24	26.8	22.83	28.57	5.26	57.12	19.18	19.75	17.11	6.47	45.11	13.45	19.73	6.87	4.92	8.06	4.81	8.57	8.23	10.78		10.91	3.42	23.41	15.28	4.81	65.71	14.29	16.83	11.03	3.86	10.36	7.17	8.05	11.57	8.72	10.01	5.73	12.57	16.2	10.95	16.96	17.11	20.64	2.82
2019-12-10	11.23	7.88	8.73	3.97	4.24	26.7	22.77	28.63	5.29	58.86	19.02	19.53	17.11	6.5	43.99	13.38	19.24	6.78	4.92	8.15	4.72	8.44	8.05	10.78		10.84	3.48	23.5	14.9	4.79	64.46	14.22	16.76	11.12	3.9	9.99	7.09	7.99	11.56	9.98	10.1	5.73	12.61	16.2	11.06	16.7	17.08	20.42	2.82
2019-12-11	11.31	7.91	8.65	4.0	4.23	26.52	22.89	28.45	5.48	59.12	19.02	19.23	17.06	6.42	43.78	13.24	21.14	6.88	4.94	8.12	4.71	8.53	8.11	11.22		10.84	3.42	23.92	14.9	4.79	64.59	14.22	16.76	10.94	4.04	9.94	7.17	7.95	11.5	9.98	10.1	5.68	12.61	16.2	10.88	16.7	17.05	20.49	2.82
2019-12-12	11.35	7.94	9.25	4.0	4.22	26.52	23.4	29.79	5.81	59.12	19.02	19.45	16.79	6.42	44.13	13.45	21.39	6.87	4.99	7.89	4.79	8.73	8.11	11.53		10.88	3.36	24.13	14.87	4.77	64.46	14.22	16.9	11.03	3.97	10.03	7.17	7.94	11.77	9.98	10.01	5.77	12.57	16.2	10.95	16.88	17.21	20.71	2.86
2019-12-13	11.39	8.01	9.27	4.2	4.22	26.52	23.91	29.12	5.96	59.12	19.06	19.45	16.79	6.42	43.43	13.75	21.44	6.84	4.91	7.81	4.77	8.73	8.17	11.3		10.91	3.42	24.18	14.87	4.73	64.52	14.12	17.27	11.12	3.95	10.01	7.16	8.14	11.75	11.17	9.85	5.72	12.73	15.96	11.02	16.7	17.27	20.71	2.89
2019-12-16	11.39	7.94	8.95	4.32	4.24	27.08	23.91	29.06	5.92	63.21	18.95	19.45	16.79	6.38	44.06	13.55	21.39	7.0	5.01	7.89	4.73	8.69	8.29	11.34		10.97	3.61	23.92	14.9	4.65	64.65	14.15	17.49	11.12	3.96	10.14	7.06	8.35	11.66	11.17	9.83	5.75	12.57	15.96	10.95	16.79	17.27	20.49	2.86
2019-12-17	11.23	7.88	9.03	4.34	4.17	27.17	23.66	28.81	5.77	62.78	19.02	19.45	16.79	6.31	43.36	13.51	21.19	7.02	4.97	7.87	4.61	8.53	8.26	11.1		11.04	3.54	23.46	14.65	4.69	64.19	14.12	17.2	11.03	4.03	9.99	6.9	8.35	11.66	9.51	9.58	5.52	12.61	16.02	11.06	16.44	16.95	20.57	2.82
2019-12-18	11.19	7.77	9.03	4.19	4.24	27.45	23.97	28.14	5.8	63.47	18.95	19.4	16.86	6.29	43.22	13.45	20.46	7.0	4.96	7.64	4.49	8.41	8.11	11.06		11.01	3.48	23.5	14.62	4.69	62.88	14.12	17.23	10.67	4.04	9.73	6.77	8.42	11.61	9.51	9.33	5.51	12.36	16.02	11.06	16.35	16.73	20.27	2.78
2019-12-19	10.95	7.77	8.87	4.18	4.16	27.64	24.09	28.33	5.72	62.17	19.18	19.23	16.42	6.38	42.73	13.45	19.58	7.05	4.93	7.67	4.55	8.53	7.92	11.02		10.78	3.42	23.62	14.65	4.61	63.07	14.08	17.42	10.67	3.95	9.55	6.71	8.39	11.65	9.51	9.43	5.55	12.32	16.02	11.14	16.26	16.76	20.2	2.78
2019-12-20	10.83	7.84	8.91	4.35	4.13	28.11	24.4	28.63	5.85	63.04	19.18	19.36	16.61	6.35	40.63	13.58	19.78	6.94	4.93	7.55	4.55	8.53	7.95	10.86		11.01	3.61	23.92	14.62	4.58	63.21	13.29	17.45	10.58	3.96	9.16	6.71	8.33	11.65	9.51	9.52	5.71	12.11	15.59	11.44	16.26	16.95	20.27	2.86
2019-12-23	10.22	7.88	8.83	4.32	4.15	28.02	25.54	28.63	5.85	62.6	18.83	18.89	16.42	6.47	39.02	13.71	20.02	7.15	4.95	7.46	4.36	8.53	7.98	10.78		11.14	3.42	23.75	13.74	4.6	63.07	14.08	17.78	9.96	4.0	9.14	6.74	8.39	11.54	10.93	9.54	5.57	12.16	15.29	11.62	16.26	16.95	20.13	2.86
2019-12-24	10.02	7.84	8.67	4.25	4.15	28.11	25.63	28.39	5.85	60.52	18.83	18.81	16.4	6.51	37.2	13.75	19.83	7.18	5.01	7.35	4.35	8.69	8.26	11.06		11.2	3.48	23.88	12.92	4.54	63.4	14.08	17.53	9.34	4.01	9.32	6.86	8.39	11.24	9.03	9.6	5.57	12.07	15.29	11.55	16.26	17.11	20.2	2.82
2019-12-25	10.46	7.91	8.79	4.13	4.17	27.74	25.8	28.36	5.85	59.73	18.79	19.32	16.4	6.49	38.88	13.75	19.92	7.3	4.99	7.35	4.47	8.92	8.23	11.14		11.17	3.54	24.34	13.03	4.5	63.8	14.04	17.53	9.61	3.96	9.37	6.84	8.95	11.32	8.4	9.58	5.53	12.07	14.89	11.59	16.7	17.11	20.27	2.82
2019-12-26	10.3	7.81	8.87	4.16	4.15	28.11	25.23	28.54	5.85	59.12	18.64	19.06	16.38	6.5	38.67	13.75	19.87	7.24	4.99	7.32	4.66	8.79	8.2	11.45		11.1	3.48	24.3	12.67	4.48	63.34	13.87	17.2	9.52	4.08	9.32	6.79	8.89	11.47	9.59	9.52	5.39	12.16	14.98	11.55	17.14	17.11	20.27	2.82
2019-12-27	10.42	7.84	8.95	4.23	4.11	28.11	26.37	28.05	6.13	59.82	18.52	18.81	16.4	6.55	37.76	13.78	19.83	7.12	4.95	7.29	4.62	8.76	8.11	11.53		10.97	3.42	24.39	12.42	4.48	63.86	13.87	17.2	9.34	4.05	9.59	6.92	8.86	11.32	9.59	9.75	5.36	12.2	14.92	11.55	16.96	17.14	20.27	2.89
2019-12-30	10.18	7.84	9.19	4.25	4.12	28.11	26.31	27.69	6.22	60.34	18.36	19.32	16.06	6.58	37.06	14.05	19.09	7.08	4.93	7.14	4.63	8.66	8.01	11.57		11.56	3.42	24.81	12.37	4.46	63.47	13.83	17.05	9.07	4.02	9.39	6.89	8.64	11.12	10.06	9.79	5.43	12.36	14.77	11.59	17.14	17.21	20.27	2.93
2019-12-31	10.26	7.88	9.23	4.18	4.07	28.2	26.34	27.48	6.12	59.65	18.4	19.23	16.38	6.63	35.94	13.95	19.53	7.18	4.84	7.14	4.61	8.79	7.95	11.45		11.56	3.36	24.68	11.57	4.42	61.69	13.83	17.05	9.43	3.98	9.57	7.06	8.61	11.07	10.06	9.72	5.33	12.32	14.67	11.59	17.1	17.14	20.13	2.97
2020-01-02	10.3	7.94	9.23	4.18	3.95	27.74	26.77	27.44	6.11	59.99	18.36	19.32	16.38	6.58	36.99	14.35	19.53	7.39	4.84	7.23	4.65	8.79	7.95	11.3		11.49	3.36	24.81	11.98	4.44	62.28	13.79	16.98	10.05	4.05	9.64	7.12	8.86	11.07	10.06	9.93	5.59	12.2	14.74	11.4	17.23	16.89	20.35	2.93
2020-01-03	10.26	7.94	9.23	4.15	3.81	27.45	26.65	27.35	5.85	59.65	18.24	19.75	16.33	6.69	37.34	14.21	19.39	7.44	4.77	7.11	4.67	8.85	7.86	10.98		11.2	3.48	24.39	12.48	4.48	62.42	13.72	16.65	10.41	4.15	9.5	7.06	8.86	11.31	10.06	9.99	5.45	12.03	14.67	11.48	17.4	16.82	20.49	2.93
2020-01-06	9.94	7.77	9.15	4.07	3.54	27.17	26.14	27.17	5.85	58.78	18.16	19.66	16.42	6.61	36.85	14.25	19.63	7.3	4.69	6.97	4.61	8.73	7.8	10.82		11.36	3.48	24.13	12.09	4.4	64.39	14.65	16.28	10.23	4.09	9.34	6.92	8.5	11.16	8.72	9.93	5.47	12.03	14.98	11.32	16.83	16.89	20.2	2.86
2020-01-07	10.02	7.77	9.15	4.15	3.3	26.42	26.65	27.17	5.85	58.69	18.0	19.92	16.42	6.63	36.08	14.48	19.68	7.39	4.61	7.11	4.55	8.69	7.71	10.98		11.33	3.79	24.6	12.04	4.46	63.93	14.26	15.92	9.96	4.11	9.41	6.84	8.7	11.14	8.72	9.81	5.41	12.03	14.83	11.21	17.4	16.76	20.42	2.86
2020-01-08	9.7	7.63	8.91	4.07	3.52	26.24	26.88	26.75	5.85	57.39	18.04	18.64	16.33	6.58	35.31	14.45	19.48	7.0	4.47	6.76	4.47	8.25	7.68	10.51		11.23	3.73	24.05	11.71	4.33	63.86	14.04	15.37	9.61	3.91	9.21	6.84	8.17	11.43	8.72	9.7	5.37	11.54	14.8	11.4	17.23	16.25	20.35	2.86
2020-01-09	9.74	7.74	8.91	4.07	3.42	26.05	28.34	27.35	5.84	56.6	17.92	19.58	15.97	6.62	35.17	14.98	19.53	6.94	4.43	7.03	4.58	8.38	7.98	10.7		11.33	3.79	24.39	11.32	4.31	62.68	14.04	15.88	9.78	4.1	9.3	7.04	8.33	11.08	8.72	9.93	5.52	11.87	14.97	11.51	16.7	16.31	20.42	2.86
2020-01-10	9.78	7.84	8.87	4.0	3.18	26.05	29.28	27.84	5.91	58.25	18.12	20.35	15.97	6.63	34.71	15.71	19.92	6.81	4.45	7.03	4.67	8.38	7.83	10.58		11.69	3.92	24.34	10.83	4.35	63.14	14.08	16.1	9.96	4.08	9.41	7.2	7.99	10.99	8.72	10.01	5.52	11.99	15.15	11.55	16.96	16.31	21.15	2.97
2020-01-13	9.7	7.91	8.63	3.87	3.14	26.89	28.59	27.35	5.91	57.99	17.92	20.3	15.9	6.63	34.82	15.48	19.92	6.75	4.46	7.05	4.74	8.25	7.92	10.7		11.69	3.73	24.18	10.91	4.29	62.74	14.08	15.73	10.05	4.0	9.61	7.15	7.95	10.84	8.72	10.03	5.42	12.11	15.1	11.48	17.01	16.31	20.79	2.93
2020-01-14	9.61	8.12	8.87	3.9	3.15	27.17	28.59	27.66	5.91	57.39	17.92	21.03	15.78	6.58	34.75	15.68	21.49	6.75	4.46	7.2	4.78	8.28	7.86	10.55		11.69	3.86	24.13	10.61	4.25	62.48	13.97	15.73	9.96	3.94	9.61	7.17	8.14	11.16	8.72	10.35	5.53	12.2	15.13	12.26	16.96	16.31	20.93	2.93
2020-01-15	9.61	8.05	9.01	3.9	3.17	26.99	29.11	27.66	5.91	57.3	17.88	22.14	15.88	6.61	34.64	15.75	21.49	6.63	4.44	7.2	4.93	8.28	7.83	10.58		11.69	3.98	24.13	9.89	4.25	61.89	14.04	15.62	9.87	3.9	9.48	7.11	8.14	11.29	7.69	10.41	5.77	12.32	14.98	12.0	16.79	16.31	20.71	2.93
2020-01-16	10.02	8.26	8.79	3.9	3.17	27.08	30.82	27.54	5.88	57.39	17.76	22.23	15.78	6.55	34.54	16.61	21.73	6.5	4.44	7.17	4.95	8.25	7.68	10.51		11.4	4.04	24.56	9.92	4.23	61.43	14.08	15.51	9.96	3.84	9.79	7.34	8.14	11.29	8.79	10.47	5.81	12.28	14.98	11.85	16.88	16.44	20.64	2.97
2020-01-17	10.1	8.22	8.89	3.88	3.17	27.27	30.53	27.78	6.08	57.3	17.72	22.23	15.74	6.45	36.92	16.65	22.22	6.65	4.4	7.23	5.05	8.03	7.68	10.27		11.56	4.1	24.39	10.11	4.23	61.36	14.22	15.66	10.14	3.88	9.68	7.31	7.99	11.05	8.79	10.35	5.76	12.32	15.03	11.85	16.79	16.44	20.49	2.97
2020-01-20	10.06	8.39	9.05	3.88	3.18	27.45	30.42	27.6	5.93	56.86	17.6	22.23	15.74	6.39	37.48	16.75	23.1	6.63	4.4	7.26	5.03	8.09	7.74	10.19		11.56	4.23	24.3	10.11	4.31	61.49	14.12	15.59	10.23	3.86	9.68	7.24	7.81	10.96	8.79	10.55	5.66	12.32	14.98	11.36	16.79	16.44	20.86	3.01
2020-01-21	10.14	8.46	8.91	3.97	3.18	27.45	30.82	27.6	6.01	57.3	17.84	22.14	15.33	6.37	37.13	16.88	24.03	6.65	4.43	7.26	5.17	8.34	7.77	10.15		11.36	3.98	23.5	10.06	4.6	62.48	14.15	15.66	10.5	3.92	9.84	7.41	8.05	11.07	10.06	10.7	5.84	12.28	15.13	11.4	16.79	16.47	20.93	3.01
2020-01-22	10.18	8.46	8.99	4.07	3.32	27.36	31.68	27.6	6.42	58.25	17.76	21.8	15.69	6.45	37.41	17.08	24.27	6.77	4.52	7.38	5.17	8.28	7.74	10.31		11.33	4.17	23.92	10.06	4.77	62.48	14.15	15.77	10.76	3.98	9.95	7.43	8.15	11.03	10.06	10.88	6.13	12.28	15.29	11.48	16.88	16.51	21.3	3.09
2020-01-30	9.78	8.15	8.36	3.99	3.25	27.08	30.08	27.05	6.86	54.86	17.6	21.37	15.24	6.34	37.06	16.25	22.95	6.34	4.43	7.49	4.87	7.99	7.65	9.79		11.66	4.04	23.16	9.43	4.96	60.57	14.08	15.0	10.23	3.9	9.25	7.16	7.86	10.68	8.64	10.47	5.91	12.2	15.68	11.14	16.83	16.25	21.44	2.93
2020-01-31	9.29	7.94	7.78	3.72	3.17	26.24	29.39	25.83	7.34	51.13	16.44	20.94	14.6	6.29	39.02	16.28	21.34	5.97	4.4	7.2	4.74	7.71	7.12	9.12		11.59	4.17	22.02	9.43	4.65	56.95	13.79	13.98	9.61	3.64	8.63	6.92	7.59	10.14	8.64	9.97	5.56	12.11	16.75	10.88	16.61	15.93	21.66	2.86
2020-02-03	8.65	7.81	7.24	3.52	3.12	22.68	30.53	25.65	7.4	48.34	15.96	20.73	13.64	6.26	36.57	16.78	20.56	5.61	4.23	7.0	4.65	7.2	6.85	8.57		11.49	3.92	21.8	9.23	4.75	54.78	13.72	13.87	9.25	3.39	8.36	6.92	7.07	9.81	8.64	10.16	5.62	11.46	17.12	10.95	16.35	15.74	22.24	2.78
2020-02-04	8.89	8.01	6.91	3.54	3.17	23.42	31.05	25.83	7.44	48.43	15.36	20.69	14.07	6.2	35.1	17.95	21.44	5.81	4.28	7.05	4.75	7.23	7.09	8.45		11.4	4.29	21.93	9.07	4.65	53.99	13.58	13.76	9.25	3.27	8.09	7.06	7.14	9.59	9.67	10.18	5.43	11.7	16.6	11.18	16.0	15.74	22.61	2.89
2020-02-05	9.05	7.94	7.09	3.54	3.19	25.3	30.53	25.53	7.41	49.39	15.36	20.64	13.71	6.15	35.45	17.72	21.53	5.85	4.23	7.08	4.79	7.26	7.0	8.61		11.17	4.41	22.02	9.62	4.65	53.72	13.65	13.83	9.34	3.3	8.2	7.27	7.29	9.7	9.67	10.12	5.48	11.95	16.2	11.1	15.82	15.77	21.81	2.97
2020-02-06	9.66	8.29	7.58	3.67	3.37	24.83	30.36	25.53	7.44	50.78	15.48	20.47	14.14	6.1	37.2	18.52	22.17	6.04	4.24	7.08	4.98	7.32	7.19	9.2		11.49	4.35	22.69	10.25	4.65	56.56	13.62	14.27	9.69	3.53	8.47	7.66	7.48	10.05	9.67	10.43	5.64	11.95	15.81	11.1	16.04	15.87	21.22	3.01
2020-02-07	9.9	8.22	7.94	3.63	3.21	25.21	29.51	25.23	7.48	51.99	15.64	20.35	14.23	6.08	39.79	17.95	22.9	6.04	4.32	7.11	4.99	7.39	7.22	9.83		11.36	4.29	22.57	10.39	4.65	56.62	13.58	14.23	9.69	3.55	8.43	7.67	7.45	10.05	10.7	10.08	5.54	11.91	16.36	10.99	16.17	15.87	20.49	3.06
2020-02-10	9.78	8.15	7.5	3.56	3.14	24.55	28.02	24.71	7.49	49.99	16.32	20.35	14.01	6.08	42.52	17.75	22.12	5.82	4.32	7.11	5.33	7.45	7.15	9.76		11.33	4.91	22.27	10.11	4.73	57.15	13.54	14.12	9.61	3.44	8.22	7.56	7.45	9.79	11.01	10.08	5.47	11.83	16.75	11.18	15.73	15.87	20.79	2.97
2020-02-11	9.9	8.19	7.48	3.56	3.14	23.89	28.99	24.68	7.49	50.26	16.8	20.39	13.96	6.07	44.13	18.52	23.0	5.94	4.41	7.11	5.38	7.55	7.19	9.99		11.4	5.04	22.69	10.0	4.81	56.36	13.54	13.98	9.69	3.45	8.27	7.43	7.72	9.92	12.52	9.77	5.35	11.83	17.15	11.14	15.95	15.93	20.93	3.01
2020-02-12	9.98	8.84	7.62	3.6	3.19	24.46	28.99	25.1	7.45	49.99	17.28	20.43	13.87	6.1	45.53	18.15	23.29	6.07	4.51	7.26	5.44	8.06	7.4	10.11		11.33	4.91	22.91	9.95	4.96	56.62	13.58	14.01	9.61	3.58	8.49	7.48	7.86	10.2	12.52	9.85	5.38	11.83	17.55	11.21	15.95	16.12	20.79	2.97
2020-02-13	9.94	8.81	7.78	3.65	3.17	25.11	28.77	24.98	7.02	49.99	16.96	20.35	13.69	6.08	45.04	18.18	22.76	6.03	4.52	7.2	5.49	8.25	7.37	10.03		11.3	5.29	22.99	10.55	5.15	57.61	13.4	14.27	9.61	3.5	8.4	7.48	7.86	10.44	12.52	9.81	5.38	11.83	17.58	11.25	15.82	15.87	20.49	2.97
2020-02-14	9.94	9.12	7.58	3.63	3.14	24.36	28.54	24.86	7.14	49.56	16.88	20.35	14.51	6.07	44.97	17.88	22.27	5.97	4.6	7.17	5.61	8.28	7.31	10.31		11.23	5.29	23.07	10.64	5.19	58.27	13.44	14.56	10.05	3.49	8.6	7.32	7.83	10.37	12.52	9.81	5.5	11.87	17.67	11.18	15.82	15.61	20.57	3.14
2020-02-17	9.98	9.12	7.38	3.6	3.11	24.36	29.39	25.23	7.1	49.04	17.12	20.0	14.37	6.02	47.64	17.72	22.56	6.17	4.55	7.14	5.68	8.34	7.31	10.07		11.27	5.29	22.95	10.53	5.11	57.48	13.4	14.97	9.87	3.48	8.52	7.36	7.88	10.2	14.26	9.83	5.55	11.79	17.4	10.95	15.82	15.61	20.79	3.14
2020-02-18	9.86	9.19	7.42	3.62	3.09	24.08	29.68	26.75	7.02	48.78	17.36	20.09	14.46	6.02	49.04	17.82	22.56	6.47	4.59	7.32	5.7	8.47	7.37	10.03		11.3	5.67	23.71	10.42	4.83	56.62	13.11	14.64	10.05	3.5	8.49	7.34	7.88	10.2	14.26	9.64	5.56	11.74	18.59	10.95	15.82	15.61	21.0	3.06
2020-02-19	9.94	9.08	7.36	3.67	3.2	25.39	29.28	26.62	7.41	49.04	17.52	19.92	14.64	5.99	49.04	18.02	23.54	6.38	4.6	7.26	5.64	8.63	7.49	9.72		11.23	5.4	23.58	10.39	4.96	56.16	13.4	14.64	10.5	3.51	8.45	7.3	8.01	10.2	14.26	9.62	5.5	11.87	18.77	11.25	15.78	15.61	20.86	3.01
2020-02-20	10.62	9.12	7.58	3.74	3.21	24.92	29.28	26.93	7.49	49.99	17.24	20.09	15.05	6.02	47.36	17.95	23.98	6.26	4.67	7.23	5.48	8.6	7.77	9.79		11.17	5.54	23.62	10.99	4.98	56.16	13.4	14.64	10.5	3.49	8.47	7.27	8.12	10.38	14.26	9.83	5.69	12.07	18.5	11.21	16.09	15.65	20.42	3.01
2020-02-21	10.75	8.88	7.4	3.66	3.23	24.83	28.25	27.05	7.29	50.86	16.88	19.92	15.05	6.0	46.86	17.25	23.29	6.12	4.63	7.2	5.56	8.41	7.62	10.03		11.23	5.27	23.16	11.76	4.94	56.23	13.37	14.53	10.23	3.44	8.45	7.27	7.95	10.42	14.26	9.75	5.58	12.11	18.92	11.25	16.26	15.65	19.98	2.97
2020-02-24	10.02	8.29	7.13	3.44	3.1	23.42	26.43	25.53	7.02	48.69	16.08	19.66	14.01	5.96	43.64	16.28	21.93	5.83	4.52	7.03	5.2	8.03	7.28	9.36		11.17	5.4	22.23	12.26	4.81	55.24	13.26	13.83	9.78	3.2	7.87	6.98	7.41	9.77	14.26	9.39	5.3	11.99	18.95	10.88	16.0	15.52	19.84	2.84
2020-02-25	10.18	8.67	7.15	3.45	3.14	22.86	27.85	25.77	7.1	49.47	16.52	19.49	14.01	6.02	44.69	17.42	22.17	5.94	4.53	7.2	5.48	8.15	7.31	9.56		11.17	5.73	22.86	11.93	4.9	54.65	13.37	14.01	10.23	3.35	7.89	7.17	7.59	10.14	14.26	9.56	5.38	11.95	18.53	10.99	16.17	15.74	19.84	2.84
2020-02-26	10.18	8.5	7.05	3.41	3.16	22.86	26.82	25.35	7.14	48.26	16.32	19.06	13.69	5.96	43.78	17.22	22.22	5.82	4.53	7.14	5.34	8.06	7.34	9.48		11.2	5.6	23.29	12.2	4.9	52.61	13.33	13.83	10.76	3.26	7.66	7.09	7.41	9.85	12.68	9.41	5.29	12.03	18.37	10.95	16.17	15.61	19.62	2.93
2020-02-27	10.26	8.81	7.09	3.5	3.13	22.86	26.88	25.41	7.36	49.04	16.56	19.19	14.01	5.99	45.46	17.48	22.71	5.73	4.55	7.11	5.34	8.09	7.4	9.64		11.23	5.27	23.71	12.42	4.85	52.01	13.08	14.01	11.12	3.33	7.98	7.17	7.45	10.07	12.68	9.5	5.32	11.95	17.88	10.91	16.17	15.8	19.91	3.01
2020-02-28	9.98	8.7	7.05	3.63	3.11	23.42	25.97	24.86	7.25	47.73	16.68	18.38	13.87	6.07	43.64	17.18	21.88	5.55	4.52	7.14	5.05	7.99	7.28	9.36		11.17	5.08	23.33	11.57	4.85	49.91	13.15	13.87	10.85	3.27	7.69	7.12	7.18	9.89	12.68	9.25	5.19	11.87	17.82	10.5	15.91	15.65	19.84	3.01
2020-03-02	10.02	8.7	6.89	3.59	3.11	23.99	25.77	24.62	7.25	47.56	16.96	18.38	13.87	6.02	44.83	17.01	22.02	5.66	4.48	7.11	5.03	7.9	7.37	9.36		11.49	4.94	23.58	10.77	4.9	52.01	12.97	13.9	10.94	3.27	7.71	7.09	7.07	9.74	12.68	9.23	5.18	11.54	17.73	10.91	15.91	15.68	20.06	3.35
2020-03-03	10.22	8.84	7.34	3.64	3.12	23.42	26.77	25.17	7.11	48.43	16.8	19.23	14.19	6.06	47.92	17.65	21.93	5.78	4.49	7.11	5.39	8.28	7.62	9.87		11.36	4.94	23.67	10.88	5.15	52.67	12.9	14.01	11.65	3.31	7.75	7.09	7.07	9.7	12.68	9.23	5.18	11.62	17.95	11.18	16.0	15.68	20.49	3.69
2020-03-04	10.22	8.91	7.15	3.61	3.17	23.05	26.34	25.41	7.1	48.43	16.8	19.36	14.14	6.03	47.99	17.65	21.97	5.79	4.66	7.11	5.4	8.66	7.83	10.23		11.36	5.01	23.5	10.72	5.19	51.42	12.51	14.01	11.21	3.52	7.95	7.21	7.3	9.7	12.68	9.25	5.26	11.62	17.82	11.14	16.0	15.8	20.35	3.82
2020-03-05	10.18	8.84	7.15	3.55	3.39	23.42	26.62	25.47	7.02	47.99	16.4	19.4	14.1	5.99	47.07	17.45	22.22	5.72	4.6	7.14	5.27	8.44	7.74	10.15		11.23	5.01	23.12	10.88	5.23	51.42	12.22	14.05	11.21	3.48	8.13	7.17	7.27	9.7	14.18	9.25	5.26	11.29	18.56	11.18	16.09	15.8	20.71	3.69
2020-03-06	9.98	8.74	7.24	3.72	3.44	23.42	26.74	25.5	7.02	47.91	16.56	18.46	14.05	5.96	49.04	17.22	21.97	5.81	4.55	7.14	5.49	8.6	7.65	10.82		11.17	5.01	22.86	11.6	5.15	51.03	12.51	13.94	11.12	3.49	8.13	7.17	7.27	9.79	14.18	9.27	5.19	11.5	18.71	11.02	15.95	15.61	20.42	3.61
2020-03-09	9.29	8.05	6.73	3.46	3.2	21.83	24.88	23.74	6.53	44.6	15.44	17.95	13.07	5.75	45.6	16.01	18.7	5.61	4.25	6.64	5.1	8.03	7.12	10.07		11.04	4.68	21.3	10.8	4.81	47.47	11.65	13.06		3.25	7.57	6.67	6.76	9.11	13.47	8.63	4.83	10.71	17.43	10.28	14.86	14.66	19.91	3.06
2020-03-10	9.17	8.36	6.73	3.51	3.14	23.33	24.2	24.38	6.29	42.34	15.76	18.76	13.37	5.78	45.53	16.35	20.02	5.61	4.4	6.79	5.07	8.03	7.46	9.95		11.01	4.68	21.89	10.44	4.85	45.1	11.08	13.17		3.26	7.31	6.61	6.4	8.85	13.47	8.96	4.8	11.04	17.79	10.09	15.6	14.98	20.49	3.23
2020-03-11	8.73	8.08	6.61	3.47	3.12	21.08	22.52	23.95	6.63	39.65	15.92	18.38	12.43	5.67	42.38	15.48	19.39	5.52	4.37	6.7	4.72	8.03	7.25	9.32		10.91	4.68	21.51	9.73	4.96	42.01	10.86	12.95		3.18	6.81	6.27	5.97	8.24	13.47	8.5	4.47	10.55	18.04	10.09	15.16	14.66	20.13	3.18
2020-03-12	8.12	7.63	6.51	3.25	3.07	19.96	20.95	22.43	6.63	36.91	15.36	17.57	11.56	5.56	39.44	14.55	16.6	5.38	4.06	6.56	4.4	7.48	6.85	8.69		10.84	4.61	20.36	9.07	5.06	39.11	10.11	12.07		3.1	6.34	5.84	5.55	7.67	13.47	7.97	4.16	10.3	16.78	9.41	14.94	13.8	19.98	3.06
2020-03-13	8.16	7.6	6.49	3.25	2.86	18.65	19.98	22.49	6.63	35.17	15.36	17.95	10.86	5.18	38.32	14.65	15.63	5.29	3.94	6.62	4.4	7.42	6.97	8.69		10.65	4.68	20.39	8.57	4.75	37.53	9.58	11.56		3.09	6.27	5.89	5.53	7.56	13.47	7.88	4.03	10.3	16.97	9.3	14.59	13.45	20.57	3.01
2020-03-16	8.73	7.22	6.45	3.19	2.86	18.74	18.72	21.88	6.32	33.47	15.04	16.93	10.83	4.81	36.15	13.68	15.33	5.26	4.11	6.67	4.1	7.32	6.79	8.41		10.39	4.81	20.15	8.24	4.75	39.04	9.58	11.56		3.03	5.89	5.56	5.3	7.05	11.49	7.9	4.09	10.14	15.84	9.0	14.59	12.97	20.27	2.93
2020-03-17	9.01	7.29	6.49	3.21	2.96	19.96	19.29	22.19	6.47	33.91	15.24	16.93	10.63	4.48	38.32	14.01	15.58	5.16	4.17	6.59	4.15	7.32	7.12	8.77		10.45	4.81	20.53	8.13	4.73	39.37	10.22	12.0	9.96	3.02	6.3	5.43	5.64	7.3	13.07	7.95	4.22	10.22	16.23	9.0	14.5	13.38	20.13	2.97
2020-03-18	8.89	7.32	6.45	3.21	2.98	19.86	19.72	22.37	6.71	33.91	15.28	17.95	10.58	4.17	38.6	13.98	15.92	5.17	4.32	6.67	4.13	7.45	7.28	8.61		10.62	4.88	20.49	8.46	4.73	38.19	10.43	12.4	9.34	3.03	6.18	5.46	5.64	7.3	11.17	8.15	4.2	10.14	15.99	8.7	14.5	13.38	20.64	2.93
2020-03-19	8.52	7.29	6.35	3.1	2.78	18.74	19.06	21.91	6.63	32.26	15.28	16.84	10.58	4.28	37.13	13.41	15.53	5.49	4.43	6.59	3.89	7.39	7.4	8.41		10.16	4.75	20.2	8.0	4.54	36.41	10.15	12.37	8.72	2.98	6.25	5.35	5.53	7.01	9.9	7.92	4.05	9.77	15.59	8.48	14.42	13.38	19.98	2.89
2020-03-20	8.56	7.39	6.33	3.1	2.91	17.43	18.89	21.7	6.63	30.17	15.24	17.01	10.54	4.28	37.69	13.21	15.58	5.13	4.4	6.53	3.91	7.32	7.19	8.25		10.36	4.94	20.2	7.8	4.61	38.12	10.36	12.04	8.12	2.94	6.25	5.35	5.6	7.01	9.9	7.7	3.97	9.64	15.65	8.32	13.67	12.75	19.76	2.89
2020-03-23	7.97	6.67	5.91	2.88	2.71	15.93	17.58	20.21	6.18	28.08	14.2	15.86	9.81	4.23	35.1	12.31	13.33	4.77	4.1	6.29	3.64	6.81	6.79	7.68		10.39	4.75	18.8	7.28	4.31	35.49	9.65	11.2	7.56	2.74	5.83	4.98	5.22	6.53	8.64	7.16	3.7	8.98	14.57	7.76	13.58	12.11	19.84	2.5
2020-03-24	8.16	6.77	5.88	2.75	2.61	15.09	18.04	20.36	6.47	30.04	14.32	16.03	9.81	4.23	35.94	12.21	14.16	5.1	4.18	6.29	3.53	6.85	7.0	7.43		10.39	4.61	18.84	6.98	4.31	37.0	10.04	11.49	7.74	2.72	5.62	4.87	5.53	6.51	8.64	7.08	3.46	8.98	13.56	7.84	13.58	12.2	19.69	2.59
2020-03-25	8.56	7.08	5.91	2.83	2.59	16.77	18.95	21.37	6.59	32.13	14.2	16.93	10.45	4.25	37.13	13.04	15.28	5.38	4.29	6.26	3.77	7.01	7.12	7.74		10.39	4.68	19.48	7.04	4.48	39.57	10.11	11.93	7.92	2.71	5.98	5.1	5.82	6.77	8.64	7.37	3.57	8.98	14.03	8.36	14.06	12.33	20.27	2.72
2020-03-26	8.36	6.8	5.97	2.65	2.56	16.87	19.01	21.46	6.62	34.34	14.0	15.77	10.58	4.21	36.29	12.54	14.55	5.21	4.22	6.15	3.69	7.01	7.09	7.43		10.0	4.61	18.71	6.57	4.17	38.65	10.01	11.64	7.6	2.68	5.69	5.02	5.68	6.38	7.53	7.01	3.34	8.98	13.33	8.32	14.06	12.33	20.64	2.55
2020-03-27	8.24	6.8	5.82	2.46	2.47	16.77	18.83	21.28	6.2	33.04	14.0	15.81	10.58	4.17	35.8	12.68	14.26	5.21	4.19	6.15	3.69	7.01	7.15	7.07		10.2	4.42	18.25	6.13	4.17	38.32	9.72	11.64	7.52	2.66	5.53	4.67	5.68	6.42	7.53	6.7	3.41	8.94	12.86	8.32	13.76	12.4	20.27	2.55
2020-03-30	7.84	6.29	5.42	2.3	2.3	15.93	17.64	20.88	6.62	31.3	13.16	15.39	10.49	4.15	33.84	11.81	13.28	5.57	3.98	5.91	3.51	6.72	7.0	6.58		10.2	4.35	17.1	5.77	3.88	35.95	9.65	11.05	7.38	2.55	5.15	4.42	5.5	5.98	7.53	6.77	3.17	8.65	12.86	8.29	13.49	11.98	19.76	2.38
2020-03-31	7.59	6.15	5.06	2.14	2.14	15.55	17.61	20.64	6.24	32.17	12.8	15.47	10.26	4.01	31.49	11.48	13.48	5.55	3.95	5.68	3.55	6.59	7.03	6.12		9.51	4.42	17.4	6.13	3.88	36.08	9.86	10.94	7.45	2.55	5.0	4.56	5.48	6.05	9.35	6.97	3.11	8.24	12.96	8.32	12.66	11.79	20.06	2.38
2020-04-01	8.07	6.42	5.24	2.13	2.29	15.93	18.32	21.28	6.53	34.39	13.08	15.99	10.4	4.01	31.59	12.21	14.01	5.7	4.13	5.83	3.72	6.81	7.52	6.14		9.87	4.28	17.91	6.54	3.92	36.94	9.93	10.94	7.61	2.69	5.33	4.85	5.6	6.25	10.7	7.14	3.32	8.74	13.16	8.81	13.18	11.73	20.57	2.59
2020-04-03	8.32	6.6	5.6	2.27	2.36	16.87	19.58	21.88	6.62	36.78	13.56	16.03	10.95	3.96	33.8	12.54	14.94	5.66	4.23	5.83	3.83	6.88	7.62	6.56		9.87	4.42	18.88	6.98	3.96	38.98	9.93	11.12	7.74	2.81	5.69	5.01	5.66	6.55	11.88	7.3	3.55	8.69	13.54	8.85	12.83	11.66	20.64	2.55
2020-04-06	8.73	7.12	5.99	2.43	2.52	17.8	20.95	23.07	6.63	39.34	14.04	16.58	11.63	4.0	36.15	13.41	16.85	5.97	4.36	6.26	4.09	7.04	7.89	7.02		10.07	4.55	20.11	7.45	4.08	41.48	10.36	11.89	8.09	3.0	6.07	5.25	5.89	6.99	13.63	7.8	3.79	9.27	14.35	9.3	13.1	11.92	20.79	2.76
2020-04-07	8.6	7.01	6.39	2.6	2.61	17.8	21.12	23.83	6.47	41.56	14.0	16.5	12.27	4.01	37.97	13.24	16.75	6.35	4.35	6.29	4.37	6.94	7.68	6.9		10.07	4.35	20.03	7.94	3.96	41.41	10.51	11.89	7.97	3.1	6.45	5.31	5.89	7.41	14.66	7.86	3.8	9.27	14.49	9.11	13.62	11.92	20.2	2.72
2020-04-08	8.69	6.98	6.83	2.69	2.6	17.8	21.66	24.31	6.47	41.56	14.0	15.94	11.75	4.01	37.69	13.14	16.65	6.49	4.65	6.24	4.56	6.69	8.2	7.19		9.87	4.42	19.84	8.24	4.04	41.28	10.61	11.89	8.0	3.2	6.79	5.29	5.79	7.29	14.66	7.74	3.89	9.23	14.67	8.96	13.71	12.43	20.27	2.67
2020-04-09	8.81	6.91	6.89	2.74	2.62	17.8	21.52	24.74	6.47	41.04	14.4	15.47	12.09	3.96	38.04	13.21	16.8	6.91	4.71	6.59	4.49	7.13	8.41	7.24		9.87	4.35	19.84	8.71	4.04	44.11	10.65	12.07	8.4	3.2	6.9	5.29	5.93	7.43	14.66	7.68	3.82	9.85	14.92	8.93	13.62	12.75	20.79	2.76
2020-04-10	8.6	6.84	6.61	2.66	2.53	17.62	21.06	24.07	6.55	40.0	14.24	15.73	12.09	4.23	37.48	12.98	16.6	7.27	4.76	6.53	4.38	7.13	8.41	7.14		9.84	4.42	19.65	8.24	4.04	44.18	10.65	12.0	8.98	3.14	6.92	5.12	5.91	7.38	15.29	7.78	3.82	10.14	14.92	8.96	13.27	12.68	21.0	2.76
2020-04-13	8.6	6.91	6.75	2.66	2.61	17.8	21.2	24.04	6.24	40.21	14.4	15.94	12.09	4.47	37.48	13.08	17.14	7.68	4.62	6.67	4.41	6.97	8.51	7.15		9.87	4.42	19.69	8.24	4.12	44.77	10.72	12.22	9.03	3.13	6.95	5.17	5.97	7.67	13.07	8.01	3.86	10.05	15.44	8.89	13.23	12.84	20.71	2.8
2020-04-14	8.73	6.91	6.81	2.85	2.59	17.24	20.83	23.98	6.39	40.17	14.36	15.86	12.27	4.33	37.13	12.81	18.17	8.06	4.8	6.64	4.67	7.2	8.75	7.07		9.84	4.35	20.96	7.94	4.19	44.11	11.19	12.22	9.61	3.07	7.13	5.12	5.97	7.89	13.07	8.26	4.12	9.97	15.44	8.62	14.15	12.87	20.49	2.76
2020-04-15	9.33	6.98	6.85	2.99	2.56	17.9	21.29	24.74	6.47	42.26	14.68	16.03	12.64	4.25	39.72	13.24	18.56	8.55	4.88	6.62	4.69	7.23	8.69	7.43		9.84	4.35	21.21	8.49	4.48	43.85	11.44	12.4	9.92	3.11	7.35	5.29	6.11	8.43	11.17	8.32	4.41	10.3	15.5	8.96	14.86	13.16	20.86	3.01
2020-04-16	9.61	7.05	7.01	3.0	2.59	20.15	21.29	25.71	6.24	41.95	15.2	17.1	13.12	4.13	41.61	13.21	18.31	9.14	4.87	6.85	4.59	7.36	8.57	7.31		9.84	4.35	21.3	9.07	4.4	44.38	11.44	12.73	9.61	3.17	7.37	5.37	6.27	9.0	12.68	8.38	4.44	10.3	15.53	8.93	14.94	13.13	21.15	3.06
2020-04-17	9.57	7.25	7.18	2.98	2.75	22.49	21.35	27.35	6.38	42.13	15.24	17.22	13.46	4.33	43.22	13.41	18.65	9.77	4.91	7.14	4.75	7.36	8.54	7.81		9.87	4.42	21.68	9.7	4.48	44.57	11.9	13.43	9.61	3.17	7.53	5.51	6.22	9.46	12.68	8.57	4.63	10.63	16.39	9.07	15.29	13.32	20.93	3.1
2020-04-20	9.86	7.15	7.14	2.97	2.75	21.55	21.17	27.23	6.33	41.6	15.44	16.93	13.55	4.25	43.22	13.24	19.04	9.09	5.25	7.49	4.74	7.39	9.12	8.33		9.87	4.75	21.72	10.36	4.42	45.3	12.01	13.14	9.52	3.17	7.37	5.47	6.06	9.0	12.68	8.77	4.57	10.96	16.81	9.52	15.29	13.32	20.71	3.01
2020-04-21	9.25	6.84	6.65	2.76	2.56	19.21	19.8	26.14	6.36	39.65	14.72	16.84	12.61	4.09	40.21	12.54	17.58	8.46	5.54	7.44	4.48	7.26	9.09	7.76		9.84	4.48	20.87	10.39	4.15	42.47	11.29	12.37	8.86	3.12	7.04	5.15	5.8	8.37	12.68	8.36	4.26	10.43	16.2	8.89	14.81	13.0	20.57	2.84
2020-04-22	9.66	7.05	6.65	2.86	2.58	19.96	20.66	27.02	6.38	40.87	14.88	16.75	12.77	3.97	39.72	12.84	18.75	9.04	5.93	7.46	4.7	7.26	9.64	7.69		10.0	4.61	21.63	11.1	4.23	41.81	11.36	12.81	8.94	3.12	7.51	5.33	6.0	8.76	12.68	8.61	4.55	11.04	16.2	8.89	14.94	13.03	20.86	2.93
2020-04-23	10.06	7.01	6.69	2.82	2.5	19.68	20.66	27.38	6.32	41.13	15.32	16.46	13.09	4.09	39.72	12.81	18.7	8.72	5.94	7.58	4.85	7.13	9.4	7.55		9.94	4.81	21.59	11.87	4.4	42.86	11.54	12.88	8.98	3.16	7.57	5.28	5.88	8.52	13.63	8.94	4.87	11.04	16.45	9.0	15.03	13.06	21.37	2.97
2020-04-24	10.34	7.01	6.65	2.82	2.59	20.43	20.55	27.6	6.2	40.87	16.36	16.28	13.32	4.17	42.45	12.81	19.04	8.65	5.77	7.9	4.77	7.32	9.21	7.55		9.94	4.81	21.59	12.7	4.4	42.86	11.61	12.77	8.86	3.38	7.69	5.28	5.89	8.56	13.63	9.15	5.2	10.92	16.36	9.0	14.99	13.06	21.0	2.93
2020-04-27	10.26	6.94	7.1	2.87	2.55	21.93	20.03	27.78	6.09	40.39	16.68	16.63	13.09	4.09	44.83	12.58	19.04	9.25	5.8	7.87	4.69	7.26	8.83	7.69		9.81	4.75	21.47	12.48	4.38	42.27	11.33	12.81	9.47	3.5	7.62	5.25	6.07	8.76	13.63	9.08	5.3	10.8	16.2	9.6	14.94	13.06	20.64	2.93
2020-04-28	10.06	7.01	7.48	2.9	2.57	22.11	20.06	28.08	6.24	40.08	16.28	16.97	13.0	4.12	44.69	12.71	19.0	9.89	6.21	7.79	4.65	7.26	9.18	7.87		9.84	4.68	21.47	11.62	4.35	41.35	11.08	13.32	9.61	3.64	7.53	5.26	6.09	8.93	11.33	8.86	5.27	10.63	16.39	9.79	14.86	13.1	21.0	2.97
2020-04-29	9.98	7.08	7.25	2.9	2.57	22.39	20.32	28.69	6.24	40.17	16.32	16.97	13.07	4.09	43.92	13.35	19.14	9.66	6.29	7.82	4.97	7.2	9.08	7.81		9.74	4.61	21.51	11.68	4.4	41.74	11.11	13.61	9.92	3.6	7.39	5.29	6.11	8.94	12.99	8.9	5.27	10.63	16.36	9.52	15.21	13.35	21.37	2.97
2020-05-04	9.41	7.01	7.1	3.1	2.5	22.02	20.15	28.39	5.93	38.34	16.56	16.5	12.91	4.01	42.73	13.38	19.04	9.25	5.88	8.08	5.07	7.1	8.64	7.39		9.77	4.61	21.38	10.88	4.36	42.01	10.72	13.17	9.52	3.4	6.95	5.52	6.0	8.63	12.99	8.69	5.41	10.63	15.93	9.26	15.38	13.32	21.15	3.01
2020-05-05	9.78	7.01	7.06	3.13	2.55	21.18	20.15	28.58	6.01	39.13	16.4	16.58	12.89	4.01	42.73	13.24	19.0	9.51	5.99	8.4	5.1	7.2	8.51	7.43		9.74	4.55	21.55	10.88	4.35	43.12	10.76	13.17	9.87	3.46	7.13	5.54	6.07	8.65	12.68	8.86	5.52	10.63	16.05	9.68	16.04	13.38	20.79	3.01
2020-05-06	9.66	7.18	6.99	3.13	2.57	21.36	20.55	28.16	6.15	40.43	16.52	16.58	12.89	4.07	45.67	13.48	19.48	9.63	6.03	8.55	5.4	7.23	8.86	7.5		9.74	4.61	22.4	10.99	4.42	45.17	10.86	13.17	10.54	3.54	7.35	5.48	6.33	8.78	13.31	9.19	5.82	11.0	16.14	9.52	17.14	13.38	20.71	3.01
2020-05-07	9.82	7.32	7.42	3.2	2.74	21.36	21.43	28.26	6.16	40.82	16.56	16.93	13.18	4.07	46.93	13.61	20.51	9.7	5.96	8.46	5.34	7.26	8.83	7.68		9.81	4.68	22.65	11.46	4.44	45.23	10.97	13.39	11.12	3.55	7.57	5.46	6.33	8.93	13.31	9.77	5.68	11.37	16.2	9.6	17.89	13.48	20.86	3.01
2020-05-08	9.74	7.39	7.44	3.17	2.86	22.21	21.69	28.29	6.15	41.65	16.6	16.84	13.05	4.07	45.88	13.95	20.51	9.8	5.94	8.37	5.23	7.39	8.77	7.73		9.9	4.75	22.74	11.27	4.5	45.82	11.04	13.32	10.67	3.52	7.73	5.74	6.22	8.85	12.68	9.68	5.6	11.37	16.2	9.64	17.84	13.61	21.15	3.14
2020-05-11	9.9	7.5	7.48	3.25	2.93	22.86	21.97	28.58	6.15	41.87	16.76	16.84	12.98	4.12	46.44	14.18	20.9	10.48	5.93	8.49	5.49	7.58	8.8	8.06		10.0	4.88	22.86	11.19	4.58	48.06	11.08	13.9	11.03	3.76	8.16	5.78	6.24	9.15	12.68	9.91	5.65	11.17	16.51	9.82	18.02	13.61	20.93	3.31
2020-05-12	10.26	7.53	8.0	3.25	2.89	22.21	22.0	29.85	6.15	43.3	17.2	17.4	13.23	4.2	48.34	14.45	20.66	10.95	6.34	8.58	5.4	7.77	9.37	8.21		9.9	4.88	23.03	11.19	4.79	48.19	10.97	14.12	11.12	3.85	8.11	5.81	6.38	9.33	10.93	9.79	6.05	11.13	16.54	9.98	18.24	14.37	21.0	3.31
2020-05-13	10.14	7.5	7.95	3.36	2.89	22.39	22.6	30.16	6.08	43.91	17.2	17.95	13.41	4.2	49.46	14.45	20.66	11.2	6.53	8.9	5.53	7.64	9.21	8.65		9.9	4.75	24.48	11.95	4.92	47.67	10.97	14.27	11.21	3.86	8.07	6.07	6.44	9.41	10.93	9.97	6.47	11.62	16.57	9.82	18.9	14.66	21.22	3.27
2020-05-14	10.06	7.39	7.95	3.52	3.07	21.93	22.66	29.72	6.15	43.21	17.32	17.65	13.18	4.16	48.34	14.25	20.95	11.08	6.36	9.34	5.36	7.61	8.93	8.69		9.97	4.68	24.16	12.37	4.9	47.07	11.72	14.31	10.94	3.8	8.31	5.89	6.36	10.05	10.93	9.91	6.49	11.62	17.15	9.79	18.9	14.63	21.51	3.18
2020-05-15	9.94	7.5	7.72	3.37	2.97	21.93	22.03	29.5	6.15	41.95	17.0	17.35	13.23	4.09	46.93	13.95	20.85	10.48	6.18	9.13	5.36	7.61	8.67	8.37		10.07	4.68	23.81	11.87	4.79	46.68	11.72	14.23	10.72	3.88	8.25	5.85	6.44	9.85	12.52	9.72	6.34	11.37	17.12	9.64	18.99	14.02	21.59	3.14
2020-05-18	9.98	7.53	7.89	3.4	2.9	21.46	22.2	29.69	5.94	42.43	16.96	17.7	13.0	4.07	47.99	14.25	21.19	11.22	6.09	9.31	5.57	7.58	8.7	8.37		10.23	4.61	23.98	11.95	4.77	48.39	11.97	14.12	10.94	3.86	8.38	5.94	6.64	9.92	14.26	10.39	6.78	11.21	17.06	9.68	20.3	13.89	21.08	3.14
2020-05-19	9.94	7.67	7.89	3.36	2.92	22.02	22.32	29.72	6.08	42.26	17.08	17.48	13.0	4.07	47.64	14.88	21.97	11.44	6.11	9.28	5.57	7.58	8.67	8.69		10.55	5.01	24.43	12.04	4.92	49.25	12.36	14.31	10.94	3.89	8.38	6.03	6.82	9.89	14.26	10.82	6.95	11.29	16.51	9.86	21.71	14.28	21.22	3.27
2020-05-20	10.14	7.67	7.78	3.36	2.91	22.02	22.34	29.72	6.09	43.04	17.24	17.52	12.89	4.07	48.83	14.88	22.41	11.27	6.45	9.45	5.5	7.87	9.05	8.61		10.58	5.14	24.25	12.86	5.02	48.85	12.01	14.27	11.38	4.16	8.29	6.01	6.78	9.76	14.26	10.95	6.83	11.29	16.51	9.79	23.21	14.15	21.15	3.23
2020-05-21	10.14	7.74	7.78	3.38	2.92	22.11	22.66	29.56	6.01	43.56	17.32	17.18	12.89	4.11	48.69	15.31	22.36	12.0	6.32	9.45	5.42	7.77	8.96	9.0		11.3	5.01	24.45	13.74	4.93	49.38	12.08	14.2	11.38	4.14	8.29	6.42	6.74	9.87	14.26	10.97	6.64	11.21	16.36	9.75	24.74	14.02	21.37	3.23
2020-05-22	9.98	7.74	7.74	3.35	2.9	22.02	22.43	29.69	6.08	42.73	17.4	16.84	12.77	4.09	47.71	15.21	22.32	12.14	6.38	9.54	5.4	7.77	9.21	8.77		10.97	4.94	24.03	13.74	5.0	48.66	12.22	14.12	11.12	4.15	8.29	6.12	6.38	9.59	14.26	11.28	6.95	11.21	16.17	9.64	25.49	13.57	20.79	3.23
2020-05-25	10.1	7.81	8.04	3.4	3.05	23.89	22.63	29.85	6.12	43.04	18.2	16.93	12.86	4.13	47.64	15.38	22.56	12.98	6.61	9.66	5.44	7.71	9.72	8.93		10.97	4.94	24.03	14.7	4.86	48.52	12.76	14.2	11.65	4.16	8.52	6.17	6.65	10.25	14.26	11.3	7.02	11.33	16.48	10.28	25.67	13.83	20.86	3.27
2020-05-26	10.5	8.05	8.15	3.47	3.25	25.3	23.97	30.86	6.2	45.21	18.2	17.01	12.82	4.41	48.55	15.45	22.56	13.22	6.55	9.81	5.5	7.8	9.56	9.12		10.97	5.08	24.2	15.01	4.97	49.31	12.83	14.75	11.65	4.23	8.9	6.24	6.65	10.38	14.26	11.75	7.09	12.11	16.51	10.69	26.37	14.05	21.08	3.27
2020-05-27	10.1	7.88	7.87	3.39	3.22	25.02	22.72	30.7	6.16	43.91	17.6	17.1	12.71	4.48	51.91	14.95	22.32	12.73	6.26	10.39	5.36	7.64	9.47	8.81		11.17	4.94	23.81	13.96	5.0	49.38	12.33	14.34	11.3	4.17	8.43	6.07	6.6	10.14	14.26	11.26	7.2	12.11	16.33	10.42	26.19	13.83	21.0	3.31
2020-05-28	10.14	7.91	7.95	3.38	3.17	24.83	23.23	30.35	6.34	43.82	17.6	16.97	12.73	4.36	53.8	15.05	22.36	13.62	6.33	10.77	5.38	7.71	9.47	8.93		10.97	4.88	23.81	13.69	4.97	48.66	12.33	14.34	11.34	4.27	8.47	6.07	6.72	10.22	14.26	11.26	7.27	11.79	16.51	10.39	26.19	13.86	20.86	3.35
2020-05-29	10.06	7.91	7.76	3.36	3.27	24.83	22.89	30.29	6.26	43.43	17.68	16.5	12.71	4.31	53.24	15.01	22.61	14.41	6.32	10.77	5.42	7.71	9.4	8.93		11.23	4.88	23.78	14.4	4.97	48.98	12.47	14.34	11.34	4.56	8.43	6.2	6.65	10.51	14.26	11.34	7.15	12.16	16.57	10.54	28.0	14.02	21.15	3.35
2020-06-01	10.22	8.67	7.95	3.59	3.37	25.21	23.66	30.23	6.32	44.08	17.92	16.58	12.71	4.35	54.15	15.68	23.2	15.4	6.33	11.47	5.42	7.77	9.56	8.97		11.33	4.88	23.96	14.57	4.89	49.58	12.54	14.42	11.43	4.87	8.74	6.39	6.65	10.59	14.26	11.44	7.24	12.16	17.15	10.95	29.18	14.18	21.73	3.4
2020-06-02	10.14	8.57	7.76	3.65	3.22	24.08	23.14	30.16	6.38	43.39	17.36	16.37	12.66	4.51	50.37	15.65	23.15	15.66	6.14	11.39	5.24	7.9	9.15	9.0		11.43	4.94	23.81	14.04	4.93	50.3	12.22	14.05	11.16	4.8	8.54	6.83	6.59	10.44	14.26	11.19	7.02	11.99	17.58	10.61	29.49	14.18	22.02	3.69
2020-06-03	10.18	8.81	7.7	3.66	3.22	24.64	23.4	30.29	6.2	43.39	17.56	16.71	12.73	4.52	47.14	16.01	22.95	16.75	6.17	11.18	5.61	8.03	9.31	9.16		11.46	5.01	24.13	14.4	5.26	51.35	12.19	14.42	11.56	4.75	8.63	7.3	6.59	10.55	12.28	11.15	7.12	12.28	18.28	10.69	29.49	14.78	21.59	3.69
2020-06-04	10.87	8.74	7.76	3.68	3.27	24.55	23.86	31.24	6.39	43.34	17.6	16.54	12.86	4.41	50.44	16.45	23.0	17.9	6.21	11.71	6.0	8.09	9.28	9.4		11.46	4.94	24.01	14.13	5.61	51.35	12.15	14.53	11.3	5.08	8.83	7.12	6.59	10.48	12.28	11.01	7.11	12.03	18.43	10.65	29.45	14.66	22.02	3.69
2020-06-05	11.11	8.7	8.19	3.89	3.26	24.55	24.03	32.2	6.39	43.26	18.16	16.33	12.86	4.43	51.28	16.31	22.95	18.84	6.27	12.15	6.2	8.09	9.43	9.48		11.49	4.94	24.16	15.09	5.99	50.7	12.47	15.26	11.47	5.42	8.96	7.04	6.82	10.55	13.07	11.19	7.6	12.07	18.31	10.8	29.4	14.88	22.46	3.74
2020-06-08	11.19	8.77	8.75	4.16	3.42	24.83	25.11	33.4	6.41	44.0	18.76	16.41	13.75	4.67	50.37	16.61	23.0	19.75	6.29	12.18	6.32	8.18	9.37	9.79		11.53	5.08	24.48	15.39	5.97	52.01	12.83	15.44	11.56	5.75	9.3	7.02	6.99	10.64	13.07	11.46	8.1	12.2	17.98	10.88	29.53	15.23	23.12	4.03
2020-06-09	10.91	8.81	8.66	4.12	3.32	24.92	24.74	33.02	6.54	45.56	18.76	17.01	14.37	4.91	49.39	16.15	22.95	19.26	6.47	11.97	6.2	8.12	9.43	9.68		11.75	5.01	24.28	15.06	5.72	51.62	12.54	15.19	12.14	5.65	9.28	7.18	6.92	11.23	13.23	11.21	8.1	12.2	17.88	11.1	29.58	14.98	22.9	3.99
2020-06-10	11.11	8.84	8.38	4.16	3.31	24.92	24.83	32.77	6.54	45.91	19.28	17.1	13.87	4.99	48.62	16.45	22.27	17.93	6.55	11.71	6.34	8.44	9.5	9.64		11.75	5.34	24.2	15.25	5.79	51.35	12.58	15.29	11.78	5.8	9.25	7.17	7.05	11.2	13.23	11.17	7.92	12.24	17.85	11.85	29.36	15.01	22.39	3.99
2020-06-11	10.42	8.46	7.83	3.88	3.17	25.11	23.11	32.07	6.32	42.78	19.0	16.67	12.91	4.68	46.93	15.31	21.19	16.69	6.09	10.77	5.9	7.9	8.89	9.12		11.69	5.08	22.82	14.21	5.44	47.8	12.15	14.23	11.12	5.4	8.63	6.97	6.69	10.42	13.23	10.55	7.38	11.62	17.18	11.62	28.39	14.88	22.17	3.69
2020-06-12	10.3	8.46	7.66	3.68	3.16	24.92	24.26	31.56	6.24	42.0	18.56	16.67	13.23	4.92	47.29	15.55	21.39	15.54	6.26	11.27	5.86	7.83	9.05	9.48		11.62	4.94	23.31	14.13	5.44	49.12	11.94	14.49	10.81	5.2	8.63	6.89	6.76	10.22	13.23	10.97	7.88	11.29	16.94	11.62	27.25	14.78	21.95	3.69
2020-06-15	9.82	8.05	7.59	3.5	3.02	23.42	22.77	30.99	6.24	41.04	18.6	15.99	13.0	4.81	43.99	14.88	20.75	14.83	6.25	11.27	5.46	7.67	8.74	9.24		11.82	4.75	22.82	13.16	5.24	47.47	11.58	13.9	11.03	4.9	8.04	6.99	6.69	9.73	13.07	10.51	7.63	11.29	16.81	10.88	25.67	14.66	22.46	3.82
2020-06-16	10.18	8.22	7.7	3.63	3.04	25.21	23.23	31.56	6.22	42.78	19.08	16.28	13.05	4.89	44.69	15.51	21.44	15.86	6.32	11.3	5.68	7.74	9.08	9.68		11.62	4.81	23.11	13.41	5.28	48.13	11.65	14.31	11.34	5.19	8.4	6.99	6.78	10.12	12.68	10.84	7.85	11.37	17.12	11.32	26.06	14.85	22.9	3.82
2020-06-17	10.26	8.19	7.68	3.62	3.09	24.08	23.0	31.56	6.24	41.73	18.88	16.41	13.16	4.89	43.92	15.35	21.34	16.05	6.37	11.18	6.07	7.64	8.89	9.48		11.75	4.75	22.99	13.27	5.35	48.0	11.65	14.2	11.03	5.09	8.4	6.88	6.69	10.0	12.68	10.86	8.24	11.21	17.12	11.18	26.28	14.85	23.12	3.78
2020-06-18	10.26	8.22	7.66	3.57	3.17	24.83	23.11	32.7	6.28	41.73	19.12	16.16	13.64	4.81	43.85	15.28	21.39	16.22	6.32	11.12	6.49	7.64	8.96	9.52		11.75	4.75	23.11	13.08	5.46	47.54	11.86	14.2	10.94	4.97	8.31	6.8	6.74	10.0	12.68	11.09	8.13	11.21	16.97	11.02	26.37	14.91	23.34	3.69
2020-06-19	10.42	8.43	7.98	3.72	3.18	24.83	23.66	34.29	6.3	43.04	19.32	16.37	14.01	4.89	44.41	15.58	21.97	17.36	6.55	11.5	6.94	7.83	9.12	10.03		11.85	4.81	23.31	13.74	5.61	47.8	12.15	14.38	11.21	5.23	8.69	6.86	6.99	10.21	12.68	11.32	8.53	11.29	16.97	11.25	26.46	15.49	23.85	3.78
2020-06-22	10.54	8.32	7.89	3.8	3.19	25.02	23.57	34.93	6.47	42.6	19.32	16.24	14.01	5.14	47.5	15.65	22.17	18.56	7.01	11.36	7.42	7.87	9.75	9.95		11.82	4.81	23.31	14.02	5.63	48.13	12.4	14.49	11.07	5.19	8.69	6.79	6.9	10.19	12.68	11.3	8.67	11.37	17.21	11.29	26.5	15.45	23.34	3.82
2020-06-23	10.67	8.29	7.78	3.85	3.19	25.21	23.23	34.74	6.93	42.26	19.2	16.33	14.14	5.12	50.79	15.51	22.07	17.27	7.13	11.36	7.26	7.93	9.72	9.99		11.69	4.81	23.58	13.82	5.85	48.66	12.4	14.64	11.16	5.3	9.14	6.79	6.9	10.07	12.84	11.17	8.53	11.46	17.73	11.14	26.37	15.36	23.48	3.82
2020-06-24	10.54	8.22	7.59	3.75	3.16	25.21	23.0	34.61	7.41	41.73	19.2	16.16	14.01	4.93	50.44	15.21	21.78	16.57	6.87	11.24	7.76	7.87	9.53	9.56		11.69	4.75	23.41	13.25	5.85	47.8	12.11	14.64	10.94	5.22	8.83	6.72	6.74	9.97	12.99	11.17	8.39	11.46	17.95	11.06	26.19	15.29	23.85	3.74
2020-06-25	10.58	8.19	7.66	3.67	3.15	25.21	22.83	34.29	7.33	41.73	19.2	15.99	13.78	4.89	47.36	15.15	21.68	17.09	7.07	11.24	7.86	7.9	9.69	9.6		11.53	4.61	23.21	13.19	6.25	47.67	12.11	14.45	10.72	5.2	8.76	6.58	6.76	9.93	13.07	11.3	8.82	11.21	17.73	10.91	25.93	15.2	24.29	3.74
2020-06-26	10.34	8.15	7.57	3.6	3.15	25.11	22.77	34.61	7.18	41.3	19.16	16.07	14.19	4.84	46.79	15.05	22.12	17.08	6.88	11.59	7.66	7.74	9.4	9.48		11.53	4.55	23.24	13.03	6.25	47.54	12.33	14.34	10.58	5.11	8.58	6.49	6.69	9.9	13.07	11.26	8.78	11.29	17.73	10.84	25.49	15.04	24.07	3.74
2020-06-29	9.98	7.91	7.16	3.43	3.37	24.64	21.97	33.53	6.68	39.78	18.6	15.52	14.05	4.79	49.04	14.61	21.73	16.4	6.61	11.36	7.18	7.74	9.08	8.93		11.69	4.28	22.84	12.26	6.47	45.89	11.58	13.9	10.14	5.2	8.22	6.33	6.51	9.45	13.07	11.03	8.46	11.04	17.3	10.42	25.05	14.78	23.7	3.57
2020-06-30	9.74	7.88	7.14	3.38	3.13	24.92	21.63	32.96	6.24	39.56	18.84	15.52	14.17	4.83	48.76	14.38	21.73	15.49	6.34	11.56	7.68	7.8	8.89	8.85		11.56	4.22	22.64	12.09	6.6	45.43	11.83	13.61	9.78	5.2	8.22	6.35	6.32	9.23	13.07	11.09	8.21	11.04	17.27	10.39	24.96	14.78	23.99	3.48
2020-07-01	9.98	8.01	7.36	3.45	3.35	24.92	22.37	34.17	6.48	39.95	19.04	15.56	14.14	4.87	52.12	14.88	22.56	15.94	6.55	11.65	8.21	7.83	9.15	9.24		11.53	4.48	22.92	12.92	6.6	46.75	12.01	13.83	10.23	5.23	8.54	6.29	6.53	9.3	13.07	11.34	8.6	11.17	17.43	10.54	25.18	14.85	24.54	3.57
2020-07-02	9.86	7.98	7.33	3.55	3.46	25.02	22.26	34.42	6.63	40.78	19.2	15.47	14.21	4.81	55.76	14.88	22.71	16.71	6.48	11.56	8.74	7.8	9.08	9.04		11.49	4.42	22.89	13.0	6.71	46.42	12.22	13.83	10.27	5.23	8.54	6.33	6.49	9.26	13.07	11.42	8.42	11.13	17.7	10.46	25.4	14.98	24.29	3.48
2020-07-03	9.9	7.94	7.23	3.56	3.37	25.02	22.32	35.56	6.42	40.43	19.44	15.77	13.78	4.77	55.97	14.88	22.76	15.98	6.44	11.94	8.4	8.25	9.12	9.08		11.59	4.48	22.94	12.89	6.6	46.28	12.36	13.83	10.36	5.2	8.52	6.66	6.49	9.28	13.07	11.38	8.49	11.17	17.98	10.24	25.4	15.29	23.78	3.48
2020-07-06	10.02	8.15	7.25	3.57	3.61	25.11	22.89	34.42	6.43	40.87	19.4	15.81	13.8	4.92	54.78	15.38	22.95	16.05	6.53	11.94	8.28	8.25	9.24	9.24		11.56	4.42	23.21	13.33	6.47	47.67	12.36	14.01	10.58	5.15	8.74	6.66	6.51	9.35	13.07	11.42	8.53	11.25	17.85	10.24	25.49	15.39	23.99	3.65
2020-07-07	9.98	8.19	7.38	3.5	3.76	25.11	23.17	34.42	6.47	41.04	19.44	15.56	13.78	4.99	55.83	15.65	22.85	15.49	6.55	11.8	8.4	8.09	9.12	9.08		11.56	4.42	23.54	13.19	6.12	47.67	12.4	14.01	10.36	5.02	8.65	6.66	6.61	9.88	13.07	11.73	8.46	11.41	17.73	10.5	25.49	15.33	24.21	3.61
2020-07-08	9.98	8.26	7.38	3.48	3.91	25.11	23.14	34.48	6.59	41.04	19.24	15.47	13.37	5.0	56.11	15.78	23.39	15.52	6.71	11.8	8.16	8.25	9.18	9.08		11.46	4.48	23.66	13.3	6.38	48.0	12.79	13.98	10.36	5.0	8.81	6.67	6.61	10.12	13.07	11.61	8.31	11.37	17.73	10.54	25.49	15.29	24.43	3.61
2020-07-09	10.3	8.39	7.55	3.59	3.79	25.21	23.74	34.48	6.62	41.52	19.2	15.6	13.55	5.16	55.62	16.08	23.44	16.12	6.73	11.74	8.72	8.6	9.28	9.16		11.46	4.42	23.98	13.47	6.34	49.51	13.69	14.12	10.54	5.0	8.97	6.97	6.82	10.12	13.07	11.65	8.39	11.41	17.85	10.65	26.81	15.29	24.72	3.74
2020-07-10	10.1	8.29	7.55	3.54	3.88	25.21	23.69	34.23	6.47	41.65	19.12	15.56	13.55	5.08	55.34	15.88	23.44	16.19	6.7	11.68	9.1	8.5	9.31	9.16		11.43	4.42	23.71	13.3	6.69	48.92	14.33	14.05	10.58	5.05	8.99	6.83	6.67	9.93	13.07	11.48	8.42	11.41	17.88	10.84	26.72	15.39	24.14	3.69
2020-07-13	10.06	8.26	7.42	3.55	3.84	25.11	23.57	34.55	6.65	41.3	19.08	15.52	13.46	5.08	56.6	15.98	23.54	16.05	6.66	11.77	8.62	8.69	9.31	9.0		11.3	4.35	24.13	13.36	6.65	49.31	14.72	14.12	10.58	5.08	8.9	6.83	6.69	9.83	13.07	11.44	8.49	11.41	18.1	10.88	26.72	15.42	23.63	3.65
2020-07-14	10.06	8.29	7.36	3.53	3.84	25.02	23.54	34.29	6.59	41.34	19.04	15.6	13.46	5.07	56.18	16.05	23.59	15.91	6.74	11.68	8.68	8.69	9.47	9.0		11.04	4.42	24.08	13.36	6.52	49.86	15.54	14.12	10.76	4.89	9.06	6.84	6.69	9.83	13.07	11.55	8.46	11.54	18.72	10.8	26.59	15.42	23.34	3.61
2020-07-15	10.02	8.29	7.46	3.52	3.87	24.83	23.6	33.97	6.44	41.6	19.08	15.39	13.53	5.12	58.49	16.08	23.54	15.89	6.73	11.65	8.59	8.73	9.34	9.0		11.23	4.42	24.11	13.96	6.6	49.8	15.22	14.45	10.76	4.65	8.95	6.88	6.82	9.93	13.07	11.61	8.39	11.41	18.76	10.65	26.59	15.61	23.7	3.65
2020-07-16	10.06	8.29	7.51	3.52	3.87	24.83	23.6	34.29	6.43	41.73	19.2	15.34	13.46	5.1	58.49	16.08	23.54	16.99	6.7	11.83	8.58	8.6	9.37	8.81		11.43	4.35	24.11	14.18	6.52	49.86	15.33	14.38	10.72	4.68	8.92	6.97	6.8	9.83	13.07	11.84	8.24	11.37	18.39	10.72	27.73	16.15	24.07	3.65
2020-07-17	10.38	8.57	7.53	3.53	3.78	24.83	23.74	34.61	6.54	42.04	19.56	15.39	13.73	5.12	59.26	16.08	24.03	17.44	6.67	11.83	8.52	8.6	9.28	8.81		11.33	4.42	23.86	14.13	6.52	49.66	15.4	14.34	10.76	4.58	8.97	6.9	6.86	9.97	11.88	11.81	8.28	11.41	18.39	10.8	27.69	15.96	23.63	3.78
2020-07-20	10.34	8.46	7.61	3.49	3.78	24.92	23.29	34.1	6.54	40.95	19.84	14.96	14.19	5.07	56.74	15.88	24.12	17.44	6.51		8.42	8.25	9.15	8.45		11.27	4.35	23.51	13.44	6.32	48.97	15.22	14.31	10.76	4.37	8.74	6.85	6.82	9.83	11.88	11.59	8.03	11.54	18.6	11.06	27.42	15.68	22.9	3.74
2020-07-21	10.3	8.5	7.38	3.48	3.75	24.83	23.29	34.42	6.47	40.6	19.92	15.47	13.96	5.07	57.79	15.91	24.07	17.37	6.6		9.01	8.25	9.31	8.02		11.23	4.42	23.71	13.63	6.27	49.04	15.01	14.31	10.63	4.47	8.71	6.8	6.9	9.76	13.47	11.63	8.13	11.66	18.6	11.29	27.42	15.77	22.46	3.74
2020-07-22	10.06	8.43	7.27	3.46	3.73	24.92	22.83	33.97	6.47	40.0	20.56	15.47	13.96	5.04	55.34	15.58	23.73	17.97	6.55		8.89	8.12	9.5	8.18		11.27	4.42	23.51	13.69	6.23	48.48	14.69	14.31	10.45	4.3	8.6	6.74	6.84	9.54	13.47	11.63	8.03	11.54	18.23	11.14	27.42	15.77	22.83	3.86
2020-07-23	10.1	8.36	7.25	3.38	3.87	24.92	22.74	33.97	6.51	39.91	20.36	15.22	13.82	5.05	55.41	15.58	23.73	18.35	6.54		8.71	8.18	9.43	8.02		11.23	4.35	23.68	13.58	5.85	49.1	14.44	14.23	10.23	4.33	8.53	6.81	6.84	9.69	13.47	11.67	7.88	11.41	18.19	10.8	27.47	15.8	23.34	3.86
2020-07-24	9.57	8.01	6.84	3.15	3.66	24.92	21.8	32.67	6.06	37.91	19.52	15.39	13.0	5.03	51.56	14.85	22.56	17.2	6.25		8.1	7.83	9.05	7.46		10.91	4.02	22.77	12.64	5.68	47.17	14.15	13.61	9.78	4.03	8.02	6.48	6.51	9.02	13.47	11.11	7.49	10.71	17.18	10.12	26.81	15.55	23.05	3.65
2020-07-27	8.93	7.53	6.37	2.93	3.4	24.46	20.29	30.41	5.69	35.26	18.36	14.62	12.45	4.89	47.99	13.81	20.8	16.0	5.82		7.78	7.83	8.45	6.94		10.65	3.76	21.68	11.76	5.28	44.2	13.33	12.7	9.12	3.75	7.46	6.03	6.11	8.39	13.47	10.74	6.97	10.14	16.03	9.52	25.84	14.66	22.24	3.31
2020-07-28	9.29	7.91	6.71	3.05	3.42	24.55	21.6	32.48	5.69	36.43	19.12	14.7	13.23	4.92	49.74	14.48	22.07	16.99	6.18	11.01	8.33	7.87	8.96	7.21		10.71	4.02	22.67	12.34	5.57	46.83	13.72	13.43	9.43	3.86	7.97	6.15	6.4	8.58	13.47	11.32	7.45	10.71	17.14	9.94	26.28	15.1	22.54	3.61
2020-07-29	8.89	7.67	6.54	2.84	3.24	24.36	21.09	31.57	5.72	34.87	18.92	15.05	13.0	5.0	46.93	13.91	21.1	15.98	5.94	10.25	8.2	7.83	8.64	6.97		11.46	3.89	22.1	11.49	5.35	43.86	13.51	13.03	9.12	3.74	7.69	6.1	6.28	8.15	13.47	11.0	7.04	10.1	16.86	9.71	26.28	14.98	21.95	3.4
2020-07-30	8.97	7.81	6.48	2.97	3.28	24.46	21.23	31.96	5.77	35.3	19.68	14.96	13.23	4.97	47.78	14.25	21.58	16.01	5.97	10.13	8.2	7.8	8.7	7.01		11.1	4.02	22.39	11.68	5.35	45.24	13.44	13.47	8.98	3.73	7.71	6.17	6.36	8.25	13.47	11.18	7.12	10.34	16.98	9.64	26.33	15.26	22.1	3.44
2020-07-31	8.81	7.77	6.37	3.18	3.31	24.46	20.92	31.77	5.69	35.13	19.68	14.87	13.05	4.92	46.79	14.15	21.44	15.77	5.88	10.19	7.96	7.74	8.67	6.94		10.75	4.02	22.07	11.21	5.24	45.24	13.22	13.39	8.89	3.8	7.67	6.13	6.32	8.82	13.47	10.98	6.81	10.34	17.47	9.3	26.33	14.56	21.81	3.48
2020-08-03	9.05	8.01	6.52	3.4	3.44	24.64	21.23	32.35	6.01	37.56	20.0	14.96	13.23	4.97	49.11	14.51	22.78	16.64	6.04	10.83	8.31	7.87	8.99	7.16		10.78	3.95	22.77	11.54	5.46	46.41	13.83	13.58	9.21	3.87	7.97	6.25	6.42	9.42	13.47	11.58	7.27	10.51	17.77	9.68	27.34	15.04	22.24	3.57
2020-08-04	9.21	8.19	6.69	3.35	3.59	27.17	21.63	32.67	5.99	39.39	20.16	15.13	13.87	5.03	51.49	14.71	23.36	16.43	6.07	10.98	8.42	7.93	9.08	7.58		10.94	4.09	23.09	11.82	5.48	47.03	14.37	14.01	9.29	3.87	8.02	6.31	6.49	9.59	13.47	11.63	7.42	10.63	17.99	9.79	27.86	15.52	22.61	3.65
2020-08-05	9.33	8.29	6.74	3.35	3.64	27.45	22.12	33.32	6.01	40.0	20.4	15.13	13.96	5.11	53.66	15.11	23.65	16.68	6.19	11.06	8.8	8.03	9.22	7.58		11.04	4.09	23.31	12.01	5.77	47.38	14.65	14.89	9.47	3.93	8.09	6.53	6.63	9.69	13.47	12.19	7.63	11.13	17.87	9.9	27.91	15.77	22.75	3.61
2020-08-06	9.29	8.22	6.71	3.39	3.73	27.08	21.83	33.19	6.01	39.43	20.24	14.83	13.91	5.27	53.59	14.95	23.53	16.57	6.09	11.01	8.8	7.83	9.09	7.46		11.01	4.02	23.21	11.82	5.63	48.0	14.4	14.97	9.43	4.11	8.02	6.66	6.61	9.85	13.47	12.17	7.67	11.21	17.79	9.9	29.36	15.77	22.1	3.57
2020-08-07	9.21	8.19	6.71	3.4	3.75	27.17	21.75	33.58	6.01	39.04	20.16	14.83	13.91	5.24	55.06	15.18	23.42	17.09	6.09	11.19	8.75	7.87	9.05	7.44		10.97	4.09	23.36	11.87	5.55	48.48	15.22	14.82	9.43	4.06	7.97	6.67	6.84	9.83	13.47	12.24	8.03	11.13	17.77	9.98	29.31	15.65	21.66	3.57
2020-08-10	9.33	8.22	6.76	3.55	4.01	28.58	21.75	33.58	6.01	39.47	20.28	15.05	14.28	5.2	54.08	15.21	23.94	17.13	6.22	11.19	8.75	7.87	9.12	7.61		10.94	4.22	23.41	12.53	5.55	48.69	15.29	14.67	9.92	4.05	8.06	6.79	6.76	9.81	13.47	12.29	8.17	11.04	17.75	10.24	29.97	15.61	21.95	3.65
2020-08-11	9.29	8.77	7.04	3.68	4.22	28.3	21.97	33.45	6.06	39.34	20.28	15.26	14.19	5.15	54.71	15.48	24.29	17.06	6.23	11.17	8.78	7.87	9.39	7.53		11.04	4.28	23.31	12.48	5.59	48.35	15.01	15.19	9.87	4.05	8.3	6.84	6.84	9.73	11.88	12.27	8.17	10.88	17.75	10.2	29.71	15.55	22.02	3.74
2020-08-12	9.7	8.77	7.08	3.81	4.16	28.3	22.37	33.45	6.06	39.52	20.2	15.13	14.19	5.15	53.94	15.61	24.23	16.64	6.24	10.95	8.67	8.09	9.22	7.5		10.97	4.28	23.56	12.37	5.55	49.17	14.72	15.26	9.87	4.02	8.25	6.88	6.9	9.88	12.84	12.29	8.06	11.04	17.63	10.16	29.53	15.39	21.51	3.74
2020-08-13	9.66	8.81	7.1	3.75	4.11	27.92	22.63	33.58	6.01	40.82	20.32	15.09	14.1	5.5	55.13	15.85	24.0	16.64	6.47	10.99	8.73	8.09	9.59	7.5		10.84	4.35	23.78	12.5	5.59	50.14	14.76	15.37	9.78	4.12	8.46	6.94	7.26	10.14	12.84	12.39	8.17	11.37	17.71	10.28	29.53	15.65	21.73	3.69
2020-08-14	9.9	8.74	6.95	3.65	3.95	27.36	22.26	33.45	6.01	39.87	20.36	14.83	14.01	5.42	54.99	15.68	23.94	16.62	6.41	11.12	8.73	8.06	9.35	7.65		11.04	4.55	23.71	12.59	5.48	49.93	14.97	15.15	9.69	4.05	8.32	7.02	7.15	10.29	12.84	12.19	8.03	11.62	18.31	10.05	28.57	15.65	21.88	3.74
2020-08-17	10.02	8.91	6.84	3.64	3.97	28.39	22.09	35.13	6.07	39.56	20.24	14.92	13.87	5.44	56.04	15.68	23.59	16.36	6.4	11.02	8.61	7.99	9.39	7.45		11.04	4.61	23.81	12.45	5.44	49.73	15.15	15.44	9.74	4.01	8.23	7.07	7.57	10.26	12.84	12.29	8.13	11.83	18.78	10.12	29.18	15.65	21.66	3.74
2020-08-18	9.94	8.84	6.95	3.72	4.14	28.39	21.92	34.94	6.08	38.78	21.04	15.39	13.82	5.48	56.04	15.48	23.88	16.29	6.42	10.97	8.76	8.15	9.52	7.27		10.94	4.55	23.73	12.61	5.46	49.66	15.51	16.03	9.83	4.01	8.18	7.02	7.44	10.24	12.84	12.22	8.31	11.87	18.78	10.09	29.45	15.65	21.88	3.78
2020-08-19	9.86	8.84	7.04	3.69	4.11	28.2	22.03	35.0	6.08	39.39	21.12	15.34	14.23	5.75	55.69	15.55	24.17	16.43	6.44	11.41	9.37	8.18	9.59	7.15		10.94	4.42	23.73	12.7	5.46	49.8	15.51	16.8	10.23	4.29	8.27	6.95	7.57	10.26	12.84	12.27	8.28	11.79	18.8	10.2	29.45	15.91	22.1	3.82
2020-08-20	9.78	9.34	7.01	3.67	4.02		21.83	35.78	6.16	39.39	20.8	15.22	14.83	5.74	54.78	15.55	24.23	16.22	6.38	11.45	9.48	8.09	9.62	7.34		11.01	4.48	23.83	12.64	5.39	49.04	15.12	16.58	10.41	4.26	8.18	6.88	7.48	10.69	12.84	12.19	8.24	11.66	18.56	10.16	30.85	15.91	21.88	3.78
2020-08-21	9.9	9.52	7.01	3.75	4.08		22.23	37.01	6.16	39.87	20.88	15.3	15.1	5.91	54.71	16.21	24.35	16.8	6.72	11.53	9.43	8.12	10.29	7.3		11.01	4.42	24.01	12.72	5.55	49.73	15.15	16.8	10.54	4.28	8.39	6.97	7.48	10.98	12.84	12.32	8.35	12.03	19.28	10.35	31.86	16.29	22.02	3.82
2020-08-24	10.02	9.43	7.16	3.83	4.29		22.63	37.4	6.36	40.78	20.92	15.69	15.28	5.87	55.97	16.28	24.46	16.94	6.82	12.33	10.08	8.18	10.59	7.5		11.01	4.55	24.54	13.55	5.57	50.42	15.19	16.83	10.63	4.28	8.55	7.22	7.57	10.93	12.84	12.54	8.46	12.24	19.53	10.42	32.13	16.32	22.32	3.91
2020-08-25	9.9	9.48	7.25	3.83	4.25		22.54	36.94	6.38	41.21	21.2	15.52	14.87	5.91	57.23	16.48	24.35	16.64	6.76	13.19	10.06	8.18	10.42	8.02		11.01	4.55	24.75	13.47	5.5	50.97	15.87	16.83	10.45	4.21	8.53	7.22	7.69	10.93	12.84	12.42	8.39	12.32	19.47	10.35	32.26	16.8	22.46	3.91
2020-08-26	9.94	9.52	7.36	3.88	4.48		22.46	36.88	6.36	41.39	21.04	15.64	15.42	6.18	56.32	16.48	24.52	16.27	6.78	13.48	10.1	8.41	10.69	8.02		11.01	4.48	24.52	13.41	5.55	50.76	15.9	17.16	10.58	4.2	8.64	7.24	7.71	11.01	12.84	12.24	8.31	12.24	19.45	10.42	32.35	16.77	22.32	3.86
2020-08-27	10.26	9.65	7.36	3.88	4.31		22.32	36.88	6.38	41.39	21.12	16.24	16.49	6.37	55.69	16.51	24.52	16.4	6.82	13.34	10.05	8.34	10.69	7.94		11.01	4.48	25.25	13.55	5.59	50.42	15.9	17.16	10.98	4.34	8.71	7.21	7.8	11.03	12.84	12.29	8.35	13.02	19.45	10.46	33.08	16.8	22.54	3.91
2020-08-28	10.14	9.61	7.33	3.85	4.29		23.14	37.07	6.28	41.78	20.96	16.2	16.1	6.26	56.42	16.75	24.23	16.22	6.78	13.48	9.82	8.31	10.52	7.9		11.33	4.61	25.28	13.81	5.97	51.25	15.76	16.83	10.72	4.25	8.76	7.22	7.61	10.96	14.26	12.29	8.17	12.73	19.57	10.46	33.08	16.73	22.24	3.91
2020-08-31	10.14	9.52	7.18	3.82	4.25	31.48	23.37	36.23	6.36	43.39	20.4	15.81	15.97	6.26	55.47	17.15	24.06	15.8	6.91	13.29	9.41	8.25	11.02	7.65		11.2	4.48	25.08	13.64	5.81	51.18	15.87	16.61	10.54	4.26	8.62	7.26	7.4	10.86	14.26	12.42	8.1	12.82	19.14	10.28	32.62	16.63	22.32	3.91
2020-09-01	10.1	9.48	7.23	3.85	4.19	33.69	23.63	36.81	6.32	44.78	20.44	15.99	16.24	6.34	54.6	17.45	24.23	16.01	6.92	13.2	10.06	8.28	11.06	7.8		11.17	4.48	25.28	13.73	6.12	52.07	16.87	16.83	10.81	4.33	8.74	7.3	7.46	10.77	14.26	12.54	8.46	12.86	19.1	10.24	32.58	16.7	22.39	3.91
2020-09-03	10.1	9.52	7.27	3.86	4.13	36.03	24.09	36.69	6.32	44.95	20.4	15.94	16.33	6.2	54.74	17.32	24.23	16.89	6.88	13.56	10.05	8.25	10.82	8.02		11.17	4.42	25.53	13.64	5.97	52.35	18.05	17.41	10.81	4.31	8.83	7.63	7.51	10.62	14.26	12.65	8.56	12.69	19.1	10.09	32.35	17.08	22.54	3.95
2020-09-04	10.14	9.48	7.21	3.83	4.13	38.51	24.03	36.49	6.36	44.6	20.36	15.73	15.92	6.2	54.82	17.35	24.17	16.8	6.82	13.46	9.99	8.28	10.72	7.9		11.07	4.48	25.33	13.41	6.03	51.52	18.23	17.14	10.67	4.35	9.06	7.61	7.63	10.96	15.45	12.62	8.49	12.49	19.1	10.2	31.7	17.04	22.1	3.91
2020-09-07	10.18	9.34	7.7	3.94	4.05	41.18	23.17	35.59	6.45	42.65	20.16	15.34	15.97	6.12	54.09	16.68	24.06	16.41	6.77	13.65	9.79	8.5	10.72	7.71		10.97	4.42	24.57	13.18	5.9	49.73	18.55	16.68	10.58	4.6	8.9	7.48	7.59	10.77	15.45	12.39	8.28	11.95	19.2	10.09	31.7	16.63	22.24	3.82
2020-09-08	10.22	9.25	8.08	3.97	4.13	44.04	23.31	35.78	6.44	43.39	20.4	15.39	16.2	6.16	53.21	17.05	24.0	16.57	6.78	13.78	10.05	8.57	10.86	7.73		11.1	4.48	25.08	13.38	5.99	49.73	18.51	16.79	10.85	4.61	9.11	7.53	7.61	10.79	15.45	12.47	8.35	12.49	19.41	10.24	32.07	16.63	22.46	3.86
2020-09-09	10.26	9.39	8.08	3.98	4.16	44.98	23.29	36.56	6.5	42.87	20.8	15.22	16.2	6.0	53.36	16.88	23.77	16.75	6.99	14.06	10.64	8.63	11.32	7.75		10.91	4.42	24.92	13.47	6.03	49.52	18.62	17.25	11.03	4.83	9.15	7.45	7.73	10.81	15.45	12.39	8.64	12.73	19.26	10.28	32.81	16.53	22.17	3.86
2020-09-10	10.18	9.39	7.83	4.18	4.24	42.16	23.11	36.43	6.48	42.0	21.04	15.39	16.01	6.08	53.72	16.88	23.94	16.69	6.96	13.82	10.56	8.57	11.26	7.84		10.91	4.48	24.92	14.01	5.99	49.73	18.51	18.21	11.38	4.79	9.22	7.5	7.86	11.01	15.45	12.42	8.49	12.44	19.26	10.31	32.9	16.36	22.39	3.86
2020-09-11	10.14	9.34	7.91	4.2	4.18	40.57	23.09	36.36	6.47	41.43	21.12	15.34	16.51	6.15	53.65	17.08	24.0	17.41	6.99	13.92	10.8	8.69	11.26	7.88		10.84	4.48	24.9	13.81	5.97	49.59	18.05	18.06	11.43	4.9	9.2	7.77	8.09	11.56	13.23	12.37	8.53	12.69	19.24	10.35	32.44	16.46	22.24	3.91
2020-09-14	10.39	9.52	8.45	4.48	4.23	39.17	23.11	37.2	6.47	42.26	20.96	15.39	16.65	6.15	52.92	17.08	24.69	17.32	7.4	14.07	10.89	9.04	11.46	8.02		11.1	4.48	24.97	14.39	5.97	49.31	18.08	17.94	11.21	4.87	9.15	7.75	8.34	11.63	13.23	12.44	9.1	12.98	19.47	10.16	32.44	16.67	22.46	4.2
2020-09-15	10.31	9.56	8.4	4.66	4.16	40.43	23.26	38.63	6.47	41.78	20.96	15.47	16.61	6.15	53.07	16.95	24.58	17.04	7.48	13.87	11.11	9.17	11.42	7.98		10.97	4.48	25.33	14.21	6.08	49.93	18.12	17.98	11.12	4.67	9.27	7.66	8.71	11.51	13.23	12.49	9.32	12.82	20.01	10.12	32.49	16.73	22.61	4.16
2020-09-16	10.27	9.52	8.25	4.98	4.24	39.45	23.14	38.24	6.47	41.87	20.88	15.77	16.35	6.1	53.07	16.81	24.58	16.99	7.51	13.85	10.76	9.24	11.29	8.06		11.01	4.75	25.58	14.39	6.12	49.73	17.87	17.9	11.25	4.63	9.41	7.65	8.73	11.65	13.23	12.49	9.89	12.86	19.97	10.24	32.62	16.67	22.83	4.2
2020-09-17	10.35	9.65	8.34	5.23	4.53	39.17	23.11	37.91	6.47	42.08	20.92	15.94	16.06	6.34	53.29	16.88	24.46	16.7	7.48	13.75	10.87	9.08	11.26	8.18		11.04	4.68	25.33	14.27	6.25	49.52	17.44	17.98	11.34	4.72	9.43	7.58	8.94	11.84	13.23	12.85	9.64	12.86	19.97	10.24	33.68	16.46	22.83	4.29
2020-09-18	10.31	9.74	8.3	5.16	4.73	39.07	23.4	39.47	6.54	42.34	20.96	15.94	16.01	6.58	53.36	17.22	24.58	16.88	7.63	13.87	10.89	9.27	11.29	8.37		11.04	4.75	25.94	14.27	6.21	50.07	17.22	18.4	11.34	4.64	9.62	7.62	8.73	11.8	11.88	13.0	10.18	12.82	19.87	10.24	33.68	16.6	22.97	4.41
2020-09-21	10.22	9.88	8.28	4.91	4.64	38.89	23.29	39.47	6.52	43.0	21.0	15.77	16.29	6.53	53.58	17.18	24.98	16.68	7.43	13.75	11.09	9.2	10.96	8.33		11.07	4.75	25.94	14.5	6.12	50.28	17.55	18.25	11.43	4.59	9.57	7.86	8.59	11.49	12.04	13.0	9.96	13.23	19.85	10.39	33.73	16.63	23.26	4.58
2020-09-22	10.22	10.01	8.32	4.97	4.63	39.03	23.23	39.08	6.54	43.39	21.04	15.69	16.29	6.5	52.92	17.22	24.93	16.61	7.63	13.77	11.15	9.27	11.09	8.29		11.07	4.81	25.99	14.5	6.05	49.66	17.8	18.09	11.43	4.55	9.55	7.91	8.82	11.51	13.79	12.92	10.18	13.02	19.63	10.42	33.73	16.91	23.05	4.54
2020-09-23	10.43	10.1	8.23	5.1	4.65	38.89	23.63	38.95	6.48	43.34	21.04	15.73	16.51	6.26	53.21	17.52	26.09	16.68	7.59	13.7	10.99	9.2	11.12	8.29		11.1	4.81	25.89	14.5	6.05	50.21	17.87	18.13	11.29	4.6	9.62	7.95	8.82	11.63	13.79	13.05	10.18	13.19	19.57	10.8	34.19	16.77	23.12	4.54
2020-09-24	10.43	9.97	8.13	5.16	4.65	38.89	23.34	38.95	6.51	42.87	21.12	15.52	16.51	6.1	53.07	17.35	25.74	16.88	7.55	13.85	10.87	9.27	11.19	8.21		11.14	5.21	25.58	14.13	6.03	50.76	17.44	18.4	11.29	4.6	9.62	7.95	8.82	11.68	13.79	12.97	10.71	13.02	19.47	10.72	34.14	16.67	22.75	4.5
2020-09-25	10.31	9.97	7.91	5.11	4.57	38.23	23.29	38.95	6.48	43.04	21.16	15.39	16.29	5.88	51.9	17.48	25.62	16.83	7.63	14.6	10.93	9.27	11.19	8.1		11.1	5.14	25.73	13.98	5.97	50.49	17.19	18.21	11.24	4.57	9.39	7.98	8.65	11.58	13.79	13.02	10.93	12.94	19.41	10.65	34.23	16.53	22.46	4.67
2020-09-28	10.35	10.15	7.91	5.03	4.6	38.23	23.57	39.14	6.55	43.21	21.28	15.43	16.29	5.81	50.38	18.12	25.8	16.88	8.15	14.67	11.44	9.55	11.76	8.21		11.17	5.08	25.89	13.96	5.94	49.86	16.87	18.21	11.34	4.57	9.62	8.05	8.75	11.58	12.68	13.35	11.54	12.9	19.49	10.72	34.0	16.53	22.24	4.88
2020-09-29	10.18	10.06	7.95	5.12	4.59	38.04	23.2	38.37	6.75	41.73	21.28	15.43	15.78	5.88	48.77	17.75	25.39	16.92	8.71	14.43	11.11	9.59	11.52	7.94		11.04	4.88	25.43	13.64	5.94	49.38	16.87	17.98	11.34	4.56	9.64	8.0	9.27	11.63	12.68	13.33	10.89	12.86	19.32	10.46	33.54	16.67	22.24	4.8
2020-09-30	10.22	10.1	8.19	5.48	4.59	37.95	23.29	39.4	6.81	42.34	21.2	15.43	15.83	6.29	50.38	17.72	26.67	17.08	8.82	14.53	11.19	9.71	11.89	7.98		11.04	4.88	25.33	13.76	5.92	49.24	16.9	18.32	11.52	4.56	9.76	8.02	9.38	11.94	13.47	13.35	11.22	12.86	19.41	10.65	33.54	16.56	22.54	4.84
2020-10-01	10.31	10.1	8.34	5.86	4.68	37.95	23.37	40.24	7.18	42.47	21.12	15.6	15.97	6.11	50.23	17.75	26.49	17.53	8.74	14.33	11.19	10.29	11.89	8.18		11.04	5.08	25.73	13.87	6.12	50.0	17.22	18.44	11.52	4.55	10.29	8.26	9.52	12.13	13.07	13.66	11.32	13.27	19.43	10.72	33.73	16.63	22.9	5.05
2020-10-02	10.22	10.33	8.3	6.24	4.94	37.85	23.2	39.99	7.25	42.17	21.12	16.16	15.97	6.11	50.01	17.98	26.26	17.2	8.71	14.36	11.07	10.99	11.52	8.14		11.04	5.14	25.48	13.81	6.03	49.66	16.94	18.52	11.43	4.54	10.13	8.22	9.56	11.99	13.07	13.51	11.07	13.47	19.35	10.58	33.73	16.56	23.05	5.05
2020-10-05	10.48	10.6	8.75	6.41	4.99	37.85	23.06	40.05	7.44	41.73	21.12	16.24	15.78	6.28	48.77	18.35	26.67	17.29	9.0	14.5	11.07	11.72	11.56	8.65		11.27	5.27	25.58	13.78	6.03	50.07	17.01	19.13	12.13	4.71	10.36	8.26	9.5	12.35	13.07	13.83	11.07	14.13	19.35	10.76	33.77	16.87	23.41	5.05
2020-10-06	10.56	10.78	8.75	6.23	4.97	37.76	23.09	39.73	7.47	42.3	20.8	16.24	15.78	6.21	46.95	18.15	27.01	17.02	8.93	14.5	11.05	11.37	11.46	9.0		11.4	5.27	25.58	14.01	5.94	50.07	16.94	18.9	12.04	4.69	10.22	8.22	9.46	12.35	13.07	14.29	11.29	13.85	19.41	11.25	33.77	17.01	23.34	5.01
2020-10-07	10.39	10.51	8.6	6.29	4.93	37.76	23.09	38.94	7.39	43.34	20.8	16.41	15.81	6.22	44.04	18.02	26.78	16.77	8.71	14.47	11.28	11.27	11.39	9.0		11.33	5.27	25.53	14.36	5.9	51.18	16.65	18.74	11.9	4.85	10.13	8.22	9.48	12.32	13.07	14.06	11.32	13.76	19.28	11.1	33.13	16.8	23.78	4.92
2020-10-08	10.27	10.42	8.45	6.15	4.84	37.71	23.06	38.74	7.41	43.34	20.72	16.24	15.78	6.16	44.48	18.12	26.43	16.74	9.0	14.43	11.28	11.4	11.76	8.81		11.14	5.27	25.89	14.1	5.83	51.52	16.15	18.55	12.36	4.8	10.25	8.16	9.52	12.23	13.07	14.21	11.29	13.56	19.28	10.99	33.22	16.56	23.56	4.84
2020-10-09	10.31	10.55	8.6	6.15	5.01	37.39	23.03	38.6	7.49	43.3	20.4	16.24	15.78	6.32	44.7	18.45	26.78	16.74	9.0	14.81	11.21	11.72	11.62	8.85		11.14	5.4	25.73	14.01	5.88	51.31	16.3	18.52	12.78	4.68	10.48	8.16	9.98	12.25	13.07	14.42	11.25	14.01	19.2	10.95	33.22	16.56	23.7	4.97
2020-10-12	10.22	10.46	8.6	6.17	4.82	37.57	23.37	37.45	7.25	46.0	20.68	16.16	15.42	6.39	46.95	19.42	26.67	16.38	8.89	14.43	10.97	11.56	11.49	8.57		11.17	5.34	25.79	13.53	5.81	51.8	16.15	18.32	12.74	4.5	10.29	8.11	9.98	12.18	13.07	14.29	11.32	14.01	19.12	10.76	32.95	16.46	24.07	4.92
2020-10-13	10.22	10.51	8.49	6.17	4.84	37.48	23.54	37.58	7.37	46.69	20.68	16.03	15.51	6.71	45.64	20.38	26.61	16.11	8.93	14.4	10.87	11.37	11.42	8.73		11.3	5.27	25.68	13.7	5.77	51.8	16.3	18.13	13.06	4.64	10.22	7.99	9.83	12.04	13.07	14.16	11.0	13.89	19.32	10.8	32.58	16.29	23.78	4.97
2020-10-14	10.31	10.78	8.6	6.12	4.82	37.48	24.48	36.63	7.3	47.3	20.72	15.9	15.37	6.82	44.62	20.02	26.61	16.03	8.89	14.5	10.72	11.31	11.26	8.77		11.3	5.21	25.84	13.58	5.72	51.94	15.9	18.21	12.78	4.96	10.39	8.07	9.71	11.99	13.07	14.34	10.82	13.93	19.24	11.02	32.62	16.39	24.07	5.05
2020-10-15	10.27	11.0	8.53	5.8	4.75	37.48	24.11	36.77	7.39	46.95	20.8	15.69	15.53	6.78	42.22	20.05	26.61	14.92	8.93	14.36	10.87	11.4	11.42	8.81		11.43	5.27	25.94	13.35	5.68	51.8	15.94	18.09	12.64	5.03	10.39	8.19	9.19	11.56	13.07	14.69	10.82	13.64	19.2	10.99	33.17	16.36	24.29	5.31
2020-10-16	10.35	11.09	8.47	5.91	4.7	37.39	24.09	36.91	7.39	46.86	20.72	15.69	15.51	6.77	39.6	20.78	27.3	14.61	9.34	14.18	10.99	11.66	11.36	9.4		11.27	5.21	26.95	13.53	5.63	52.07	15.62	18.02	13.02	4.9	10.43	8.26	9.15	11.51	13.07	14.72	10.79	14.01	19.12	10.95	32.99	16.22	24.58	5.35
2020-10-19	10.51	11.36	8.21	5.84	4.67	37.39	23.91	36.63	7.88	48.26	20.56	15.99	15.65	6.78	42.08	21.45	27.42	14.94	9.23	14.33	10.99	11.94	11.26	9.64		11.17	5.21	27.0	13.41	5.72	51.11	15.01	18.21	13.81	4.91	10.64	8.24	9.48	11.75	13.07	14.62	10.5	13.97	19.04	11.1	32.9	16.19	24.5	5.35
2020-10-20	10.47	11.36	8.43	5.92	4.59	37.39	23.97	36.63	8.07	47.64	20.6	16.07	15.65	6.78	43.53	21.42	27.42	15.3	9.26	14.07	10.89	12.48	11.42	9.68		11.36	5.27	26.95	13.24	5.68	50.14	14.76	18.13	13.76	4.85	10.69	8.42	9.52	11.8	13.07	14.85	11.18	13.89	18.88	11.1	32.81	16.32	24.43	5.26
2020-10-21	10.34	11.32	8.36	5.78	4.64	37.39	24.17	36.43	7.8	45.87	20.4	15.81	15.6	6.87	42.44	20.72	27.3	15.13	9.23	13.87	10.68	12.17	11.32	9.32		11.2	5.27	26.75	13.21	5.59	49.93	15.19	17.98	13.25	4.75	10.22	8.42	9.27	11.72	13.07	14.72	10.89	13.19	18.9	11.06	32.85	16.36	24.65	5.26
2020-10-22	10.34	11.5	8.51	5.97	4.66	37.39	24.51	36.43	7.57	47.9	20.4	15.91	15.51	7.16	42.08	21.35	27.53	15.03	9.37	14.02	10.74	12.36	11.32	9.64		11.36	5.27	27.36	13.24	5.59	50.9	15.33	17.94	13.34	4.72	10.36	8.41	9.31	11.68	13.07	14.97	11.07	13.35	18.76	11.06	32.72	16.36	24.72	5.26
2020-10-23	10.29	11.5	8.64	6.13	4.65	37.39	24.43	38.94	7.57	48.96	20.4	15.86	15.49	7.43	41.42	21.22	28.17	15.03	9.52	14.3	10.84	12.23	11.49	9.64		11.36	5.21	27.31	13.41	5.59	50.76	15.19	18.13	13.39	4.87	10.27	8.47	9.23	11.82	13.07	15.63	11.04	13.19	18.84	11.02	32.72	16.67	25.09	5.31
2020-10-26	10.2	11.14	8.49	5.85	4.61	37.29	23.4	37.65	7.53	47.55	20.4	15.36	15.42	7.4	41.13	20.35	27.71	14.77	9.34	14.23	10.6	12.42	11.32	9.32		11.23	5.34	26.75	13.12	5.48	49.73	14.65	17.98	13.34	4.78	10.18	8.32	9.15	11.94	13.07	15.58	10.93	12.86	18.86	10.8	32.53	16.8	25.38
2020-10-27	9.94	10.96	8.34	5.79	4.53	37.2	23.23	37.31	7.33	46.76	20.36	15.09	15.28	7.26	40.62	20.52	27.53	14.83	9.11	14.09	10.62	12.29	11.22	9.24		11.23	5.54	26.39	12.67	5.33	49.73	14.29	17.83	13.16	4.65	9.99	8.17	9.09	11.89	13.07	15.88	11.0	12.44	18.86	10.39	32.35	16.6	25.16
2020-10-28	9.54	10.69	7.95	5.44	4.39	37.34	22.43	36.57	7.11	43.67	20.12	14.64	15.1	7.12	40.62	19.95	26.95	15.06	9.0	13.8	10.6	12.17	10.69	9.0		11.23	5.4	25.68	12.09	5.24	49.66	13.58	16.91	12.5	4.5	9.57	7.66	8.94	11.51	13.07	15.38	10.71	12.2	18.72	10.46	31.7	16.39	24.65
2020-10-29	9.59	10.73	8.04	5.65	4.24	37.01	22.06	36.97	7.18	44.29	19.8	14.96	15.01	7.12	41.13	19.42	27.3	15.3	9.11	13.8	11.09	12.2	10.62	9.0		11.2	5.4	25.79	12.15	5.17	49.04	13.83	17.14	12.78	4.45	9.64	7.86	8.94	11.25	13.07	15.48	10.61	12.36	19.81	10.35	31.57	16.36	24.07
2020-10-30	9.63	10.82	8.13	5.63	4.22	37.01	21.97	36.84	6.94	44.55	19.76	14.87	15.01	7.12	41.06	19.35	27.53	15.1	9.31	13.78	10.97	12.2	10.86	9.08		11.17	5.34	26.09	11.95	5.28	48.62	13.58	17.94	13.2	4.54	9.62	8.06	9.42	11.13	13.07	15.45	10.75	12.44	19.85	10.39	31.61	17.08	23.37
2020-11-02	9.72	11.0	8.17	5.47	4.31	37.39	22.2	36.84	7.18	44.99	19.64	14.78	15.26	7.08	41.13	20.28	27.59	14.94	9.94	14.04	11.13	12.29	11.46	9.28		11.17	5.34	26.19	12.04	5.33	48.14	13.62	17.64	13.62	4.65	9.85	8.12	9.44	10.93	11.88	15.48	11.43	12.53	20.03	10.58	31.66	16.67	23.48
2020-11-03	9.72	11.23	8.51	5.64	4.33	36.92	22.49	36.5	7.32	45.87	19.72	15.18	15.31	7.29	40.69	20.15	27.53	14.97	9.86	14.23	11.89	12.36	11.36	9.32		11.23	5.34	26.75	12.61	5.28	48.48	13.72	17.71	14.46	4.6	10.11	8.11	9.81	11.32	11.88	15.53	11.83	12.86	20.01	10.28	31.7	16.63	23.74
2020-11-04	9.9	11.45	9.09	5.87	4.5	36.96	22.69	36.77	7.38	46.4	19.76	15.32	15.35	7.24	40.69	20.42	28.06	15.06	9.86	14.26	12.43	12.96	11.36	9.76		11.2	5.4	26.85	12.78	5.39	49.66	14.65	18.09	14.46	4.62	10.18	8.39	9.69	11.56	11.88	15.5	11.79	13.06	19.99	10.42	32.16	16.6	23.56
2020-11-05	9.72	11.18	9.05	5.72	4.53	36.82	22.29	36.36	7.32	46.05	20.12	15.0	15.35	7.17	41.49	20.18	27.94	15.26	9.78	14.41	12.16	12.64	11.42	9.68		11.17	5.27	26.34	12.84	5.37	49.38	14.26	17.9	13.9	4.6	10.13	8.39	9.75	11.44	11.88	15.3	11.61	12.77	19.83	10.42	32.62	17.04	22.94
2020-11-06	9.72	11.27	9.11	5.67	4.48	36.92	22.29	36.3	7.3	45.87	20.0	15.05	15.37	7.09	41.35	20.18	27.94	15.26	9.78	14.47	12.98	12.74	11.46	9.95		11.23	5.34	26.55	12.75	5.26	48.9	14.12	17.98	14.23	4.57	10.06	8.36	9.92	11.75	11.88	15.38	12.08	12.69	20.42	10.61	32.9	16.8	23.08
2020-11-09	9.94	11.41	9.54	5.74	4.48	37.11	22.4	36.97	7.33	46.67	20.0	15.09	15.49	7.15	42.37	20.65	29.74	15.3	10.21	15.47	13.52	12.87	11.86	10.19		11.23	5.34	27.05	12.95	5.37	49.31	14.26	19.05	14.37	4.56	10.34	8.47	10.4	11.89	11.88	15.93	12.65	13.39	21.22	10.8	33.31	16.97	22.32	5.24
2020-11-10	9.9	11.36	9.32	5.67	4.51	37.01	22.49	37.99	7.31	47.2	20.0	15.05	15.62	7.17	44.41	20.42	29.8	15.08	9.9	15.49	13.97	12.55	11.66	10.07		11.23	5.27	26.85	12.84	5.52	49.86	14.04	19.09	14.74	4.52	10.57	8.49	10.29	11.87	11.88	15.83	12.33	13.47	21.43	10.76	33.54	16.7	22.39	5.05
2020-11-11	9.98	11.41	9.32	5.66	4.47	36.73	22.49	37.45	7.25	47.02	20.0	15.41	15.6	7.2	44.84	20.35	29.45	15.06	9.66	15.81	13.45	12.58	11.62	10.07		11.2	5.34	26.85	12.9	5.59	50.56	13.94	19.32	15.21	4.47	10.5	8.59	10.23	11.89	11.88	15.83	12.76	13.43	21.55	10.5	33.54	16.67	21.3	4.99
2020-11-12	9.98	11.86	9.96	5.67	4.43	36.73	22.6	37.11	7.25	47.64	20.0	15.45	15.69	7.45	45.13	20.68	29.16	14.95	9.9	15.97	14.28	12.87	11.79	10.66		11.23	5.27	27.1	13.27	5.52	50.69	14.01	20.12	15.81	4.46	10.5	8.62	10.4	11.99	11.88	15.91	12.76	13.68	21.1	10.69	33.36	16.67	21.08	4.92
2020-11-13	9.94	11.9	9.99	6.06	4.5	36.54	23.0	37.11	7.1	48.7	20.48	15.45	15.62	7.55	44.84	21.32	29.97	15.12	9.9	15.93	13.86	12.9	11.89	10.82		11.17	5.27	27.25	13.15	5.44	50.76	14.29	20.12	15.86	4.53	10.64	8.61	10.42	12.04	11.88	16.16	12.94	13.6	21.22	10.76	33.4	16.91	20.24	5.16
2020-11-16	9.9	11.77	9.54	6.29	4.64	36.17	22.77	37.45	7.32	47.64	20.6	15.09	15.42	7.43	45.72	21.29	29.8	14.92	9.7	15.52	13.37	13.09	11.69	10.51		11.14	5.27	27.0	12.67	5.46	50.07	14.12	20.35	15.63	4.53	10.46	8.39	10.4	11.96	11.88	16.31	13.01	13.56	20.46	10.61	33.22	16.6	21.59	5.03
2020-11-17	10.12	12.21	9.79	6.72	4.76	36.07	23.0	39.35	7.33	48.26	20.72	15.23	15.4	7.9	45.72	21.69	31.13	14.95	9.78	15.86	13.72	13.28	11.76	11.06		11.23	5.34	27.36	12.87	5.52	52.14	14.22	21.0	16.7	4.54	10.69	8.56	10.75	12.28	11.88	16.87	13.69	13.8	20.86	10.8	32.62	16.67	22.02	5.05
2020-11-18	10.16	12.21	9.79	6.82	4.71	35.89	22.86	39.62	7.41	48.78	20.48	15.23	15.26	8.13	46.08	21.85	31.42	14.88	9.7	16.04	13.52	13.25	11.59	11.18		11.17	5.34	27.36	12.72	5.63	55.25	14.87	21.27	17.73	4.48	10.78	8.54	10.75	12.95	11.88	17.5	13.65	14.01	20.9	11.06	32.81	16.8	22.02	5.07
2020-11-19	10.87	12.21	9.82	6.63	4.67	35.79	23.06	39.48	7.64	50.2	21.12	15.36	15.4	8.03	44.99	22.22	33.39	14.95	9.7	16.04	13.7	13.15	11.56	11.14		11.14	5.34	27.91	12.95	5.63	56.7	14.72	20.58	18.01	4.42	10.83	8.47	10.71	13.02	11.88	17.8	13.47	14.3	21.02	11.21	32.72	16.91	22.17	5.07
2020-11-20	10.87	12.26	9.75	7.04	4.81	35.79	23.51	40.3	7.58	50.11	20.96	15.36	15.56	8.15	44.55	22.15	35.82	15.84	9.58	16.48	14.56	13.47	11.49	11.26		11.2	5.34	27.96	13.01	5.63	56.49	15.51	20.58	17.73	4.55	10.87	8.59	10.81	13.26	11.88	18.06	13.19	14.3	21.02	11.62	32.9	18.07	22.1	5.18
2020-11-23	10.87	12.26	10.26	6.94	4.85	35.61	23.46	40.16	7.47	50.11	21.04	15.77	15.79	8.71	45.93	21.95	37.04	15.8	9.51	16.39	15.57	13.47	11.46	10.98		11.14	5.34	28.32	12.84	5.59	57.67	15.37	20.93	17.26	4.5	11.27	8.57	11.02	13.24	11.88	18.97	12.69	14.22	20.94	11.48	32.9	18.17	22.1	5.14
2020-11-24	10.69	12.26	10.01	7.0	4.82	35.51	23.23	39.76	7.41	49.23	22.48	15.59	15.79	8.88	45.79	21.85	35.82	15.57	9.66	16.21	15.4	13.57	11.82	10.9		11.14	5.34	28.17	12.84	5.55	56.98	15.15	21.04	17.07	4.45	11.39	8.51	11.04	13.0	11.09	18.97	13.4	14.01	20.78	11.18	33.04	17.86	22.46	5.14
2020-11-25	10.65	12.26	9.84	7.26	4.88	35.51	23.57	39.69	7.53	48.7	23.6	15.86	15.7	8.85	46.44	22.02	34.49	15.37	9.51	15.9	15.82	13.6	11.62	10.86		11.2	5.34	27.96	12.72	5.63	57.12	14.94	20.66	17.63	4.58	11.29	8.46	10.83	12.85	12.76	18.01	12.97	14.09	22.2	11.4	33.08	17.72	21.88	5.22
2020-11-26	10.78	12.3	9.84	7.16	4.82	37.98	24.31	39.55	7.52	48.17	23.16	15.72	15.6	8.9	46.59	22.72	33.51	15.37	9.54	15.93	16.04	13.38	11.56	10.82		11.2	5.27	28.22	12.72	5.66	57.53	14.87	20.96	18.1	4.77	11.25	8.49	10.6	13.12	12.76	17.75	13.26	14.05	22.15	11.78	32.95	17.93	22.02	5.2
2020-11-27	10.82	12.21	9.84	7.22	4.8	40.63	24.23	41.32	7.52	49.23	23.2	15.72	15.56	9.02	46.37	22.72	33.74	15.55	9.51	16.09	15.96	13.82	11.62	11.22		11.1	5.27	28.47	12.72	5.72	57.67	14.97	21.42	17.77	4.65	11.43	9.06	10.81	14.03	12.76	18.34	13.29	14.18	22.32	11.74	32.95	18.03	22.24	5.2
2020-11-30	11.22	12.21	9.58	7.0	4.82	41.53	23.8	41.32	7.53	48.52	24.81	15.59	15.46	9.12	46.74	22.35	32.58	15.26	9.31	16.05	15.82	14.27	11.46	10.98		11.17	5.4	28.06	13.61	5.63	57.67	14.62	21.27	17.35	4.52	11.25	9.3	10.81	14.07	12.76	17.96	12.9	13.87	21.75	11.89	33.04	18.27	22.17	5.29
2020-12-01	11.13	12.26	9.6	7.16	4.75	39.82	23.8	41.18	7.51	48.7	25.37	15.5	15.34	9.13	46.66	22.62	32.4	15.19	9.51	16.21	15.88	14.33	11.46	11.18		11.14	5.73	27.96	13.93	5.66	57.67	14.47	21.81	17.4	4.59	11.41	9.42	10.89	14.63	12.76	18.01	13.15	14.18	21.75	11.85	32.9	18.13	22.21	5.35
2020-12-02	11.4		9.71	7.26	4.66	38.17	23.69	41.86	7.66	49.23	24.97	15.41	15.13	9.02	46.44	22.52	33.91	15.3	9.54	16.72	15.16	15.32	11.49	11.41		11.17	5.8	28.17	13.78	5.66	58.01	14.76	22.53	17.54	4.53	11.48	9.32	11.29	14.36	12.76	17.86	12.86	14.01	22.68	11.74	32.9	18.34	22.21	5.39
2020-12-03	11.4		9.84	7.76	4.74	39.4	23.74	42.13	7.88	49.75	25.21	16.18	15.37	9.02	45.57	22.55	33.39	15.4	9.62	16.72	15.53	16.37	11.56	11.37		11.17	6.13	28.17	14.73	5.81	58.36	14.97	22.57	17.49	4.54	11.57	9.21	11.5	14.91	12.76	18.64	13.29	14.01	22.44	12.19	32.99	18.48	22.1	5.53
2020-12-04	11.31		9.66	7.76	4.71	39.11	23.77	41.93	7.99	48.87	24.85	16.45	15.63	9.08	44.99	23.15	33.1	15.19	9.62	16.6	15.24	16.88	11.52	11.73		11.07	5.93	28.22	14.7	5.77	59.05	14.79	22.03	18.71	4.69	11.41	9.17	11.83	15.01	12.76	18.69	13.19	14.05	22.4	12.15	34.92	18.41	22.13	5.44
2020-12-07	11.44		9.44	8.04	5.03	38.73	24.54	42.54	8.15	49.4	24.97	16.45	15.63	9.29	45.57	23.15	33.62	15.21	9.62	16.58	15.53	16.66	11.59	11.73		11.17	5.93	28.22	14.9	5.79	59.6	14.9	22.3	18.94	4.76	11.52	9.23	12.35	14.87	12.76	19.32	14.08	15.03	22.44	12.11	35.2	18.58	22.1	5.46
2020-12-08	11.4		9.62	7.97	5.34	37.88	24.37	44.1	8.31	50.81	24.97	16.85	15.51	9.39	48.7	23.02	34.03	15.17	9.98	16.87	15.94	16.72	12.13	11.81		11.07	5.87	28.47	14.7	5.94	59.46	15.01	22.34	18.94	4.69	12.31	9.38	12.93	14.7	12.76	19.42	14.41	15.16	22.24	12.04	35.1	18.61	22.17	5.44
2020-12-09	11.71	12.82	10.16	8.26	5.27	37.74	25.0	45.11	8.85	51.08	25.21	16.94	15.44	9.27	50.96	23.02	33.74	15.31	9.9	16.87	15.77	16.5	11.99	11.85		11.1	5.93	29.13	14.79	6.05	59.46	15.04	22.23	19.08	4.68	12.69	9.57	12.77	14.94	12.76	19.47	14.44	15.07	22.24	12.15	35.56	18.85	22.75	5.53
2020-12-10	11.35	12.55	9.95	7.94	5.17	38.73	25.08	44.44	8.58	50.02	24.01	16.63	15.32	9.06	51.32	22.69	33.56	15.53	9.78	16.61	15.65	15.67	11.86	11.61		11.17	5.87	28.62	14.33	5.9	58.29	14.62	23.07	18.61	4.74	12.48	9.4	12.77	15.13	12.76	19.02	14.26	14.63	22.15	11.81	35.29	19.13	22.13	5.46
2020-12-11	11.44	12.66	9.89	8.13	5.29	38.07	26.14	43.76	8.62	50.73	24.17	16.94	15.44	9.09	51.32	23.19	35.24	16.61	9.78	16.72	15.84	15.99	11.92	11.69		11.1	5.93	28.88	14.59	5.99	59.46	14.87	23.79	19.5	4.73	12.76	9.4	13.14	15.13	12.76	19.63	14.84	15.03	22.6	11.89	35.29	19.09	21.84	5.51
2020-12-14	11.53	12.66	9.82	8.57	5.31	38.35	26.54	43.69	8.81	51.7	24.69	16.94	15.37	9.08	51.18	23.62	35.82	17.1	9.7	16.91	16.25	16.59	11.92	11.81		11.17	6.06	28.98	15.59	6.21	60.09	14.83	24.37	20.85	4.81	13.36	9.45	13.39	16.04	12.76	19.85	15.19	14.98	22.96	12.04	35.47	19.33	22.02	5.53
2020-12-15	11.75	12.57	9.93	8.72	5.39	38.97	26.31	43.89	8.74	51.34	25.37	17.4	15.27	9.19	51.83	23.35	36.23	17.49	9.78	16.91	16.23	16.15	12.02	11.77		11.14	6.0	28.72	15.36	6.1	58.98	14.94	25.4	21.69	4.95	13.27	9.4	13.22	16.52	12.76	19.52	14.98	14.81	22.72	12.34	35.29	18.92	22.17	5.46
2020-12-16	11.79	12.69	9.93	9.19	5.54	39.02	27.05	43.83	8.7	51.7	25.37	17.53	15.37	9.33	52.7	23.62	36.52	17.58	9.82	17.05	16.25	16.18	12.02	11.81		11.14	6.06	28.93	16.13	6.12	59.26	15.15	25.21	21.74	5.2	13.08	9.47	13.64	16.5	13.47	19.63	15.01	14.76	22.8	12.38	35.24	19.26	22.5	5.63
2020-12-17	11.66	12.71	10.18	9.32	5.65	38.83	26.48	43.08	8.62	50.28	24.85	17.62	15.23	9.3	51.25	23.08	37.79	17.29	9.7	16.89	16.21	16.5	11.89	11.57		11.07	6.0	28.62	16.33	5.97	58.08	14.79	24.25	22.39	5.15	12.8	9.61	13.39	16.02	13.47	19.04	15.16	14.76	22.6	13.24	35.95	18.78	24.07	5.58
2020-12-18	11.79	12.75	10.11	9.94	5.72	38.73	26.82	43.62	9.2	50.37	25.53	17.53	15.18	9.13	51.54	23.42	38.2	18.0	9.66	16.88	16.08	17.42	12.02	11.69		11.17	6.0	28.82	16.62	6.34	58.64	14.87	25.06	23.65	5.19	13.57	10.02	14.32	16.69	13.87	19.52	15.59	15.2	22.56	13.35	36.23	18.92	25.53	5.63
2020-12-21	12.59	13.0	9.93	10.63	6.11	38.73	27.08	43.22	9.75	50.37	26.09	17.4	15.25	9.02	51.76	23.59	38.84	18.18	9.78	16.82	15.96	17.71	12.23	11.73		11.95	6.0	29.13	16.68	6.69	59.6	14.83	26.17	25.28	5.33	14.29	10.54	15.32	16.78	13.87	19.5	15.52	15.03	22.48	14.25	36.23	19.19	23.74	5.77
2020-12-22	12.77	12.91	9.8	11.35	6.52	38.73	26.74	43.42	9.83	50.2	26.01	17.35	15.25	9.25	52.05	23.55	38.66	18.5	10.44	16.88	16.04	17.71	13.06	12.4		12.76	6.39	29.43	16.56	6.69	58.91	15.8	25.67	27.01	5.37	14.24	10.4	15.99	16.86	13.87	19.9	15.77	15.87	22.48	15.22	35.48	19.67	22.54	6.02
2020-12-23	12.46	12.62	9.95	10.63	6.95	40.53	26.6	43.89	9.4	51.7	25.61	17.98	15.51	9.46	53.72	23.35	37.74	18.72	10.56	17.07	16.04	17.2	12.53	12.2		12.66	6.26	29.13	16.74	6.47	58.5	16.87	24.64	25.75	5.2	13.66	10.14	15.47	16.74	13.87	20.23	15.98	15.6	22.64	14.48	35.24	19.67	21.51	5.88
2020-12-24	11.93	12.26	10.04	10.01	7.03	40.25	25.97	42.74	9.13	51.52	24.49	17.89	16.45	9.25	53.8	22.98	37.1	18.18	10.44	16.82	15.67	16.85	12.33	11.85		12.34	6.06	28.88	16.79	6.3	57.95	16.8	23.95	25.38	5.13	13.48	9.8	15.03	16.54	13.87	20.21	15.8	14.94	22.4	15.49	34.91	19.33	22.24	5.74
2020-12-25	12.37	12.55	10.74	10.69	7.35	40.15	26.6	43.15	9.36	54.61	24.69	17.85	16.52	9.58	53.87	23.48	38.14	18.9	10.8	17.03	15.79	16.69	12.49	12.01		12.4	6.06	29.18	17.97	6.71	58.15	16.51	24.6	27.15	5.2	14.41	10.14	15.24	16.69	13.87	20.61	15.95	15.07	22.72	16.54	35.1	19.43	23.7	5.79
2020-12-28	12.46	12.48	10.69	10.95	7.84	39.63	27.08	43.01	9.55	56.46	24.61	17.89	17.32	9.74	54.45	23.21	39.3	19.44	10.76	16.91	15.9	16.66	12.49	12.01		12.21	6.39	29.33	18.86	7.04	60.02	16.47	24.48	28.41	5.41	14.85	10.08	15.68	17.38	13.87	21.02	15.91	15.43	22.44	17.66	34.91	19.43	24.45	5.79
2020-12-29	12.37	12.44	10.51	10.76	7.98	39.4	27.6	43.01	9.55	59.11	25.29	19.11	17.29	9.79	57.87	23.11	39.82	20.77	10.72	18.09	15.86	17.39	12.49	12.8		12.21	6.59	29.69	18.68	6.98	60.16	16.55	25.02	27.52	5.46	14.8	9.99	15.76	17.96	13.87	21.04	15.73	15.65	22.52	17.51	34.91	19.71	24.25	5.77
2020-12-30	12.77	12.48	10.42	10.16	7.63	39.02	27.42	42.6	9.4	57.34	27.05	19.7	17.25	9.79	57.73	23.25	39.77	20.66	10.95	18.05	16.97	17.42	12.49	12.6		13.05	6.53	29.43	18.34	6.96	60.02	16.12	24.64	26.59	5.28	14.52	9.97	15.47	18.61	11.88	20.69	15.59	15.38	22.56	17.25	34.91	19.81	24.0	5.77
2020-12-31	12.72	12.62	11.14	10.57	7.61	39.02	27.8	42.47	9.71	58.22	27.05	19.34	17.86	9.65	56.56	23.38	40.46	20.41	10.95	17.98	17.6	17.64	12.56	12.6		12.5	6.46	29.94	18.34	7.15	59.81	16.08	24.94	27.94	5.25	14.82	10.04	15.36	18.75	13.47	20.97	15.87	15.47	22.76	18.3	34.91	20.01	24.3	5.79
2021-01-04	12.85	12.87	11.21	10.69	8.12	40.72	28.0	43.42	10.37	58.49	27.33	20.02	18.52	9.45	55.69	24.03	41.68	21.06	11.03	17.95	17.52	18.82	12.83	12.95		12.66	6.39	30.5	18.51	7.59	61.33	16.37	25.32	27.48	5.29	15.11	10.18	15.8	19.9	15.45	21.4	16.99	16.09	23.45	19.58	34.96	20.05	24.4	5.91
2021-01-05	12.81	13.18	11.21	10.54	8.67	40.44	27.8	43.76	11.08	58.22	27.21	20.15	18.42	9.72	55.69	23.96	42.84	20.66	11.03	18.16	17.03	20.06	12.73	13.43		12.66	6.26	31.76	18.74	7.62	62.16	16.8	25.86	27.52	5.36	14.92	10.46	16.78	21.27	16.64	21.42	17.06	16.67	23.37	20.25	34.96	20.08	24.3	6.3
2021-01-06	12.85	13.43	11.01	10.44	8.98	42.24	28.32	42.67	11.82	58.66	27.12	20.15	18.09	9.58	55.47	25.62	43.3	20.88	10.99	18.05	16.95	19.87	12.59	13.47		13.31	6.26	31.61	18.63	7.62	62.43	16.62	25.55	26.82	5.28	14.92	10.84	16.72	20.76	18.86	21.65	16.99	16.76	23.45	19.65	35.01	20.49	24.6	6.54
2021-01-07	13.43	13.43	11.23	11.16	8.96	41.67	28.38	41.93	12.63	59.11	27.79	20.06	17.86	9.52	55.18	26.29	44.0	20.88	10.99	18.41	16.95	20.25	12.76	13.7		13.05	6.33	31.66	19.66	7.88	64.02	16.69	26.01	26.4	5.64	15.25	11.33	16.63	20.76	18.78	21.65	17.27	16.84	23.41	20.25	36.85	20.7	24.5	6.49
2021-01-08	13.39	13.56	11.12	11.35	8.9	44.56	28.15	42.33	13.1	60.25	27.12	20.15	17.91	9.58	55.98	26.19	45.21	21.38	11.19	18.41	16.82	20.09	12.89	13.55		13.25	6.33	32.07	19.46	7.97	64.02	16.72	25.94	27.06	6.03	15.39	11.45	16.42	20.72	16.01	21.62	17.27	16.84	23.41	20.62	37.27	20.83	24.5	6.56
2021-01-11	13.96	13.63	11.16	11.13	8.52	47.64	28.0	42.06	12.44	60.08	26.38	21.42	18.09	9.62	57.22	26.19	48.11	20.84	11.15	18.44	17.4	20.03	13.03	13.86		13.12	6.39	32.78	19.57	7.84	64.44	17.72	26.09	27.38	6.36	15.06	11.35	15.8	20.57	15.61	21.78	17.27	16.76	23.45	21.15	37.27	22.23	24.5	6.49
2021-01-12	13.69	13.52	11.41	11.07	8.24	49.34	28.29	42.67	12.4	60.16	26.67	21.96	18.23	9.55	61.22	26.06	50.08	20.7	11.19	18.72	17.21	21.43	13.03	13.94		13.12	6.79	33.33	19.6	7.73	64.64	17.47	27.81	27.8	6.27	15.25	11.3	16.28	20.57	16.64	22.71	17.99	16.71	24.05	22.39	37.08	22.75	24.5	6.4
2021-01-13	13.61	13.4	11.19	10.95	7.98	48.39	28.12	44.03	12.24	62.11	26.33	21.83	17.91	9.52	61.29	26.16	48.63	21.52	11.15	18.48	17.19	21.27	13.03	13.9		13.96	7.05	33.69	19.66	7.77	64.23	17.15	27.47	29.72	6.0	15.04	11.35	16.13	20.21	16.64	22.61	18.1	16.84	23.69	23.4	37.08	22.4	24.5	6.49
2021-01-14	13.65	13.4	11.1	11.35	8.52	49.25	28.35	43.96	13.06	61.75	26.21	21.6	18.07	9.25	61.15	26.5	48.58	22.68	11.15	18.55	16.74	21.37	13.09	14.42		14.03	7.05	33.64	19.63	8.3	63.61	17.05	27.35	30.46	6.07	15.89	11.33	16.09	20.02	14.18	22.48	17.95	16.71	23.73	25.01	37.08	22.54	24.5	6.72
2021-01-15	13.78	13.58	11.07	11.32	8.52	48.96	28.35	43.49	13.57	61.22	26.29	21.55	18.14	9.15	60.49	26.73	52.17	22.86	11.15	18.58	16.84	21.46	13.13	13.74		14.29	7.05	33.74	19.43	8.76	63.26	17.05	27.35	30.23	6.39	16.12	11.79	16.09	20.57	15.05	22.51	18.13	16.71	23.53	25.8	37.08	23.22	24.5	6.98
2021-01-18	13.65	13.45	11.14	11.7	8.27	50.76	28.24	42.88	13.18	60.52	25.92	21.28	18.07	8.98	61.15	26.12	54.03	22.03	11.81	18.93	16.25	22.2	13.43	14.34		13.93	7.18	33.59	19.69	8.56	62.57	17.05	26.7	31.07	6.3	15.72	11.52	16.51	21.34	15.05	22.56	18.28	16.58	23.25	27.6	37.08	22.98	24.55	6.89
2021-01-19	12.72	12.53	10.47	11.2	7.72	49.15	26.26	40.57	12.28	57.34	24.39	20.79	16.82	8.68	57.0	24.3	51.01	20.7	11.15	17.88	15.12	20.67	12.49	13.67		13.12	6.66	31.41	18.31	7.99	58.7	15.87	24.87	29.58	5.86	14.63	10.71	15.43	20.04	15.05	21.04	17.49	15.51	22.24	27.6	36.8	21.79	24.55	6.44
2021-01-20	12.59	12.71	10.29	11.16	7.63	49.06	26.41	40.71	11.78	56.72	24.05	20.79	16.9	8.24	57.0	24.13	53.85	20.8	11.11	17.95	14.97	20.38	12.53	13.82		13.12	6.66	32.07	17.94	7.79	59.74	15.58	23.91	28.92	5.7	14.63	10.78	15.34	20.38	15.05	21.09	17.63	15.34	22.32	27.9	36.71	22.4	24.2	6.44
2021-01-21	12.99	13.0	10.2	11.26	8.17	50.19	26.99	40.71	12.17	57.96	24.8	21.15	17.39	8.34	58.24	25.04	54.37	21.09	11.27	18.65	15.79	21.24	12.86	14.77		12.99	6.79	33.23	18.86	7.99	60.43	16.3	25.02	29.72	6.0	14.87	10.9	16.4	20.74	15.85	22.36	18.81	15.65	22.56	29.85	39.25	22.54	24.5	6.63
2021-01-22	12.77	12.87	9.98	12.01	8.39	53.7	26.26	42.33	11.78	57.08	25.38	20.97	17.34	8.54	58.16	25.45	53.68	20.88	11.19	19.25	16.1	21.02	12.83	15.8		13.31	6.79	33.89	18.74	7.66	59.81	15.97	24.56	29.95	5.8	14.54	11.03	16.99	21.84	15.85	22.08	18.99	15.74	22.88	31.91	40.57	23.19	24.5	6.7
2021-01-25	12.99	12.62	10.16	12.82	8.73	54.93	25.88	43.01	11.7	56.46	25.38	20.61	17.2	8.56	58.6	24.91	53.27	20.52	11.27	19.25	15.79	21.08	12.83	16.9		12.99	6.79	33.94	18.74	7.75	58.5	16.12	24.87	30.28	5.83	14.82	10.84	16.9	22.02	14.26	22.1	19.24	15.87	23.25	34.12	40.95	24.25	24.5	6.68
2021-01-26	12.72	12.48	9.48	13.2	8.82	54.83	24.69	42.2	10.88	53.37	24.3	19.79	16.45	8.36	57.65	23.35	50.95	19.11	10.88	18.44	15.16	19.74	12.2	17.38		12.21	6.59	33.43	17.48	7.55	57.53	15.37	24.64	28.18	5.53	14.07	10.35	16.55	20.79	13.47	21.4	18.02	15.38	23.65	31.91	40.01	23.77	24.5	6.47
2021-01-27	12.28	12.35	8.86	12.29	8.23	54.93	23.97	41.72	10.14	51.17	23.22	19.79	15.65	8.24	55.18	22.06	45.1	18.0	10.33	18.41	14.38	18.37	11.51	16.59		11.49	6.06	31.91	16.28	7.13	54.56	14.97	23.68	26.22	5.15	13.1	9.85	15.88	19.34	13.47	20.38	16.81	15.25	22.92	29.7	39.35	23.39	24.45	6.3
2021-01-28	11.44	11.5	8.25	11.45	7.67	51.14	22.32	38.81	9.44	47.64	21.61	18.44	14.57	7.67	51.32	20.54	39.36	16.74	9.62	17.12	13.37	17.1	10.71	15.44		11.75	5.27	29.69	15.16	6.65	50.76	13.94	22.03	24.4	4.79	12.2	9.17	14.78	18.0	13.47	18.97	15.66	14.18	21.35	27.64	36.61	21.79	24.0	5.88
2021-01-29	11.57	12.03	8.32	10.66	7.45	53.03	23.16	40.43	9.48	49.84	22.93	18.84	15.27	7.9	53.87	20.64	45.68	17.15	9.98	17.49	14.21	17.1	10.99	15.48		10.94	5.4	31.76	15.02	6.78	52.7	14.29	22.8	22.76	4.83	12.7	9.42	14.78	18.56	13.47	19.8	16.73	14.85	22.76	27.64	36.99	21.79	24.25	5.91
2021-02-01	10.78	11.97	8.05	9.94	7.42	51.14	22.69	40.71	8.81	47.2	21.73	18.16	14.62	7.73	50.16	21.66	43.65	16.2	9.35	17.1	14.5	17.07	10.61	14.42		11.36	5.27	32.17	13.98	6.56	51.94	13.47	21.23	21.18	4.5	11.83	9.38	14.39	17.28	13.47	19.4	15.77	14.18	21.91	25.72	36.33	20.42	24.25	5.6
2021-02-02	11.04	12.28	8.5	9.26	7.45	52.09	22.84	41.79	8.85	48.26	22.52	18.66	15.39	8.04	49.5	22.94	44.64	16.9	9.23	17.42	15.3	17.64	10.47	15.4		11.36	5.4	33.43	13.87	6.52	52.83	13.69	21.19	21.83	4.26	12.08	9.8	15.26	18.36	13.47	20.49	16.38	14.54	21.95	27.52	36.94	20.87	24.35	5.79
2021-02-03	11.75	12.62	8.81	9.88	7.92	53.51	24.0	42.06	9.44	51.61	23.64	19.57	15.42	8.0	51.69	23.62	49.04	17.64	9.86	17.95	15.45	18.47	11.06	16.47		11.62	5.67	35.46	14.82	6.96	55.25	14.4	22.23	23.32	4.45	12.89	10.14	16.13	18.85	15.45	21.24	17.13	15.07	22.15	29.44	37.74	21.62	24.5	6.19
2021-02-04	11.75	12.66	8.95	10.1	8.35	53.03	24.09	42.13	10.06	51.25	23.27	19.25	15.88	8.0	51.18	23.48	48.92	17.64	9.94	18.2	15.92	18.15	11.06	16.82		11.56	5.54	36.73	15.36	7.11	55.94	14.72	23.26	23.74	4.46	12.89	9.95	16.3	19.07	15.45	21.14	17.13	14.89	22.52	30.11	37.74	22.34	24.6	6.23
2021-02-05	11.71	12.8	8.79	10.01	8.39	55.59	24.26	42.62	10.76	52.93	23.47	18.89	15.88	7.97	51.98	24.23	48.87	18.68	10.09	19.04	17.03	18.85	11.3	17.77		11.62	5.6	36.93	15.47	7.2	56.08	14.97	23.72	23.98	4.56	13.22	10.18	16.59	19.76	15.45	21.5	17.2	15.12	22.64	30.0	37.74	22.37	24.6	6.54
2021-02-08	11.35	12.35	8.55	9.32	7.98	52.94	23.27	41.99	10.53	50.64	22.89	18.89	15.25	7.73	49.94	23.04	46.78	17.64	9.82	19.18	16.31	18.34	11.02	16.94		11.53	5.47	36.12	14.84	6.91	54.56	14.37	22.61	22.34	4.33	12.96	9.91	16.38	18.93	13.87	20.69	16.84	14.76	22.36	27.9	38.5	21.17	24.65	6.61
2021-02-09	11.49	12.82	8.68	8.91	8.01	53.98	23.68	42.13	10.76	52.84	23.06	19.29	15.39	7.9	50.23	23.96	48.75	18.0	9.78	19.25	17.44	18.57	11.06	18.13		11.56	5.6	37.79	15.07	7.0	56.15	14.47	23.41	22.44	4.56	13.31	10.18	16.63	19.32	15.45	21.14	17.2	15.07	22.64	28.95	39.35	21.79	24.65	6.86
2021-02-17	12.06	13.2	9.15	9.51	8.2	55.4	24.43	43.47	11.19	54.61	24.63	20.42	15.86	8.07	52.63	24.91	51.24	18.54	10.01	20.59	18.65	19.33	11.34	19.39		11.69	5.67	39.46	16.02	7.4	60.02	15.19	25.02	23.98	4.83	13.88	10.73	17.8	20.35	15.45	21.98	18.24	15.51	22.92	30.98	41.99	22.88	24.8	6.93
2021-02-18	12.5	13.09	9.4	9.76	8.07	56.63	25.19	44.17	10.84	54.61	24.92	20.42	15.74	8.1	53.29	24.91	51.36	19.36	10.68	21.01	19.12	19.62	12.06	19.19		12.01	5.67	39.62	16.16	7.4	62.23	15.44	25.32	25.61	4.85	13.78	10.78	18.42	20.32	15.45	22.18	17.85	15.43	24.5	32.25	42.27	23.43	24.65	6.84
2021-02-19	12.63	13.97	9.37	9.54	8.6	57.49	25.59	44.87	10.8	54.25	25.71	19.7	15.84	8.24	53.07	25.04	51.59	19.44	10.8	20.91	18.88	20.03	12.1	19.08		12.01	6.06	38.8	16.71	7.44	61.4	15.62	25.63	26.22	4.81	13.71	10.8	18.11	20.74	15.45	21.98	18.02	15.43	25.83	31.2	42.93	23.16	24.65	6.86
2021-02-22	12.72	14.19	9.62	9.57	8.89	57.77	25.39	44.45	10.76	53.9	25.55	20.06	16.1	8.09	55.18	25.04	52.75	19.26	10.8	20.69	19.14	19.71	12.03	19.67		11.88	6.13	38.91	16.82	7.31	60.91	15.51	25.55	26.08	4.79	13.83	10.9	17.84	20.59	15.45	21.95	18.45	15.65	25.47	30.68	45.58	23.16	24.65	6.86
2021-02-23	12.59	14.24	9.66	9.98	9.2	57.77	25.54	44.03	10.96	53.37	25.3	19.88	16.1	8.0	55.4	25.08	53.16	18.9	10.68	20.94	19.51	19.81	11.96	19.55		11.88	6.13	38.25	16.65	7.31	61.74	15.33	25.25	27.9	4.68	13.97	10.97	17.71	20.5	15.93	21.9	18.42	15.96	24.94	30.0	45.67	22.88	24.65	6.82
2021-02-24	12.37	14.01	9.48	9.82	9.01	55.88	24.98	42.98	10.88	52.67	25.26	19.75	16.14	8.04	54.6	25.38	52.63	18.5	10.56	21.75	18.92	19.74	11.72	18.84		11.82	5.93	38.2	16.28	7.33	60.85	15.15	24.98	26.87	4.62	13.78	10.76	17.46	19.96	15.69	22.05	18.31	15.6	24.82	29.25	45.29	22.47	24.65	6.68
2021-02-25	12.63	14.55	9.35	9.69	8.67	55.4	24.93	43.47	10.88	52.58	25.22	19.43	16.12	8.07	54.45	25.24	52.75	18.43	10.48	23.05	19.39	19.9	11.72	18.17		11.75	6.0	38.6	16.08	7.4	61.61	15.01	25.25	26.96	4.6	13.83	10.78	17.3	20.08	15.69	22.33	18.49	15.43	25.47	29.32	45.29	22.13	24.65	6.82
2021-02-26	12.63	14.84	9.28	9.66	9.26	54.45	25.3	44.17	10.84	52.14	25.51	19.25	15.86	8.04	53.8	25.21	52.63	18.79	10.56	22.88	19.43	20.86	11.68	18.56		11.75	5.93	38.6	16.05	7.31	61.67	15.08	25.63	26.92	4.7	13.76	10.63	17.13	20.4	15.69	23.07	18.99	15.51	25.71	29.25	45.48	21.79	24.65	6.86
2021-03-01	13.12	14.93	9.53	9.94	9.82	54.45	25.59	44.59	11.23	54.52	25.46	20.11	16.12	8.1	54.89	25.79	56.17	18.79	10.95	22.95	20.58	20.86	12.13	18.84		11.98	6.0	39.46	16.31	7.57	63.47	16.12	26.28	27.52	4.7	14.61	10.9	17.55	20.62	15.05	23.37	20.07	15.69	25.79	29.48	45.95	22.2	24.65	7.33
2021-03-02	13.08	14.82	9.64	9.79	9.79	54.83	25.57	45.5	11.08	54.52	25.42	20.11	16.1	8.17	54.74	25.72	56.11	19.0	11.7	22.7	21.46	20.64	12.69	18.25		12.21	6.33	39.46	16.62	7.53	62.85	16.26	26.01	27.9	4.71	14.63	11.28	17.51	20.99	15.21	23.62	20.0	15.69	25.27	29.44	46.14	22.4	24.65	7.52
2021-03-03	13.08	14.93	10.31	10.44	9.89	57.77	25.42	45.71	11.15	54.08	26.96	20.02	16.1	8.36	54.45	26.12	55.65	19.4	12.48	24.28	21.2	20.51	12.79	18.4		12.18	7.12	39.36	16.45	7.46	62.85	16.26	25.71	27.62	4.83	14.7	11.39	17.65	21.72	15.21	23.67	20.14	15.91	25.67	29.14	46.14	22.4	24.6	7.45
2021-03-04	12.63	14.55	10.27	10.51	9.39	55.4	24.81	44.52	10.8	52.93	26.29	20.06	15.84	8.14	53.07	25.92	55.07	19.98	12.79	24.92	21.36	19.68	12.97	17.85		12.08	7.05	38.45	15.93	7.26	62.78	16.4	24.71	26.82	4.8	14.3	11.07	17.88	21.77	13.47	23.22	19.85	15.43	25.47	28.09	46.24	21.82	24.55	7.24
2021-03-05	12.9	14.57	10.29	10.44	9.07	55.12	24.61	43.89	11.04	52.05	26.46	20.88	16.03	8.24	52.34	25.72	55.65	19.76	13.14	25.13	22.84	19.43	13.31	17.58		12.01	7.05	38.45	15.88	7.31	63.88	16.4	25.02	27.1	4.84	14.63	10.92	17.94	21.53	13.47	23.27	20.03	15.34	25.75	28.05	46.28	21.48	24.7	7.35
2021-03-08	12.99	14.28	10.49	10.38	9.67	54.93	24.64	43.47	11.78	52.14	26.54	21.19	15.98	8.41	53.21	25.65	57.39	20.19	13.1	24.67	23.09	19.43	13.04	17.73		11.98	7.12	38.4	15.93	7.48	65.61	16.44	24.6	27.43	4.85	14.92	10.97	18.21	21.72	13.55	23.42	20.68	15.34	26.68	29.78	48.12	21.24	24.45	7.33
2021-03-09	12.99	14.39	10.33	10.51	9.61	54.83	24.29	42.98	11.86	51.96	27.04	21.15	15.98	8.51	56.93	25.18	57.1	20.8	13.14	24.92	23.21	19.43	13.17	18.64		11.95	7.12	37.99	15.82	7.79	64.71	16.44	24.25	26.78	5.0	14.73	10.97	18.71	23.14	13.55	23.19	20.28	16.4	26.48	29.32	47.84	21.04	24.7	7.33
2021-03-10	13.87	14.71	10.36	10.54	9.57	55.78	24.38	43.33	11.62	52.58	27.04	21.19	17.08	8.84	56.93	25.41	58.72	20.88	13.22	25.02	23.21	19.46	13.24	19.19		11.95	7.12	38.65	16.16	7.81	63.54	16.4	24.56	27.06	5.14	15.13	11.03	18.96	23.14	13.55	23.07	20.14	16.18	27.09	28.8	47.94	21.65	24.8	7.45
2021-03-11	14.31	14.82	10.36	10.44	9.48	55.88	25.13	43.33	12.09	53.37	27.29	21.6	17.22	9.11	56.78	25.85	58.72	20.84	13.18	25.34	22.9	19.55	13.31	19.08		11.95	6.99	38.86	16.56	8.08	64.02	16.4	24.64	27.52	5.11	15.39	11.16	18.96	22.9	13.55	23.47	20.39	16.31	28.3	29.25	48.03	21.55	24.8	7.49
2021-03-12	14.27	14.8	10.4	10.26	9.36	54.64	25.16	43.61	11.7	53.37	27.29	21.46	16.82	9.08	56.64	25.68	59.13	20.88	12.95	25.62	23.91	20.25	13.14	18.96		11.95	6.99	38.75	16.56	7.99	62.92	16.22	24.48	28.83	5.06	15.34	11.26	18.92	23.05	13.55	23.5	20.21	16.49	28.1	29.85	48.12	21.28	24.75	7.7
2021-03-15	14.8	15.04	10.74	10.29	9.48	55.21	24.96	43.4	11.93	53.02	26.87	21.42	16.61	9.06	57.87	25.72	58.66	21.38	12.83	26.54	25.57	20.19	13.04	18.88		11.98	6.92	38.75	16.36	7.95	62.92	16.15	24.44	28.27	5.24	15.13	11.26	18.46	22.97	13.55	23.52	20.17	16.53	29.8	30.22	48.03	21.41	24.75	7.63
2021-03-16	15.02	15.02	10.65	10.29	9.54	54.27	24.61	42.98	11.7	52.58	26.21	21.42	17.44	9.15	57.44	25.52	58.43	22.24	12.79	26.25	27.01	19.9	12.97	19.35		11.95	6.92	41.03	16.22	7.79	62.37	16.05	25.1	27.48	5.23	14.85	11.33	18.36	23.22	14.5	23.32	20.28	16.45	29.15	30.11	47.94	21.35	24.6	7.54
2021-03-17	14.67	15.04	10.47	10.29	9.48	54.45	25.13	42.76	11.86	52.58	26.13	21.1	18.38	9.58	56.71	26.77	58.08	22.1	13.65	26.4	26.09	19.87	13.62	19.35		11.98	7.12	40.93	17.34	7.88	64.09	16.05	25.52	27.71	5.22	15.01	11.62	18.88	23.27	14.26	23.42	20.35	16.27	29.31	29.78	47.65	21.52	24.6	7.59
2021-03-18	14.75	15.25	10.47	10.57	9.45	54.83	26.12	42.76	11.93	53.55	26.29	21.15	18.26	9.5	56.64	27.41	57.79	21.92	13.65	26.04	25.35	20.32	13.59	19.91		12.44	7.25	41.03	17.42	7.92	63.4	16.65	25.4	28.64	5.22	15.22	11.62	18.92	23.14	14.26	23.57	20.57	16.36	29.31	29.92	47.65	21.99	24.25	7.61
2021-03-19	14.75	15.18	10.47	10.44	9.51	54.83	26.12	42.62	12.01	53.81	26.25	21.69	18.02	9.79	56.64	27.38	56.4	21.92	13.54	25.23	24.85	20.67	13.59	20.06		12.79	7.25	40.43	17.42	7.99	62.78	16.94	25.21	27.99	5.19	15.44	11.47	18.86	23.34	14.26	23.85	20.86	16.58	29.51	31.12	47.75	22.16	24.2	7.61
2021-03-22	14.75	15.0	10.4	10.32	10.01	54.74	25.91	42.34	11.93	54.87	26.5	22.05	17.81	9.99	55.33	27.82	56.98	21.78	13.34	24.42	25.76	20.54	13.52	19.47		12.57	7.18	39.87	17.34	7.99	62.5	16.69	26.47	27.71	5.26	15.13	11.39	19.0	23.34	14.26	23.65	20.6	16.49	29.43	31.05	49.07	21.86	24.25	7.61
2021-03-23	14.45	14.82	10.16	10.1	10.14	54.36	25.36	42.2	11.54	54.43	26.25	21.87	17.58	9.85	55.25	27.41	56.81	21.06	13.61	24.64	24.65	19.81	13.59	18.92		12.34	6.99	39.92	17.68	7.84	63.4	16.4	26.17	27.38	5.23	14.85	11.2	18.52	22.56	13.47	23.57	20.5	17.07	29.39	30.38	48.88	21.45	24.3	7.59
2021-03-24	13.87	14.57	9.71	9.51	9.54	52.09	24.46	41.78	11.15	52.49	25.46	21.15	16.99	9.92	53.36	26.4	56.98	21.02	13.3	23.62	24.65	19.43	13.45	19.08		12.01	6.92	39.01	18.05	7.62	62.23	15.94	25.4	26.26	5.19	14.16	10.78	18.09	21.33	15.45	22.99	19.42	16.58	29.35	29.1	48.5	21.11	24.3	7.47
2021-03-25	14.05	14.39	9.62	9.38	9.2	52.84	24.52	41.71	11.08	52.4	25.38	21.46	17.01	10.22	53.21	26.67	56.81	20.95	13.07	23.69	24.22	19.33	13.42	18.92		12.34	6.85	38.8	17.85	7.26	62.37	15.72	25.25	25.75	5.15	14.16	10.82	18.09	21.18	17.27	22.76	19.57	16.4	29.39	28.65	48.12	21.11	24.05	7.45
2021-03-26	14.09	14.57	10.11	9.38	8.95	53.98	24.43	40.94	11.08	51.52	24.88	21.6	16.73	10.59	51.76	26.43	55.94	21.02	13.14	23.54	23.62	19.04	13.38	18.48		12.34	6.79	38.55	17.19	7.44	61.61	15.97	24.87	25.47	5.13	13.97	10.88	18.07	20.99	18.62	23.37	19.6	15.96	29.67	28.65	48.31	20.49	24.15	7.35
2021-03-29	14.36	14.82	10.16	9.51	9.32	54.45	24.69	41.15	11.31	52.22	25.84	23.09	17.22	10.32	53.51	27.07	53.85	21.2	13.69	24.78	24.96	19.11	13.52	18.68		12.27	6.99	39.31	17.48	7.53	61.81	16.65	25.25	25.98	5.48	14.37	10.99	17.8	21.3	17.43	23.42	19.82	16.31	29.96	28.09	50.01	20.76	24.5	7.66
2021-03-30	14.53	14.95	10.11	9.44	9.32	54.74	24.87	41.15	11.31	52.93	26.46	23.14	17.22	10.56	53.65	27.34	53.27	21.09	13.5	24.07	24.65	19.55	13.42	19.0		12.66	7.18	39.06	17.34	7.51	61.88	17.15	25.9	26.31	5.59	14.68	11.07	17.92	21.13	17.43	23.5	19.96	16.31	29.8	28.95	50.01	20.76	24.5	8.08
2021-03-31	14.67	14.95	10.18	9.48	9.26	54.45	24.93	40.87	11.47	52.58	26.29	23.09	16.92	10.69	53.07	27.17	54.37	20.91	13.65	23.76	24.22	19.34	13.76	18.96		13.05	7.91	39.36	17.45	7.55	61.95	17.01	25.9	25.94	5.55	14.59	11.16	17.92	21.18	17.43	23.67	20.35	16.27	29.71	28.61	49.54	20.8	24.6	8.1
2021-04-01	14.71	15.2	10.38	9.82	9.26	54.36	25.51	41.5	11.93	53.72	26.46	23.5	17.2	10.68	53.8	27.78	54.78	21.96	14.16	24.32	24.75	20.32	14.25	19.43		13.18	8.04	40.37	17.62	7.88	62.57	17.19	26.51	26.54	5.58	15.44	11.33	18.38	21.57	17.43	24.53	20.78	16.4	29.71	29.06	49.54	21.17	24.65	8.12
2021-04-02	14.71	15.56	10.25	9.76	9.36	54.36	26.12	42.06	12.09	54.52	26.38	23.45	17.2	10.76	53.58	27.95	54.2	21.81	14.12	24.21	24.85	20.46	14.11	19.35		13.25	8.11	40.43	17.71	7.92	62.37	17.22	26.63	26.4	5.66	15.44	11.52	18.75	21.53	17.43	24.81	20.71	16.49	29.19	29.55	49.82	21.38	24.7	8.22
2021-04-05	14.62	15.6	10.25	9.63	9.36	54.36	26.44	41.78	11.93	53.55	26.29	22.95	17.15	10.56	52.63	28.43	54.43	21.49	14.04	24.21	24.75	20.39	14.01	19.27		14.16	7.91	40.32	17.71	7.95	61.74	17.37	26.36	26.4	5.66	15.72	11.68	18.59	21.38	17.43	24.94	20.68	16.4	29.92	29.32	49.82	20.97	24.7	8.24
2021-04-06	14.49	15.6	10.65	9.6	9.23	54.45	26.55	42.06	11.74	54.34	26.09	22.59	17.15	10.14	52.41	29.1	54.08	21.16	14.08	24.53	25.61	20.18	14.14	19.12		15.0	7.91	40.22	17.97	7.88	61.95	18.23	26.32	26.03	5.66	15.58	11.66	18.46	21.08	14.66	24.99	20.43	16.31	29.51	29.1	49.92	21.14	24.7	8.15
2021-04-07	14.58	15.45	10.58	9.91	9.14	53.98	26.44	43.19	12.09	55.93	26.38	22.64	16.87	9.92	53.14	29.1	54.08	21.38	14.2	24.95	25.67	20.53	14.28	19.12		14.94	7.91	40.32	18.63	7.95	61.54	19.48	27.43	26.12	5.72	15.67	11.73	18.63	21.43	14.26	25.01	20.96	16.58	29.51	28.8	49.92	21.07	24.8	8.15
2021-04-08	14.84	15.45	10.54	10.35	9.23	54.36	26.0	43.12	12.09	55.05	26.13	22.5	17.11	10.02	52.56	28.83	53.16	21.16	14.04	24.74	24.98	21.65	14.21	19.91		14.81	8.04	40.32	18.63	7.88	61.47	20.37	27.01	26.5	5.74	15.6	11.85	18.54	21.33	14.26	24.96	21.18	16.53	29.35	28.84	49.82	21.45	24.9	8.17
2021-04-09	15.46	15.45	10.45	10.32	9.23	54.08	25.71	43.12	12.17	55.05	25.92	22.32	17.2	10.69	52.2	28.76	52.58	20.91	14.0	24.71	24.85	21.47	14.08	19.75		14.58	8.24	41.59	18.51	8.12	61.33	19.73	27.31	26.59	5.83	15.91	11.83	18.38	21.33	14.26	25.06	21.61	16.45	29.35	29.7	49.82	21.75	24.95	8.48
2021-04-12	15.46	15.78	10.4	10.19	9.57	53.32	25.97	43.12	12.44	55.05	26.29	22.95	17.2	10.76	51.47	29.24	51.48	20.91	14.2	24.42	24.38	21.61	14.14	19.67		15.2	8.17	41.59	18.28	8.32	60.71	20.19	27.31	26.5	6.23	16.33	11.79	18.21	21.72	14.74	25.9	21.72	16.49	29.39	30.82	49.73	21.93	25.0	8.8
2021-04-13	15.02	15.54	10.16	9.82	9.32	53.32	25.33	42.2	12.24	53.64	25.96	22.32	16.92	10.61	50.08	28.46	49.39	20.48	14.12	23.97	24.11	20.95	13.8	18.92		15.33	7.91	40.88	17.48	8.17	59.4	19.55	26.7	25.7	6.09	15.67	11.68	17.86	21.28	15.85	25.34	21.0	16.18	29.11	30.0	49.54	21.48	25.3	8.59
2021-04-14	15.77	15.54	10.25	9.82	9.23	53.32	25.54	42.34	12.21	53.55	25.88	22.14	17.11	10.93	50.96	28.93	51.48	20.7	14.16	24.25	24.52	20.88	13.8	18.84		16.4	7.71	41.03	17.6	8.14	59.74	19.9	26.47	25.52	6.05	16.0	11.79	18.21	21.18	16.32	26.81	21.46	16.18	29.11	29.62	49.63	21.65	25.6	8.62
2021-04-15	15.81	15.2	10.11	9.63	8.98	49.72	24.98	42.48	11.82	52.49	25.51	21.55	16.87	11.13	50.59	28.56	51.71	20.23	13.54	24.28	24.22	20.32	13.42	19.27		16.75	7.58	40.53	17.08	8.01	59.4	19.12	26.2	24.86	6.09	15.58	11.56	17.86	20.74	15.53	27.57	22.61	15.96	29.11	28.72	49.35	21.24	25.8	8.66
2021-04-16	15.77	14.86	9.87	9.41	8.57	53.13	24.38	42.48	11.31	51.08	24.63	20.61	16.59	11.1	49.43	28.43	51.48	20.52	13.38	24.21	23.72	19.9	13.17	19.16		17.01	7.58	40.37	16.42	7.77	59.4	18.51	25.63	23.79	5.99	15.11	11.26	17.51	20.08	15.53	27.62	22.54	15.51	28.7	28.42	49.26	21.45	25.7	8.85
2021-04-19	15.68	15.13	9.8	9.76	8.64	53.89	24.96	42.13	11.74	52.49	24.88	20.79	16.45	11.52	49.57	28.76	50.72	20.88	13.61	25.23	24.65	20.39	13.1	20.26		17.6	7.65	41.29	16.79	7.79	60.22	18.94	25.86	24.26	5.92	15.51	11.54	17.67	20.08	15.53	29.24	23.33	15.51	29.11	28.65	49.16	22.61	25.85	9.06
2021-04-20	15.46	15.09	9.69	9.57	8.64	53.89	25.07	42.06	11.54	52.93	24.76	20.47	16.1	11.63	50.38	28.43	50.84	21.09	13.3	24.6	24.59	20.0	13.31	20.26		17.6	7.78	42.0	16.85	7.7	60.78	18.3	25.48	23.51	5.81	15.11	11.49	17.46	19.64	15.05	28.93	22.61	15.29	29.31	27.98	49.07	23.33	25.8	9.27
2021-04-22	14.4	14.59	9.02	9.07	8.04	53.03	23.8	41.36	10.92	51.17	24.55	19.07	16.35	11.42	48.41	26.5	48.69	20.23	12.4	23.93	23.83	19.16	12.97	18.96		16.43	7.38	40.53	16.05	7.7	59.26	17.94	24.48	21.88	5.41	14.16	11.11	17.05	18.31	15.05	27.82	21.03	14.27	28.7	26.02	48.5	22.54	25.8	8.78
2021-04-23	14.8	15.0	9.64	9.26	8.04	53.03	24.38	41.22	11.19	52.05	24.55	19.29	16.64	11.67	49.14	27.95	49.79	20.23	12.64	24.28	23.42	19.62	13.07	19.0		17.5	7.51	42.05	16.22	7.75	59.4	18.76	25.63	22.62	5.04	14.87	11.37	17.13	18.88	15.45	28.53	21.61	14.98	28.74	27.82	48.88	24.11	25.8	9.39
2021-04-26	14.14	14.95	9.8	8.85	7.82	53.03	23.51	41.22	10.69	50.64	24.05	18.3	16.35	11.57	46.66	26.87	48.58	19.36	12.13	24.11	22.78	18.78	12.9	17.81		16.98	7.45	41.03	15.36	7.66	56.29	18.44	25.25	22.11	5.33	14.21	11.2	16.3	18.93	14.66	27.87	21.64	14.49	28.83	28.12	48.69	23.56	25.8	9.67
2021-04-27	14.75	15.27	9.66	9.01	7.7	53.03	23.42	41.01	10.69	50.2	23.97	18.62	15.98	11.84	45.5	26.84	48.58	18.93	12.64	24.18	21.81	18.43	12.9	18.13		16.95	7.51	40.88	15.36	7.53	56.29	18.55	25.52	21.83	5.3	14.16	11.33	15.93	18.95	14.26	28.48	22.5	14.45	29.11	27.6	48.31	23.6	25.8	9.6
2021-04-28	14.75	15.18	9.82	9.1	7.76	53.03	23.56	41.5	10.84	50.64	23.93	18.62	16.17	12.66	46.23	26.9	48.92	19.33	12.64	24.64	22.26	18.53	13.17	18.33		17.86	7.51	40.93	15.62	7.59	56.56	18.9	25.78	23.32	5.4	14.35	11.35	15.97	19.12	14.66	28.33	22.43	14.45	29.31	27.52	48.12	23.8	25.9	9.55
2021-04-29	14.53	15.56	9.66	8.94	8.29	53.03	23.8	41.57		50.55	23.93	18.35	16.17	13.3	46.74	27.61	48.98	19.33	12.52	24.57	22.9	18.74	13.21	18.52		17.83	7.38	40.98	15.47	7.64	57.67	19.01	26.17	24.02	5.44	14.49	11.52	16.42	19.02	14.66	29.39	22.75	14.49	29.35	28.09	48.31	24.01	25.9	10.04
2021-05-04	14.14	15.47	10.02	8.47	8.51	53.03	23.97	41.43		49.05	24.14	18.07	16.03	13.28	45.28	29.1	47.07	19.15	12.44	26.25	24.44	18.92	12.97	18.09		17.14	6.99	42.0	15.42	7.62	57.53	18.87	25.94	23.56	5.28	14.78	11.49	16.76	19.22	14.02	30.25	24.08	14.36	29.31	28.16	48.22	25.24	25.9	10.04
2021-05-05	14.4	15.85	9.98	8.69	8.54	53.22	24.32	41.78		49.67	24.39	18.48	16.31	13.25	45.57	29.34	48.4	20.16	12.71	26.4	24.07	19.2	13.1	18.21		17.01	7.18	42.0	16.08	8.14	59.05	19.08	26.85	23.56	5.36	15.06	12.28	17.05	20.54	14.1	30.0	24.01	14.63	29.31	28.28	48.31	24.97	25.85	9.95
2021-05-06	14.0	15.63	9.93	8.47	8.23	53.22	23.94	41.64	11.08	49.4	24.39	18.35	16.31	13.99	45.5	29.03	48.11	20.59	12.56	26.64	24.11	19.48	12.72	18.4		16.75	7.38	41.89	15.82	8.14	58.64	18.98	26.51	23.6	5.36	15.01	12.17	16.78	20.2	15.05	30.05	25.01	14.49	29.35	28.2	48.31	24.9	25.7	9.71
2021-05-07	13.56	15.81	9.78	8.41	8.01	52.84	23.59	41.08	10.92	47.81	24.18	17.94	16.31	14.11	42.66	29.64	47.82	20.52	12.17	27.68	24.44	18.95	12.65	18.44		16.69	7.38	42.05	15.53	8.19	58.01	18.58	26.09	23.14	5.3	14.99	12.68	16.63	19.76	15.85	30.75	26.3	14.23	29.31	27.3	48.12	24.79	25.9	10.09
2021-05-10	13.87	16.26	9.75	8.07	8.2	52.09	24.03	40.73	11.86	49.49	23.97	18.12	16.17	13.95	41.71	30.32	46.26	20.48	12.48	28.25	24.24	18.85	12.65	18.48		16.17	7.38	43.47	15.27	8.76	59.4	18.4	27.28	23.0	5.25	16.0	13.02	16.17	19.71	15.85	31.87	28.09	14.76	29.35	26.85	48.22	24.9	25.9	10.18
2021-05-11	13.87	16.08	9.98	8.16	8.14	51.8	24.43	40.8	11.7	49.4	24.05	19.02	16.14	13.92	43.1	29.91	46.32	20.77	12.56	27.64	25.47	19.41	12.76	19.04		16.69	7.32	43.16	15.47	9.11	58.91	18.69	28.0	23.56	5.24	15.71	12.68	16.76	20.2	15.85	31.36	27.05	14.45	29.31	26.92	48.22	25.14	25.4	10.11
2021-05-12	13.96	16.23	10.33	8.29	8.2	51.8	24.75	40.94	11.78	50.11	24.39	19.11	16.19	14.39	43.46	30.46	46.55	20.84	13.03	28.29	25.82	19.72	12.69	19.47		16.46	7.25	43.26	15.65	9.11	59.67	18.76	28.81	25.19	5.6	16.29	12.76	16.67	20.52	15.85	31.72	27.31	14.58	29.51	27.3	48.31	25.34	25.4	10.37
2021-05-13	13.69	16.26	10.31	8.41	8.04	51.61	24.72	41.22	11.86	49.05	24.88	19.02	16.12	14.22	42.0	31.47	45.79	20.3	13.03	27.48	25.26	19.65	12.69	19.59		17.53	7.25	42.55	15.39	9.73	59.12	18.44	27.85	24.72	5.58	16.89	12.8	16.51	20.84	15.85	31.11	26.8	14.36	29.51	26.92	48.31	25.07	25.4	10.69
2021-05-14	13.74	16.37	10.25	8.32	8.1	51.52	24.58	41.22	11.78	49.23	24.47	18.71	16.92	13.99	41.49	31.81	45.1	19.98	13.81	27.03	26.91	20.04	13.42	19.23		17.73	7.25	42.96	15.45	9.91	58.08	18.33	27.31	24.54	5.57	17.06	13.19	16.26	21.01	15.85	31.06	26.37	14.32	29.43	26.55	48.22	25.44	25.4	10.9
2021-05-17	13.52	16.41	10.67	8.07	7.88	51.14	24.26	41.14	11.93	48.17	23.89	18.35	16.82	13.95	40.77	31.64	44.52	19.36	13.42	27.12	26.46	19.62	13.04	18.92		17.5	7.32	43.41	15.22	9.97	56.98	17.94	28.69	23.65	5.41	16.68	13.16	16.01	20.15	15.85	31.31	26.88	13.74	29.39	25.35	48.12	24.93	25.4	10.65
2021-05-18	13.39	16.28	10.78	7.76	7.82	51.14	23.74	41.5	11.78	47.64	23.89	17.85	16.68	13.99	39.67	31.5	42.26	19.4	12.99	26.95	27.54	18.99	12.86	18.29		16.88	7.18	44.07	14.84	10.13	56.63	17.72	28.92	23.14	5.29	16.63	12.93	15.88	19.96	15.85	32.07	27.56	13.61	28.7	24.22	48.12	24.59	25.35	10.74
2021-05-19	13.34	16.44	10.78	7.51	7.63	51.05	23.74	41.14	11.62	46.93	23.97	18.35	16.59	13.9	39.53	32.49	43.07	19.44	13.03	27.32	27.83	18.57	12.62	18.29		17.08	7.25	46.0	14.41	10.61	56.36	17.51	29.0	23.65	5.25	17.09	13.29	16.99	20.1	15.85	33.43	27.74	13.25	29.11	24.38	48.12	24.45	25.35	11.0
2021-05-20	13.12	16.79	10.83	7.19	7.42	50.67	24.29	40.71	12.71	46.58	23.89	18.07	16.78	13.97	38.44	33.1	42.2	19.22	13.14	27.08	28.45	19.34	12.62	18.44		16.88	7.05	48.38	13.93	11.25	55.8	17.44	29.69	23.04	5.18	17.83	13.52	18.05	20.01	15.85	33.69	27.27	13.39	28.74	23.02	48.22	24.93	25.35	10.97
2021-05-21	13.52	16.84	11.14	7.69	7.73	49.91	25.97	40.92	12.95	47.02	23.97	18.07	16.52	14.36	39.16	32.66	45.5	19.83	13.3	28.49	27.44	19.72	12.83	19.23		16.92	6.99	47.52	14.79	11.42	55.94	18.05	29.04	23.65	5.24	17.45	13.48	18.84	20.57	15.85	33.18	27.16	13.61	29.31	24.6	48.31	25.55	25.4	10.97
2021-05-24	13.78	16.84	11.05	8.22	8.04	52.47	26.7	41.57	13.02	47.9	24.72	18.21	17.37	14.53	41.49	34.65	46.84	20.16	13.85	28.65	28.53	21.09	13.14	20.58		16.92	6.99	47.37	14.82	10.92	56.63	18.73	29.57	25.28	5.22	17.93	13.42	19.13	21.65	13.47	33.08	27.23	13.92	29.31	25.8	51.62	25.58	25.8	10.93
2021-05-25	13.92	17.06	11.19	8.54	7.88	52.47	27.1	42.43	13.49	48.7	24.63	18.8	17.51	14.26	42.22	34.58	47.53	20.16	13.81	29.02	28.55	20.7	13.17	20.06		17.4	7.12	47.52	14.9	11.4	57.25	18.73	29.8	25.19	5.25	18.05	13.73	20.33	21.45	13.87	34.09	28.81	13.87	29.31	25.28	53.6	25.31	26.15	11.16
2021-05-26	13.69	17.27	11.14	8.13	7.76	52.47	27.07	42.22	13.41	48.96	24.34	18.48	17.29	13.99	42.22	34.86	48.34	19.94	13.65	29.1	28.32	21.16	13.04	20.62		18.6	7.18	48.28	14.76	11.84	56.56	18.9	29.11	25.61	5.35	17.86	13.86	20.77	21.5	13.87	34.29	28.67	13.79	29.35	24.98	53.79	25.34	26.3	11.86
2021-05-27	13.39	17.15	10.74	8.04	7.76	50.67	26.35	41.57	12.95	49.49	24.39	18.26	16.97	13.85	42.15	33.98	48.69	19.44	13.3	28.94	27.32	21.72	12.83	21.33		19.9	7.51	47.52	14.39	12.24	55.32	19.23	28.23	25.98	5.2	17.5	13.52	20.79	21.38	13.87	33.79	28.88	13.56	29.31	24.82	53.6	26.64	26.5	12.23
2021-05-28	13.56	17.47	11.05	8.1	7.82	51.14	27.36	42.14	14.19	48.96	24.84	18.16	17.79	13.89	43.02	34.65	51.01	20.77	13.3	28.82	26.09	22.03	13.17	21.41		20.71	7.58	48.02	14.39	12.85	56.63	19.19	28.84	26.82	5.22	18.05	13.88	21.16	21.75	15.85	33.94	29.56	13.52	29.39	25.35	53.41	26.64	26.8	13.07
2021-05-31	13.47	18.59	10.74	8.6	7.79	50.19	28.26	41.78	15.6	47.73	24.84	17.94	17.55	13.95	45.13	35.94	51.3	21.92	13.14	29.02	24.85	22.35	13.1	22.12		21.3	8.11	49.59	14.27	13.72	57.05	18.98	28.35	26.68	5.13	18.92	14.28	21.79	21.62	17.83	36.26	31.46	13.56	29.39	24.98	53.31	26.95	27.0	13.99
2021-06-01	13.39	18.91	10.42	8.51	7.82	49.81	27.86	41.57	16.69	47.28	25.63	17.71	17.11	13.97	44.62	35.6	50.37	22.1	13.03	28.73	25.67	22.77	13.04	22.0		21.1	8.44	51.26	14.1	13.55	57.81	18.76	28.69	26.45	5.11	18.51	14.5	21.83	22.56	15.29	38.18	31.18	13.83	29.39	24.6	52.18	27.01	27.3	13.82
2021-06-02	13.43	20.03	10.49	8.69	8.01	49.25	27.51	41.93	16.85	47.28	26.67	17.71	17.08	13.97	44.92	35.19	50.84	22.86	13.93	29.02	25.37	22.14	13.66	21.76		20.23	8.3	50.32	14.36	14.04	60.36	18.65	29.8	25.98	5.21	19.18	14.37	21.79	22.48	13.79	37.15	31.03	14.01	29.63	24.98	53.79	26.98	27.5	14.78
2021-06-03	14.36	20.61	11.19	9.29	8.54	49.25	28.32	41.43	18.33	48.43	26.67	18.35	17.01	14.46	45.79	36.28	50.78	23.25	14.12	30.27	25.06	22.52	13.8	22.83		20.78	8.77	50.15	14.73	15.0	60.98	19.94	30.83	26.59	5.26	20.24	15.13	22.08	22.75	13.47	37.36	31.89	14.27	29.71	25.2	54.26	27.19	27.7	15.81
2021-06-04	14.4	20.34	11.97	9.19	8.7	49.25	28.44	41.28	17.39	50.37	26.42	17.94	17.58	15.2	45.21	36.55	50.55	23.0	13.93	30.11	24.46	22.87	13.8	22.75		21.69	8.77	49.85	14.9	15.27	63.12	21.33	30.8	27.9	5.28	20.15	14.98	22.08	22.56	13.47	37.5	33.04	14.1	30.52	26.62	55.2	26.74	27.9	15.6
2021-06-07	14.14	19.31	12.68	8.91	8.35	48.49	27.16	41.21	15.75	51.61	26.46	17.76	17.25	15.03	44.62	35.19	50.32	23.07	13.89	29.54	24.01	22.07	13.62	21.96		21.27	8.5	48.68	14.84	14.44	62.64	21.6	30.6	29.3	5.38	19.23	14.64	21.95	22.41	11.49	36.26	32.54	14.1	30.52	26.89	55.3	26.5	28.1	14.66
2021-06-08	13.65	18.05	11.95	8.32	7.98	48.39	26.0	40.78	14.19	50.28	26.83	17.17	16.64	14.46	44.84	33.16	49.79	22.17	13.93	28.73	23.37	21.39	14.08	20.46		19.94	8.11	47.56	14.84	13.43	60.85	20.35	29.53	27.29	5.46	17.91	13.65	21.37	20.86	12.12	34.4	30.28	14.01	30.52	25.76	55.01	26.33	28.15	13.66
2021-06-09	13.69	19.06	12.12	8.51	7.98	47.54	26.38	40.71	15.6	49.75	28.08	16.99	17.06	14.63	44.99	34.18	49.97	22.64	14.0	28.73	23.44	21.19	13.97	19.04		20.2	8.04	48.09	14.79	14.09	60.36	20.17	29.84	27.34	5.49	18.41	14.11	21.83	20.72	12.44	34.61	30.96	13.92	30.73	26.25	55.01	26.57	28.2	14.59
2021-06-10	13.87	19.14	12.95	8.88	8.17	47.54	25.48	40.99	15.36	48.96	27.54	16.45	16.99	14.8	44.99	33.5	50.08	22.57	14.98	29.46	24.65	20.25	14.91	18.64		19.68	8.04	48.2	14.79	13.99	59.46	19.72	30.76	26.59	5.5	18.39	13.82	23.33	20.18	12.91	35.5	31.18	13.92	29.71	25.35	54.82	26.57	28.25	14.57
2021-06-11	14.22	19.45	13.09	8.76	8.23	49.25	26.23	41.57	15.91	50.55	27.79	17.17	17.04	14.96	45.72	35.8	54.08	22.21	14.9	29.38	25.67	20.66	14.7	19.95		19.74	8.37	49.15	15.02	14.85	60.09	20.35	31.6	27.2	5.49	18.99	14.56	24.32	20.64	13.07	36.53	31.57	14.05	30.73	25.8	54.92	27.65	28.3	14.59
2021-06-14	14.27	19.14	13.51	8.69	8.32	50.19	26.06	41.78	16.85	52.93	28.49	16.94	17.06	15.23	45.86	35.53	54.14	22.17	15.26	30.15	25.65	20.9	14.8	19.91		19.74	8.44	49.32	15.53	15.89	61.81	20.26	32.25	27.76	5.72	20.32	14.41	25.61	20.81	13.07	36.88	32.18	14.36	30.73	26.55	55.58	27.72	28.3	14.34
2021-06-15	15.24	19.84	12.89	8.54	8.29	52.09	26.06	43.51	17.08	53.99	29.61	16.76	16.92	15.33	45.79	35.26	53.79	22.17	15.22	32.22	25.67	21.48	14.77	19.75		19.48	8.44	48.97	16.05	17.0	61.26	20.53	32.25	29.67	6.01	21.64	14.69	26.15	20.81	12.91	36.6	32.99	14.36	31.05	28.39	56.52	27.72	28.35	13.54
2021-06-16	15.81	19.48	13.38	8.72	8.73	51.99	26.29	43.87	17.0	53.2	29.69	16.99	16.68	15.03	45.79	34.18	53.5	23.72	15.41	32.78	25.88	21.56	14.77	18.88		18.9	8.3	48.91	15.7	18.08	63.47	20.17	32.29	29.9	6.02	21.45	14.28	26.2	20.52	12.99	35.64	31.93	14.94	32.34	28.09	56.52	27.72	28.3	13.07
2021-06-17	16.92	19.59	14.29	9.07	8.92	52.09	26.64	44.16	17.24	54.69	29.78	17.26	16.5	14.69	45.5	34.18	54.49	24.23	15.8	33.11	26.06	21.56	15.01	19.08		18.83	8.5	48.62	15.93	18.97	64.85	20.35	33.66	31.67	6.0	21.42	14.2	26.15	21.28	13.94	35.36	32.95	14.89	32.83	29.21	56.52	27.72	28.35	13.78
2021-06-18	17.18	19.65	14.54	8.98	8.82	52.09	26.78	43.8	17.16	53.81	29.82	17.44	16.64	14.83	45.5	34.65	55.07	24.07	15.88	33.02	26.48	22.17	15.81	19.08		19.35	8.44	49.32	16.39	18.97	64.02	20.61	33.59	32.19	6.05	21.5	14.47	26.2	21.45	14.18	35.85	33.9	14.89	32.42	28.88	56.62	28.06	28.45	13.82
2021-06-21	17.58	19.51	13.82	9.26	8.89	51.61	26.12	43.58	16.38	52.67	29.4	17.67	16.68	14.66	45.57	34.04	54.66	24.63	15.92	32.9	25.88	22.05	16.02	18.72		19.12	8.37	50.38	16.05	18.48	64.23	20.21	32.94	32.19	6.2	21.11	14.22	26.74	21.08	14.18	35.23	33.27	15.16	32.34	28.31	56.52	28.06	28.6	13.45
2021-06-22	17.23	20.01	13.56	9.19	8.85	51.9	26.12	43.73	16.61	52.84	29.53	18.21	16.68	14.86	45.64	35.13	54.78	24.39	15.49	32.86	25.47	21.89	15.81	19.27		19.19	8.37	50.26	15.99	17.84	65.54	20.26	33.32	32.05	6.16	21.45	14.52	26.78	21.18	13.71	35.57	32.95	14.94	32.34	29.25	56.8	28.02	28.65	13.73
2021-06-23	16.79	20.1	14.41	8.98	8.86	51.71	26.35	42.94	16.69	51.87	29.11	17.71	17.04	14.9	47.61	35.67	55.97	23.83	15.76	32.17	24.65	21.07	15.57	18.72		19.03	8.3	49.97	15.59	17.64	64.85	20.12	32.78	31.25	6.11	22.22	14.47	26.78	20.94	13.39	35.36	32.44	14.63	32.55	28.72	56.99	27.69	28.7	13.45
2021-06-24	16.83	20.32	14.36	8.72	8.66	51.71	26.23	42.65	16.77	51.17	29.32	17.44	17.04	14.88	47.68	36.14	54.61	23.87	15.57	32.13	25.04	20.82	15.46	19.12		18.93	8.37	49.85	15.27	17.15	66.16	19.67	32.44	32.47	6.01	21.79	14.47	26.78	20.74	13.23	34.81	31.93	14.41	33.17	28.95	57.09	27.2	28.75	13.75
2021-06-25	16.34	20.4	14.47	8.66	8.59	51.71	26.44	42.79	17.7	51.43	29.32	17.22	17.34	15.0	47.61	36.41	54.53	25.06	15.8	32.78	25.78	20.98	15.74	19.08		18.99	8.3	50.15	15.42	18.33	67.68	19.23	32.63	32.61	6.0	23.3	14.92	26.94	21.06	13.71	34.88	32.56	14.45	33.17	29.25	57.09	27.87	28.75	13.78
2021-06-28	17.45	20.6	14.45	8.72	8.83	51.52	27.22	43.22	17.78	52.93	29.45	17.35	17.2	15.05	48.05	36.82	54.0	25.42	16.0	33.59	25.41	21.64	15.84	19.23		19.35	8.3	50.44	15.85	18.55	67.68	19.94	33.66	33.87	6.01	23.62	15.21	27.6	21.08	14.26	36.05	33.7	14.45	32.76	30.11	58.03	27.91	28.8	14.08
2021-06-29	18.11	20.46	15.44	8.88	8.66	51.52	27.22	42.65	17.78	52.14	29.32	17.31	17.15	14.91	47.24	36.48	53.55	25.18	16.16	33.35	25.35	21.39	15.88	19.0		19.81	8.37	52.15	15.76	18.55	66.26	19.81	32.9	33.31	6.04	24.29	15.17	26.25	21.28	14.82	35.64	33.11	14.18	32.72	29.85	58.13	28.18	28.85	14.24
2021-06-30	17.23	20.04	15.3	8.69	8.56	51.52	27.42	42.65	17.55	51.52	29.32	17.26	17.53	14.9	47.1	35.67	53.7	24.98	16.43	33.02	26.62	21.03	16.5	18.96		19.68	8.24	51.79	15.53	18.18	66.26	19.72	32.9	32.65	5.9	24.63	15.0	26.98	21.43	14.42	35.43	33.03	14.18	32.88	28.8	58.31	28.21	28.9	13.99
2021-07-01	17.18	20.18	14.92	8.72	8.63	51.33	27.45	42.36	19.26	52.05	29.03	17.22	18.14	15.32	47.17	35.46	54.46	25.1	16.16	33.67	26.66	21.27	16.5	18.8		19.94	8.17	52.32	15.79	19.41	67.11	19.81	34.2	33.96	5.8	26.03	15.4	27.65	21.38	15.77	36.33	33.58	14.18	32.76	29.62	58.5	28.33	28.95	13.96
2021-07-02	16.48	20.26	14.47	8.66	8.69	51.14	27.31	42.29	20.12	52.14	28.04	17.13	18.52	15.74	46.95	35.67	55.97	23.95	15.73	33.67	27.09	20.9	16.4	18.8		20.36	8.24	54.09	15.76	20.55	68.82	20.44	34.08	33.77	5.75	26.27	15.72	27.13	21.26	16.96	35.98	33.43	14.36	31.52	29.74	58.31	28.25	28.95	13.92
2021-07-05	16.39	21.3	14.09	8.41	8.63	51.14	27.07	41.43	19.89	51.43	28.08	16.58	18.33	15.67	45.72	35.26	56.12	22.84	15.26	33.87	28.14	20.41	16.04	18.09		20.62	8.17	54.56	16.85	20.2	65.54	21.15	34.05	33.87	5.55	25.59	15.81	26.3	21.28	16.72	35.23	32.79	14.18	29.87	28.76	58.13	27.65	28.95	14.06
2021-07-06	15.28	20.21	13.29	8.13	8.59	51.05	25.54	41.28	17.94	49.31	28.28	16.27	17.67	15.0	44.41	32.82	54.23	21.78	14.83	31.57	26.19	19.02	14.93	16.82		19.81	8.44	51.21	15.68	19.22	61.13	20.35	31.67	31.53	5.33	23.81	14.79	24.48	20.99	15.53	33.02	30.51	13.74	30.9	26.78	57.56	27.12	28.9	13.07
2021-07-07	15.28	20.52	12.91	7.88	8.53	50.86	26.41	41.43	18.48	48.08	28.37	15.68	17.53	14.8	44.41	34.11	55.29	21.93	14.66	33.75	27.63	18.44	15.36	17.3		19.81	8.37	53.27	16.76	19.17	65.19	20.61	32.06	32.33	5.2	24.58	15.42	25.75	21.18	15.21	34.33	30.67	13.7	30.82	26.4	57.75	27.57	29.0	13.99
2021-07-08	14.75	20.32	12.77	7.97	8.53	50.86	26.58	41.14	18.25	48.43	28.04	16.0	17.53	14.8	45.79	33.72	54.61	22.01	14.42	33.79	29.47	19.02	14.83	18.13		19.06	8.7	52.85	16.56	18.72	66.26	20.61	32.02	31.67	5.34	24.39	15.19	26.14	21.53	15.21	33.71	29.25	13.48	30.82	25.84	58.03	27.61	28.9	13.96
2021-07-09	14.22	19.76	12.8	7.66	8.15	50.67	26.06	40.99	16.77	46.84	28.49	15.54	17.39	14.73	46.44	32.84	53.85	21.89	13.93	35.57	29.76	19.26	14.58	18.17		18.77	8.37	52.8	16.68	17.49	65.33	20.35	30.6	29.48	5.22	23.18	14.79	26.25	22.46	14.9	32.54	27.95	13.43	30.82	24.15	57.56	27.5	28.8	13.49
2021-07-12	13.61	18.38	11.9	7.13	7.61	47.83	24.38	39.56	15.13	44.37	28.49	14.46	16.64	14.46	45.13	30.57	51.57	20.63	13.07	33.27	28.34	18.69	14.15	17.38		18.7	7.98	50.68	17.28	16.28	62.7	19.85	29.69	27.43	4.86	21.57	14.28	25.99	21.75	13.94	30.93	26.02	12.54	28.92	23.25	57.56	27.2	28.6	13.07
2021-07-13	14.05	18.47	11.95	7.19	7.65	49.53	24.61	40.2	16.22	44.73	28.53	14.46	17.34	14.46	44.41	30.22	52.94	20.82	13.97	32.78	27.67	18.69	14.68	17.69		18.25	8.04	51.21	17.74	16.33	65.19	19.67	30.37	27.99	5.1	22.89	14.35	25.99	22.8	14.02	31.3	26.76	12.77	29.01	24.38	57.47	27.27	28.55	12.84
2021-07-14	13.74	17.82	11.48	7.26	7.88	46.07	24.72	39.63	16.07	44.11	28.2	14.19	17.06	14.24	43.39	29.44	52.86	20.23	13.89	31.57	26.6	18.65	14.33	17.65		17.21	7.98	50.15	16.91	15.72	65.05	18.91	29.99	27.34	5.1	22.22	13.8	25.47	23.66	13.94	30.96	27.12	12.72	30.08	24.0	57.37	27.65	28.5	12.65
2021-07-15	14.09	18.38	12.06	7.57	7.95	42.85	24.78	40.63	16.77	44.55	28.7	14.23	16.71	14.12	44.04	30.57	54.15	21.06	14.05	32.7	27.21	18.81	14.75	17.61	18.1	17.6	7.91	50.26	16.91	16.55	64.48	19.94	30.91	28.46	5.11	23.23	14.03	25.75	24.12	14.02	31.99	28.38	12.94	30.08	24.49	57.56	27.31	28.55	12.93
2021-07-16	13.92	18.86	11.99	7.82	7.98	40.82	24.67	40.85	16.53	44.99	30.61	14.46	16.73	14.63	43.82	30.27	57.94	21.34	14.29	33.23	26.74	19.39	15.22	17.06	18.72	17.53	8.11	51.09	17.42	16.6	64.12	19.67	31.52	29.25	5.09	23.04	14.14	27.55	24.71	14.82	32.16	27.99	12.85	29.83	24.52	57.56	27.76	28.4	12.82
2021-07-19	13.08	18.05	11.19	7.35	7.48	38.54	23.01	39.91	15.44	42.34	30.19	14.1	16.33	14.29	43.31	28.17	56.88	20.11	13.56	32.09	25.47	18.03	14.86	15.88	17.47	16.85	7.58	49.85	17.6	15.45	61.77	18.73	31.9	27.24	4.91	21.45	13.48	29.05	24.27	13.94	30.48	26.09	12.41	30.28	22.88	57.56	28.02	28.35	11.93
2021-07-20	13.65	19.03	11.81	7.57	7.68	37.98	23.8	40.63	16.38	44.02	30.19	14.32	16.73	14.98	43.53	29.04	56.81	20.51	14.25	32.94	25.84	18.28	15.58	16.04	17.47	16.75	7.73	51.09	17.39	16.26	63.41	19.36	32.44	28.74	4.96	22.89	14.11	29.73	24.12	14.02	32.54	27.91	12.94	30.04	24.38	57.56	27.72	28.4	11.95
2021-07-21	13.65	18.97	11.45	7.72	7.61	37.12	23.62	40.35	15.91	43.67	31.77	14.46	16.66	15.03	43.39	28.69	58.7	20.19	14.21	33.19	27.65	18.03	15.47	16.27	18.28	16.72	7.88	50.97	18.43	16.55	62.27	19.0	32.98	28.18	4.95	22.22	13.61	29.73	25.3	13.87	32.16	28.22	13.21	30.04	24.34	57.56	27.54	28.45	12.24
2021-07-22	14.09	19.14	12.1	8.26	8.12	39.71	23.8	40.49	16.07	44.81	31.85	14.73	16.92	16.07	43.82	29.26	59.92	20.67	14.87	34.97	29.04	19.26	15.79	17.34	18.78	17.53	7.88	52.62	19.2	16.75	63.69	19.18	33.36	29.39	5.05	22.49	13.69	30.41	26.23	14.18	32.47	28.62	13.3	29.5	24.82	57.56	29.45	28.55	12.29
2021-07-23	13.74	18.52	11.86	8.38	8.19	39.85	23.33	40.56	15.91	44.46	31.44	14.64	16.87	16.11	43.68	28.39	59.54	20.39	15.03	37.4	28.34	19.26	15.75	16.35	17.78	16.88	7.73	53.27	19.37	16.26	62.7	19.14	32.52	28.92	4.9	21.81	13.67	30.2	25.84	13.94	31.51	27.55	13.3	29.3	24.08	57.56	28.85	28.6	12.34
2021-07-26	13.65	18.36	12.48	8.22	8.22	39.23	23.21	40.85	15.91	44.64	31.98	14.64	18.05	16.44	43.31	28.08	60.68	21.06	15.48	39.05	30.05	20.21	16.4	16.67	17.16	16.88	7.66	55.15	20.72	15.96	62.91	19.32	34.28	30.32	4.78	21.55	13.73	30.46	26.53	13.63	31.37	27.12	13.3	29.83	24.38	57.75	29.41	28.6	11.98
2021-07-27	14.14	18.61	12.46	8.22	8.12	39.42	23.33	41.64	16.38	44.55	31.27	14.64	18.59	16.33	43.39	28.39	61.89	21.5	15.44	37.64	29.99	20.08	16.43	16.59	16.79	16.17	7.73	54.86	20.72	16.31	63.41	19.81	34.28	30.6	5.0	22.15	13.73	30.15	25.79	13.79	31.79	28.14	13.39	29.67	24.45	57.47	29.49	28.7	12.26
2021-07-28	14.4	18.61	12.46	8.01	8.02	38.8	23.51	40.99	16.22	44.29	30.27	14.5	18.7	16.64	43.17	28.74	61.36	21.78	15.32	37.92	28.86	20.45	16.65	16.39	16.22	16.07	7.66	54.15	20.06	16.31	63.48	19.76	33.74	30.46	5.0	22.12	13.9	29.16	24.52	13.79	32.13	28.3	13.34	29.67	25.42	58.5	29.11	29.1	12.29
2021-07-29	14.27	19.17	12.46	8.07	8.29	39.71	23.8	40.13	16.77	44.46	30.61	14.46	18.66	16.98	43.31	29.61	61.43	21.81	15.77	38.85	30.23	20.62	17.36	16.79	16.1	16.88	7.66	54.97	21.46	16.85	63.76	19.76	34.54	30.93	5.04	22.63	14.11	31.19	25.99	14.1	32.41	29.09	13.34	29.67	25.58	58.79	29.9	28.8	12.55
2021-07-30	14.27	20.29	12.3	7.94	8.32	39.99	23.85	40.42	17.0	45.08	30.48	14.55	19.95	16.95	45.86	30.05	61.21	21.74	16.5	38.65	30.56	20.98	18.26	17.02	16.66	17.14	7.73	55.33	21.46	17.34	63.84	20.35	35.27	31.44	5.01	23.06	14.24	30.98	26.13	13.94	32.54	29.41	13.83	29.87	25.84	58.88	30.58	28.8	13.34
2021-08-02	14.36	19.95	12.08	8.16	8.9	39.99	24.69	41.14	16.77	46.14	31.44	14.69	21.34	16.75	45.64	29.48	62.04	21.38	16.83	39.3	30.71	20.74	19.01	17.14	16.16	16.75	7.81	56.27	21.66	18.48	66.61	20.08	36.19	31.25	5.04	23.18	14.45	31.08	25.89	14.1	32.51	29.48	13.96	29.25	25.91	58.69	30.28	28.0	13.07
2021-08-03	14.36	20.1	11.97	8.13	9.3	39.99	25.16	40.85	17.24	46.49	31.93	14.96	21.03	17.25	46.95	29.79	62.04	21.18	17.03	39.22	32.25	21.19	19.4	17.38	15.97	17.53	8.04	56.39	21.72	19.54	66.26	20.17	36.49	31.44	5.09	23.86	14.75	31.86	27.65	14.02	32.51	29.17	13.83	29.3	25.95	58.5	30.77	28.0	13.1
2021-08-04	14.31	19.93	12.48	8.26	9.54	39.9	24.96	40.85	17.55	47.46	31.93	14.96	20.73	17.65	46.52	29.7	63.33	21.26	16.83	40.27	32.37	22.3	19.43	17.22	16.6	17.83	8.26	56.27	21.58	19.71	66.97	20.17	36.0	31.21	5.15	24.0	14.81	31.6	27.41	13.94	32.68	29.56	13.92	29.54	26.21	58.41	30.5	28.3	13.15
2021-08-05	14.53	20.21	13.09	8.38	9.54	39.99	24.93	40.85	17.7	47.28	32.68	15.09	21.15	17.72	46.3	29.87	62.95	21.46	17.56	40.31	31.84	22.75	20.58	17.89	16.97	17.89	8.19	56.86	21.41	19.81	66.83	20.35	36.23	32.51	5.46	24.34	15.0	32.22	27.61	13.87	33.57	30.43	14.45	29.3	26.51	58.31	30.8	28.4	13.6
2021-08-06	15.06	19.95	12.89	8.32	9.44	42.77	24.9	40.85	17.39	47.46	31.73	15.5	21.29	17.49	47.61	29.83	62.72	21.97	17.32	39.58	31.84	23.81	20.72	18.25	17.41	17.5	8.04	56.86	22.3	20.2	65.83	20.08	36.95	31.91	5.45	23.76	14.79	32.22	28.05	14.9	33.3	29.96	14.45	29.21	26.62	58.41	31.11	28.45	13.41
2021-08-09	15.24	20.49	13.67	8.88	9.84	44.78	25.04	40.78	18.48	47.55	31.81	15.77	22.07	17.65	47.97	30.18	62.5	22.57	18.5	39.86	32.78	25.25	22.15	18.52	18.22	17.6	8.11	57.39	22.52	21.56	66.26	21.06	37.57	32.84	5.4	24.97	15.0	33.11	28.1	15.45	34.19	30.59	14.49	29.42	27.38	58.03	31.82	28.45	13.41
2021-08-10	15.33	20.49	13.67	9.01	10.52	43.87	25.13	41.14	18.56	47.11	32.1	15.54	21.69	17.75	47.24	30.27	63.56	22.65	18.66	41.16	33.46	24.84	23.29	18.29	18.22	17.34	8.19	57.56	23.38	22.07	68.39	22.05	38.64	32.65	5.39	24.92	15.02	33.37	28.68	15.21	33.99	30.55	15.47	29.05	26.85	57.65	31.48	28.45	13.39
2021-08-11	15.02	20.21	13.2	9.35	11.23	42.58	25.01	41.57	17.94	47.81	31.77	15.41	20.4	17.52	48.05	29.96	63.18	22.21	19.28	40.31	33.68	25.08	24.9	17.54	17.72	17.31	8.64	56.56	23.79	22.07	68.04	22.05	37.83	31.81	5.36	24.58	14.98	32.74	27.9	14.9	33.68	30.15	15.69	29.05	25.8	57.37	30.09	28.5	13.18
2021-08-12	15.24	19.81	13.15	9.69	10.99	43.06	24.84	41.5	18.72	48.78	31.15	16.45	20.47	17.45	49.57	30.05	62.65	22.21	17.97	39.86	32.78	26.68	23.22	17.93	17.72	17.34	8.64	55.21	23.38	22.66	67.33	21.6	36.95	32.0	5.25	24.49	14.81	32.54	28.1	15.53	33.3	29.6	16.67	28.72	26.18	58.03	30.35	28.4	12.94
2021-08-13	15.33	19.84	13.96	9.76	11.1	42.19	24.69	41.43	19.5	47.99	30.98	16.85	20.68	17.15	49.5	29.96	62.19	22.96	19.16	39.66	32.8	27.87	24.83	18.05	17.6	17.08	8.64	55.91	24.07	24.24	66.26	21.15	38.44	32.47	5.2	25.5	14.69	34.56	29.37	15.61	33.47	29.56	16.4	28.31	26.85	57.84	31.41	28.4	13.07
2021-08-16	15.9	20.04	14.27	9.54	11.33	42.58	25.13	41.21	21.45	47.81	31.93	16.72	21.5	17.32	49.14	30.66	62.42	23.44	19.16	40.35	33.48	27.79	26.12	18.8	18.16	17.24	8.64	56.27	24.07	25.92	67.11	21.47	38.25	34.71	5.16	26.85	15.11	34.46	29.13	16.56	34.02	30.04	17.15	28.51	27.86	57.56	31.33	28.45	13.18
2021-08-17	15.64	19.98	14.32	9.63	10.89	42.58	24.93	40.85	21.14	47.28	31.27	16.27	21.36	17.38	48.85	30.22	62.72	23.2	19.36	41.24	33.77	26.35	25.72	18.8	17.72	17.24	8.57	55.79	24.87	26.61	65.83	21.29	37.82	34.99	5.27	26.51	15.11	33.78	28.44	16.08	34.68	31.38	17.2	28.64	27.38	57.09	30.96	28.45	13.7
2021-08-18	15.59	19.95	14.63	9.76	10.86	43.06	24.75	40.13	21.6	48.26	31.35	16.36	21.1	18.33	48.63	30.14	62.57	23.52	19.16	42.5	33.68	27.87	24.86	18.56	17.47	17.08	8.57	55.91	24.64	26.56	65.97	20.88	37.5	35.03	5.25	26.94	15.04	33.73	28.68	16.01	34.68	31.45	17.02	29.09	27.49	57.09	31.18	28.5	13.54
2021-08-19	16.12	19.81	14.65	9.85	11.6	43.53	24.67	40.13	22.15	48.52	31.85	16.81	21.1	17.99	48.99	29.96	64.47	23.87	19.11	44.03	33.68	28.53	24.94	18.56	17.47	16.82	8.57	56.21	24.42	26.11	64.76	21.15	36.91	36.2	5.11	27.18	15.21	33.94	29.08	16.8	35.02	31.89	17.46	29.09	27.9	56.99	31.22	28.55	13.34
2021-08-20	15.37	18.86	13.74	9.23	11.57	43.53	23.51	39.77	21.29	47.11	31.1	16.0	21.57	17.25	48.63	28.56	63.63	23.16	19.32	43.51	34.42	26.64	25.83	17.38	16.85	16.17	8.34	55.2	22.9	26.16	62.34	21.51	37.15	33.91	5.11	27.47	14.58	33.26	27.07	16.64	33.71	30.55	17.29	28.47	27.45	56.9	29.6	28.05	12.55
2021-08-23	14.84	17.96	12.8	8.76	11.5	43.01	22.81	38.48	22.85	45.87	31.6	15.86	23.08	17.22	47.32	28.56	62.19	22.96	20.01	44.15	34.71	26.6	26.58	16.55	16.04	15.58	7.96	54.13	21.66	27.64	61.13	21.51	37.11	31.91	5.0	27.52	14.2	32.48	25.2	16.56	32.68	29.56	16.98	28.47	27.0	56.71	28.55	27.95	11.82
2021-08-24	14.84	18.13	12.86	8.63	10.76	42.58	22.87	38.12	21.45	46.4	31.35	15.32	23.87	17.32	47.03	28.61	59.31	22.61	19.28	43.51	35.87	25.08	25.29	16.67	16.72	15.65	7.81	54.66	22.58	26.01	61.27	20.26	36.83	31.72	5.0	25.64	14.24	32.22	25.25	15.45	32.85	29.64	16.58	28.06	26.92	56.52	28.55	28.05	12.05
2021-08-25	15.11	18.21	12.8	8.98	10.83	42.58	22.9	38.55	21.76	46.49	31.19	15.27	23.59	17.49	47.46	28.08	61.43	22.88	18.95	43.67	35.13	26.8	24.22	16.67	16.97	15.97	7.88	54.66	22.35	25.97	62.2	20.21	37.58	32.84	5.0	26.12	14.28	33.26	26.23	15.29	33.3	30.51	16.76	28.1	27.15	56.9	28.85	28.35	12.16
2021-08-26	15.15	17.93	13.38	8.91	10.72	42.48	22.4	38.48	21.52	46.4	33.34	15.36	23.55	17.35	47.1	27.25	60.68	23.16	19.73	44.8	35.54	26.68	25.58	16.51	17.78	15.75	7.88	54.37	22.64	26.56	61.48	20.44	40.01	33.12	5.02	25.21	14.18	33.0	25.89	15.85	32.82	30.04	17.24	28.27	27.9	57.28	28.66	28.3	11.9
2021-08-27	15.77	17.82	13.87	9.51	11.47	41.91	22.46	38.4	22.41	47.11	34.09	15.59	23.87	17.82	48.26	27.21	61.43	23.68	20.09	45.25	35.25	27.62	26.29	17.1	17.78	15.97	7.96	54.72	23.44	26.61	61.98	21.33	40.09	34.89	5.05	25.79	14.0	33.52	26.97	16.48	32.75	30.15	18.44	30.2	29.55	57.09	29.41	28.55	11.4
2021-08-30	15.64	18.05	14.23	9.91	12.04	42.58	22.9	38.55		48.52	34.42	16.49	23.97	18.6	50.3	28.21	62.42	25.02	20.09	46.54	35.25	27.62	25.97	17.58		16.56	8.49	54.84	23.73	27.79	62.34	21.24	40.64	35.08	5.05	26.75	14.1	33.78	27.07	17.51	33.51	31.3	19.15	31.73	30.11	57.09	29.68	28.6	12.18
2021-08-31	15.68	17.96	14.05	9.98	11.94	44.87	22.61	38.62		50.28	33.72	16.0	24.81	19.1	51.25	27.78	62.95	24.47	20.42	47.76	35.83	28.61	26.29	17.54		16.46	8.41	54.96	23.61	27.34	63.69	21.65	40.48	36.15	5.1	26.32	13.71	34.25	27.65	17.27	33.92	31.45	19.06	30.53	31.95	57.19	29.87	28.7	12.05
2021-09-01	16.2	17.96	14.36	10.66	12.75	45.93	22.63	39.2		50.11	33.92	16.45	24.77	18.86	50.96	28.0	62.72	25.18	21.24	47.43	35.25	29.22	26.79	17.46		16.27	8.34	54.96	24.24	27.79	63.12	21.74	41.58	37.41	5.13	26.46	13.55	34.3	27.26	17.67	33.85	31.57	19.95	29.91	31.88	57.09	29.53	28.8	11.9
2021-09-06	16.65	17.99	15.21	10.66	13.43	46.4	22.69	40.06	22.89	49.75	34.63	17.58	25.19	18.9	51.69	28.0	62.5	24.78	20.75	46.95	37.69	28.61	26.15	18.09	17.78	16.2	8.49	56.45	24.56	27.39	64.4	23.21	41.35	36.67	5.18	26.8	13.92	34.98	27.41	17.35	35.23	33.78	19.33	28.92	31.35	57.19	30.77	28.9	11.95
2021-09-07	16.0	18.24	14.36	9.94	12.52	45.93	23.04	39.56	23.01	48.78	33.76	16.72	25.24	18.39	50.52	28.52	62.27	24.35	20.14	46.42	38.35	27.3	25.26	17.38	17.47	16.88	9.17	55.62	23.5	27.25	63.19	22.68	39.86	36.25	5.1	27.14	14.1	33.78	26.62	16.64	34.88	33.19	18.97	29.17	31.88	56.9	30.5	28.8	12.08
2021-09-08	15.9	18.05	14.32	10.1	12.52	46.6	22.98	38.76	22.65	47.81	33.72	16.63	24.91	18.39	49.57	28.08	62.12	24.15	20.14	46.95	38.43	27.54	25.36	17.38	17.69	16.56	9.17	55.38	22.87	27.0	62.55	22.68	39.62	36.39	5.04	26.61	14.13	33.84	26.28	16.48	35.29	34.25	18.97	29.09	32.7	56.9	30.05	29.0	12.18
2021-09-09	16.15	18.21	14.54	10.32	12.62	46.5	23.1	38.76	22.97	48.43	34.42	17.04	25.61	18.6	50.01	28.3	62.19	24.35	20.26	46.78	39.55	27.95	25.44	17.9	17.5	16.53	9.1	55.44	23.47	27.94	63.12	23.12	40.33	37.27	5.07	26.75	13.95	34.04	26.23	16.8	35.71	35.4	19.68	29.46	32.78	56.71	30.43	29.5	12.18
2021-09-10	16.3	18.13	14.54	10.23	12.58	46.26	23.01	38.76	22.65	49.4	34.13	16.76	25.66	18.66	50.81	28.21	61.81	24.55	20.38	47.47	42.15	27.62	25.01	17.49	17.53	16.75	9.17	55.62	23.41	29.41	63.12	22.81	40.01	36.67	4.98	26.61	13.68	34.25	26.33	16.8	35.43	35.4	19.46	29.13	32.25	56.9	30.47	30.0	12.08
2021-09-13	16.05	17.91	13.56	9.85	12.11	46.4	22.72	38.91	21.92	48.17	33.34	16.0	26.32	18.76	50.01	27.82	61.05	24.23	20.5	50.79	45.09	26.68	25.44	17.44	18.0	16.56	9.32	55.32	25.05	30.2	63.12	21.87	40.8	35.17	5.1	25.69	13.31	33.78	25.89	16.32	34.95	34.53	19.46	29.05	30.38	57.0	30.99	30.15	11.82
2021-09-14	15.8	17.68	13.15	9.94	12.11	46.4	22.46	38.76	21.12	47.64	32.68	15.82	28.15	20.06	49.5	27.25	60.52	24.27	20.63	51.72	48.23	26.03	25.51	16.85	17.81	16.62	9.17	55.79	26.14	29.81	63.41	21.33	40.33	35.45	5.01	24.82	13.1	33.73	25.25	16.32	34.61	34.49	19.1	28.92	31.12	56.71	30.99	30.5	11.53
2021-09-15	16.1	17.51	13.78	10.16	12.58	45.93	22.52	39.2	22.0	47.73	33.09	16.27	28.76	19.73	49.5	27.21	59.84	24.9	20.42	52.05	48.56	26.56	25.26	17.03	17.81	16.56	9.17	55.97	26.19	29.91	65.19	21.51	40.33	35.92	5.01	25.59	13.07	33.52	25.99	16.48	35.5	36.85	20.43	29.17	31.42	56.81	30.96	30.65	11.56
2021-09-16	16.0	17.57	13.6	10.16	12.48	45.93	22.87	38.98	21.92	48.08	33.51	16.18	28.39	18.91	49.65	27.65	60.07	24.74	20.26	53.71	45.34	27.13	24.97	16.99	17.6	16.36	9.25	56.33	26.25	29.56	65.97	21.82	41.5	35.83	5.0	25.16	13.26	33.78	26.09	16.56	35.29	37.05	20.57	29.5	32.02	56.71	32.08	30.7	11.56
2021-09-17	16.55	17.74	13.69	10.26	12.58	45.69	23.21	38.76	22.65	47.28	33.3	16.18	28.39	18.91	49.72	27.78	62.04	25.62	20.46	57.43	47.53	27.91	25.51	17.49	18.1	16.88	9.4	56.92	26.94	30.79	65.47	21.96	41.27	35.97	5.15	25.88	13.44	34.82	27.9	16.88	35.64	37.05	20.66	29.75	31.69	56.71	31.56	31.8	11.71
2021-09-20	16.2	18.02	13.24	10.04	12.38	44.68	23.16	38.69	22.16	47.55	33.18	15.86	29.56	18.7	49.14	27.82	62.04	25.73	20.22	59.7	48.35	26.23	25.36	17.44	17.91	16.43	9.93	56.15	25.79	31.58	63.27	21.51	39.93	34.89	5.2	26.08	13.58	35.45	27.26	16.88	35.29	35.48	20.04	29.67	30.75	56.71	31.71	32.2	12.26
2021-09-21	16.05	17.85	13.42	9.91	12.52	43.25	23.01	39.12	22.12	49.14	33.05	15.68	29.04	18.11	49.14	27.52	61.21	25.34	20.18	63.42	48.44	26.31	25.11	17.31	17.78	16.07	9.93	55.62	26.62	31.78	62.84	21.38	39.07	33.96	5.13	25.5	13.5	37.89	29.13	16.8	34.95	36.82	19.9	29.71	31.88	56.62	31.37	31.9	11.95
2021-09-22	16.5	17.74	13.65	10.32	12.58	43.44	22.98	38.84	22.53	52.05	33.68	15.95	30.17	18.38	50.47	27.38	61.59	25.42	20.01	67.83	48.77	26.39	24.9	17.58	17.6	16.1	10.31	55.44	26.31	30.6	62.98	21.6	39.38	34.52	5.48	25.59	13.44	37.94	29.13	17.11	35.02	36.74	19.68	29.79	32.25	56.23	31.56	31.8	11.82
2021-09-23	16.6	17.74	13.38	10.13	12.52	43.53	22.9	38.76	22.41	50.99	34.09	15.86	29.37	18.32	50.39	27.6	62.95	25.34	20.18	63.09	48.15	26.07	24.9	17.99	17.97	15.78	10.08	55.38	26.11	30.3	64.55	21.33	39.38	34.71	5.24	26.56	13.42	37.53	28.68	16.8	35.09	36.66	19.68	29.79	33.41	55.47	31.56	31.8	11.71
2021-09-24	16.3	17.96	13.09	9.91	12.28	43.53	23.04	38.55	22.2	51.87	33.51	15.72	28.43	18.67	50.54	27.69	62.5	24.7	19.77	59.9	48.02	25.9	24.65	17.85	18.03	15.62	10.08	55.14	25.22	28.63	64.83	21.15	38.44	34.52	5.24	26.27	13.47	37.16	28.49	16.64	34.95	35.79	19.1	29.83	33.11	55.95	31.56	31.8	11.74
2021-09-27	15.55	17.68	12.53	9.23	11.84	43.06	22.87	38.26	21.28	49.84	32.51	15.45	26.93	17.99	49.14	27.08	61.21	23.12	18.62	59.98	46.29	24.1	23.01	17.26	18.1	15.46	9.93	54.78	25.22	26.65	64.12	20.61	37.34	33.21	5.01	24.92	13.47	36.33	26.72	15.69	34.95	34.69	18.93	30.08	31.12	55.57	31.07	31.1	11.53
2021-09-28	15.75	17.74	12.8	9.35	12.04	42.29	23.27	38.19	21.68	51.78	33.34	15.68	27.73	18.23	49.8	27.04	61.74	23.56	18.91	61.52	47.94	25.41	23.69	17.44	17.94	15.49	10.01	55.32	25.79	27.1	67.75	21.06	38.44	33.4	5.06	25.93	13.44	37.37	28.05	15.77	36.19	36.26	19.33	30.08	33.11	55.57	31.26	30.4	11.56
2021-09-29	15.7	17.6	12.75	9.51	12.11	42.48	23.16	37.97	21.68	51.17	32.93	15.91	27.68	18.11	50.61	26.55	61.21	23.6	20.22	57.91	46.78	25.41	25.33	17.31	17.75	15.26	10.01	55.44	26.02	28.03	68.96	20.7	38.17	33.59	5.07	25.35	13.42	37.27	28.49	16.24	36.67	36.18	20.66	30.04	32.81	55.57	31.26	30.4	11.35
2021-09-30	15.7	17.71	12.82	9.51	12.21	42.67	22.9	37.97	21.6	51.52	33.76	16.04	27.63	18.2	50.32	26.55	61.43	23.52	21.61	61.07	49.06	25.41	26.29	17.35	17.85	15.33	10.08	55.32	27.25	27.34	69.11	20.7	38.91	33.49	5.06	25.06	13.42	38.25	28.44	16.16	36.4	36.66	20.57	30.08	32.62	55.57	31.26	30.45	11.32
2021-10-01	15.55	17.68	12.97	9.35	11.91	42.1	22.52	38.04	21.2	51.08	33.34	16.72	27.16	18.2	49.73	25.99	62.19	22.94	23.04	64.31	49.55	25.0	27.22	17.08	17.66	14.84	10.01	55.26	27.25	26.95	73.74	20.61	38.21	33.68	5.0	24.34	13.13	39.35	27.7	15.85	36.74	36.85	21.01	30.08	32.02	55.28	31.03	30.45	10.93
2021-10-04	15.7	17.4	13.87	9.63	12.72	42.58	22.58	37.33	21.52	52.49	33.59	16.85	27.12	18.14	51.72	25.07	65.76	24.25	23.2	62.29	48.35	24.63	26.79	17.26	17.72	14.35	9.85	56.27	26.94	26.31	74.09	20.7	38.68	34.61	5.0	23.28	12.73	39.61	28.64	15.61	38.18	38.35	21.01	30.08	32.02	55.28	30.88	31.3	10.75
2021-10-05	16.0	17.68	13.71	9.66	12.62	42.48	22.81	37.25	23.01	52.84	33.63	16.63	27.92	17.61	52.83	25.77	65.91	24.09	23.53	61.56	48.15	25.49	27.15	17.26	17.88	14.55	10.01	56.15	26.91	28.13	77.66	20.88	37.85	34.99	5.01	24.2	12.94	41.63	29.81	15.77	38.05	37.72	20.79	29.91	33.11	54.81	31.22	31.4	10.98
2021-10-06	16.1	17.6	13.71	9.98	12.99	42.48	22.87	37.47	23.37	53.81	35.96	17.17	27.92	16.93	52.83	25.59	65.83	23.93	23.89	60.5	48.72	27.26	27.26	17.94	17.97	14.48	10.23	56.15	27.25	28.58	80.86	21.15	37.66	35.31	5.03	23.86	12.81	43.66	30.06	16.32	38.6	38.12	22.21	30.28	33.22	54.81	31.56	31.45	11.09
2021-10-07	16.55	17.51	14.23	10.19	13.87	43.06	22.72	38.12	24.74	54.61	35.75	16.99	28.81	17.14	52.09	25.64	65.61	24.17	23.81	60.71	48.35	27.26	27.44	18.99	18.03	14.32	10.69	56.09	27.8	30.05	79.08	21.82	38.99	35.64	5.04	23.62	12.73	45.74	30.06	16.4	38.25	37.52	21.94	30.28	34.5	54.9	31.82	31.5	10.98
2021-10-08	16.2	17.65	14.18	9.98	13.8	43.01	22.75	38.19	24.58	53.99	35.42	17.13	28.81	17.08	51.94	25.72	65.15	24.01	23.08	60.95	47.9	27.54	26.72	18.9	18.03	14.55	10.69	58.83	27.51	30.55	80.08	21.51	40.17	35.13	5.09	23.47	12.86	44.18	30.16	16.16	38.32	37.56	22.16	30.49	34.2	55.19	32.72	31.5	10.98
2021-10-11	16.2	18.3	13.82	9.85	14.07	42.63	23.21	38.12	25.63	54.69	35.79	17.13	28.67	16.99	51.28	27.08	65.0	23.27	24.1	61.44	47.82	27.54	26.83	19.62	19.28	15.13	11.37	59.01	27.11	30.4	80.15	21.65	40.01	35.27	5.04	24.65	13.55	44.18	29.67	15.93	39.35	37.72	22.03	30.49	33.98	55.0	32.8	31.6	11.37
2021-10-12	16.25	18.3	13.82	10.07	14.11	42.77	23.36	38.12	25.31	54.61	35.96	17.13	28.62	16.9	51.35	26.9	65.3	23.43	23.73	64.75	47.82	28.53	27.37	19.71	20.28	15.07	11.67	58.89	27.25	30.3	79.79	21.82	39.62	35.27	5.02	24.34	13.5	47.04	30.79	16.16	39.22	38.12	21.99	30.49	34.05	55.28	32.72	31.7	11.37
2021-10-13	16.25	18.3	13.96	10.38	14.04	44.49	23.16	38.12	24.74	52.93	35.67	17.04	28.53	16.9	51.72	26.82	65.23	23.27	25.36	65.4	47.07	29.02	28.72	19.53	20.25	15.0	11.75	59.13	26.88	30.05	79.08	21.6	39.62	35.55	5.04	23.96	13.58	48.55	31.58	16.24	39.08	37.92	21.94	30.49	34.58	55.28	32.72	31.75	11.4
2021-10-14	16.55	18.13	13.96	10.32	14.14	43.92	22.95	38.19	25.15	52.84	35.83	17.8	29.04	16.93	51.43	26.73	66.74	23.35	26.22	63.86	46.62	30.66	30.01	19.62	19.69	15.33	11.6	58.77	26.94	30.84	79.3	21.65	40.17	36.41	5.2	24.12	13.71	48.86	31.48	16.08	39.08	38.2	22.16	29.91	34.28	55.28	32.91	31.8	11.32
2021-10-15	16.35	18.07	14.52	10.82	14.04	43.3	22.92	38.19	25.31	52.75	35.09	17.67	29.14	17.67	51.13	26.77	66.74	23.27	26.71	64.19	47.24	30.66	30.55	19.58	19.47	15.13	11.6	58.83	27.34	30.84	79.79	21.96	39.93	36.22	5.1	24.05	13.55	48.86	31.53	16.01	39.42	39.22	21.99	30.16	33.9	55.28	32.95	32.0	11.51
2021-10-18	16.15	17.96	14.32	10.85	14.68	42.67	22.81	38.19	26.27	52.58	34.67	17.26	28.67	17.38	50.39	26.38	68.03	23.11	25.4	63.34	46.41	31.27	29.65	19.44	19.34	15.07	11.67	58.89	27.05	30.55	83.0	21.91	40.4	35.88	5.07	24.43	13.58	49.12	31.33	15.77	39.84	39.3	21.85	30.86	32.89	55.0	33.28	32.2	11.3
2021-10-19	16.1	18.13	14.45	10.73	14.61	42.63	23.24	37.97	26.27	54.17	35.83	17.26	28.06	17.08	50.39	26.47	68.87	22.98	26.55	61.52	47.28	30.62	31.65	19.44	19.66	15.39	12.2	58.65	26.91	31.04	81.57	21.51	40.4	35.55	5.04	24.62	13.44	49.17	31.63	15.61	39.35	38.87	21.28	30.9	32.7	55.0	33.47	31.9	11.14
2021-10-20	16.0	18.13	14.72	10.73	14.99	42.86	23.07	38.33	25.55	53.37	35.42	17.4	28.01	16.87	50.98	26.21	68.03	23.02	27.36	64.03	46.62	31.44	32.65	19.26	19.22	15.2	12.96	58.05	26.36	31.48	81.57	21.38	39.7	35.55	5.04	24.43	13.23	49.17	32.31	15.77	39.15	38.79	21.63	30.74	32.33	55.28	33.28	32.1	11.06
2021-10-21	15.9	17.82	14.45	11.07	15.83	43.06	22.92	39.91	25.47	52.93	36.41	17.44	28.67	17.2	50.69	25.99	67.35	23.27	27.61	65.16	46.66	32.71	33.58	19.76	18.91	15.07	13.19	57.52	27.17	30.79	79.94	21.42	39.31	35.17	5.08	24.05	12.99	49.95	32.36	15.69	39.35	38.94	20.92	30.74	31.99	55.19	33.74	32.25	10.98
2021-10-22	16.15	17.74	14.12	11.35	15.9	44.16	22.81	39.34	25.79	53.2	36.41	17.8	28.62	17.91	52.09	25.9	66.52	23.56	27.12	64.47	46.12	34.92	33.26	20.44	18.91	15.2	13.19	57.22	27.34	30.4	79.87	22.0	38.99	36.31	5.05	23.7	12.97	49.22	32.07	15.93	39.01	38.63	21.5	30.45	32.74	54.81	34.22	32.3	10.9
2021-10-25	16.15	17.54	14.32	11.26	16.37	45.64	22.75	39.77	25.31	56.9	36.08	18.57	28.2	17.96	52.02	26.12	65.38	23.97	25.73	63.54	46.25	33.77	32.19	20.17	18.47	15.03	13.19	56.45	27.11	29.27	79.79	22.68	39.23	37.26	5.05	23.07	12.94	50.42	31.38	15.61	37.91	37.05	21.37	30.2	32.74	54.81	35.01	32.4	10.8
2021-10-26	16.2	17.46	15.3	11.26	16.24	45.45	22.75	40.92	25.75	56.72	35.58	19.34	28.01	17.88	52.46	26.12	65.91	24.95	25.98	63.5	46.41	35.49	33.37	20.26	18.1	15.07	13.49	57.64	27.42	29.76	81.08	22.59	39.54	37.4	5.03	23.33	13.05	49.95	32.31	15.69	38.73	37.56	21.63	30.2	33.67	54.9	34.6	32.5	10.88
2021-10-27	17.1	17.63	15.61	11.16	16.37	47.84	23.16	40.92	26.96	57.25	35.75	20.06	28.43	18.05	53.2	27.17	66.14	25.15	25.89	63.05	48.1	37.87	33.15	21.3	19.09	15.26	13.49	58.41	29.29	30.6	86.7	22.9	40.09	37.92	5.04	24.12	13.31	51.98	32.17	16.01	39.84	37.88	22.39	30.28	36.0	55.09	36.06	32.5	10.98
2021-10-28	16.9	17.88	15.66	11.29	16.44	51.0	23.13	42.86	27.97	57.87	36.58	20.06	29.04	18.17	52.83	27.34	66.52	24.99	27.36	62.25	47.53	40.17	35.01	21.89	19.09	15.33	13.64	58.29	29.75	30.79	89.06	23.57	41.03	37.97	5.16	24.46	13.5	54.31	32.41	16.72	39.9	37.84	22.16	30.16	36.22	55.19	37.19	32.55	11.03
2021-10-29	17.2	18.52	16.02	11.7	17.39	50.71	24.09	43.15	28.13	57.08	36.83	20.29	29.61	18.08	53.13	27.52	67.35	24.66	27.2	61.84	46.91	41.72	35.01	21.94	18.97	14.61	14.02	57.64	29.86	30.55	88.7	25.05	41.03	37.73	5.15	24.15	13.34	55.41	32.36	16.56	39.29	37.37	21.94	30.41	36.49	55.19	38.32	32.7	10.88
2021-11-01	17.55	18.36	15.88	12.04	17.42	49.85	24.26	43.15	29.01	56.55	37.08	20.7	30.08	18.91	54.01	28.13	67.12	24.38	27.77	63.01	46.91	44.59	35.58	21.58	19.09	15.13	14.25	56.98	31.47	32.67	86.42	25.37	40.48	37.31	5.51	24.97	13.36	55.56	32.9	17.35	38.32	36.26	21.28	30.49	36.75	57.19	36.82	33.0	11.06
2021-11-02	17.5	18.61	16.11	12.04	18.54	51.38	24.35	43.44	31.03	57.17	37.33	21.73	29.98	18.73	53.27	28.3	67.43	24.91	27.69	63.05	46.37	47.71	35.15	22.67	19.59	16.17	14.1	57.16	32.32	33.5	86.63	26.49	40.8	39.91	5.56	25.47	13.52	55.98	33.0	17.27	38.18	36.11	21.54	31.27	38.7	56.9	37.87	33.5	11.19
2021-11-03	16.7	19.0	15.3	11.26	17.25	50.71	24.98	43.87	31.27	56.02	36.5	20.33	29.33	17.61	52.83	28.83	67.12	24.38	26.67	62.12	45.46	44.43	32.87	21.17	19.22	16.85	13.34	57.16	30.15	34.74	85.49	25.9	39.7	37.26	5.36	25.13	14.37	52.08	30.69	16.4	38.25	35.44	20.17	30.9	36.0	57.0	35.46	34.0	11.95
2021-11-04	16.6	18.8	16.35	11.6	16.92	50.61	25.54	44.73	33.45	56.02	36.58	20.7	29.56	17.61	52.91	28.48	67.5	24.46	26.83	63.3	45.87	45.99	33.62	21.17	19.28	16.59	13.49	57.1	31.18	36.11	83.43	27.7	39.93	37.87	5.37	26.45	14.29	51.56	31.38	16.4	38.73	36.11	20.97	30.9	36.49	56.33	35.65	34.45	12.03
2021-11-05	17.0	18.8	17.0	11.63	17.86	51.67	25.3	45.24	33.69	56.46	37.08	21.33	29.84	17.29	53.57	28.56	67.43	26.14	28.67	66.05	47.03	45.58	35.94	21.98	18.94	16.43	13.57	58.05	31.81	35.08	87.2	28.86	40.01	38.02	5.74	26.61	14.1	51.56	31.43	16.32	38.94	36.62	21.28	31.07	36.75	56.9	36.21	34.85	12.05
2021-11-08	17.25	18.75	17.09	12.01	18.74	53.58	25.48	45.31	33.93	56.81	37.82	22.59	30.22	17.49	53.72	28.65	66.36	27.12	30.1	66.33	46.29	45.58	37.15	23.48	19.31	16.36	13.42	57.94	31.41	35.42	87.63	30.88	40.95	38.59	6.14	27.81	14.26	51.56	31.48	16.96	39.08	36.3	21.85	31.03	36.83	56.71	36.1	34.9	12.24
2021-11-09	17.1	18.78	16.73	12.29	18.4	53.58	24.96	44.66	33.93	57.98	37.41	22.41	30.55	17.29	54.16	28.78	65.45	26.92	30.02	64.35	46.29	47.54	37.37	23.98	19.09	16.56	13.57	57.34	31.06	35.42	84.92	31.73	42.76	38.49	6.56	27.47	14.63	55.15	31.53	18.14	38.87	35.99	21.63	31.03	37.88	56.33	36.36	34.4	12.29
2021-11-10	18.15	18.75	16.87	12.73	18.71	51.86	24.96	44.95	34.5	57.71	37.53	23.5	30.45	17.43	54.31	28.39	65.0	27.86	31.41	63.01	45.63	50.82	38.58	24.07	19.41	16.88	13.64	57.7	31.41	35.23	85.78	33.92	42.6	38.97	6.7	27.81	14.79	56.76	31.97	18.7	38.05	35.08	22.61	31.03	38.17	56.23	36.29	33.05	12.08
2021-11-11	18.0	18.52	17.63	12.85	18.61	51.76	24.84	44.95	36.19	56.55	37.49	25.12	30.08	18.14	54.9	27.91	64.09	28.43	30.39	62.69	45.29	54.35	37.73	23.89	19.03	17.14	13.64	57.1	31.24	34.64	84.78	34.33	41.97	39.72	7.13	27.72	14.63	59.25	32.36	18.3	37.15	34.29	22.78	31.03	39.75	55.95	37.42	32.35	11.74
2021-11-12	18.3	18.72	17.45	12.85	18.51	52.34	25.07	44.45	36.59	56.19	37.57	26.75	30.13	17.91	54.46	28.56	62.5	28.47	31.12	62.93	46.16	58.12	37.58	24.53	19.03	18.31	13.57	58.29	33.41	34.88	84.14	36.3	41.35	39.25	7.62	27.97	14.79	59.77	32.36	18.7	37.57	35.24	24.11	30.49	40.2	56.23	37.19	32.25	11.98
2021-11-15	18.4	18.75	16.6	13.54	18.13	52.82	24.84	42.5	38.61	56.1	36.91	27.65	29.98	17.79	53.64	28.39	60.98	27.9	31.69	62.73	49.39	55.74	37.58	24.53	19.37	18.57	13.95	57.88	33.93	35.52	84.71	38.81	41.5	38.4	8.15	28.83	15.24	55.61	32.41	19.33	36.88	34.45	24.2	30.41	40.35	56.04	37.04	32.15	11.92
2021-11-16	17.8	18.61	16.6	13.2	17.73	53.96	24.84	43.15	37.8	57.8	36.91	25.8	30.03	17.43	53.13	28.3	62.19	27.86	32.02	63.54	51.87	54.92	37.51	23.98	19.16	18.31	13.87	58.47	33.24	34.34	83.14	38.54	43.23	37.31	8.28	28.45	14.74	54.31	31.63	18.7	35.78	33.98	24.56	30.9	39.0	56.04	36.25	31.25	12.08
2021-11-17	17.9	18.69	16.55	13.38	18.3	56.45	25.3	42.86	39.29	57.44	37.99	26.3	30.36	18.29	55.93	28.17	62.12	28.02	31.61	66.17	51.62	55.08	36.8	24.21	19.41	17.99	13.72	58.47	34.85	35.13	83.64	41.14	42.52	37.92	8.2	28.64	14.69	56.45	31.72	18.3	35.36	33.5	23.76	30.9	39.15	55.76	36.29	31.4	12.03
2021-11-18	18.6	18.24	16.11	14.29	19.11	56.64	25.83	42.86	41.99	57.44	37.62	28.11	32.43	18.23	55.42	28.08	61.43	27.78	29.81	68.52	54.14	58.94	34.72	24.8	20.06	17.4	14.55	57.4	34.67	36.66	81.08	44.01	41.82	37.78	8.61	30.41	14.92	54.63	32.9	18.78	34.37	31.45	23.49	30.86	40.12	55.28	35.76	31.45	11.82
2021-11-19	17.5	18.78	15.21	14.39	19.42	54.54	25.77	42.72	41.99	54.67	37.82	26.71	32.85	17.61	53.2	28.65	60.68	26.63	29.32	68.52	56.2	57.38	32.87	24.12	20.44	18.05	14.55	56.69	33.82	35.13	75.52	45.71	38.99	35.74	8.01	29.46	15.95	51.98	31.87	18.22	33.02	29.56	22.34	30.86	37.5	56.23	34.49	31.45	11.87
2021-11-22	16.6	19.17	15.26	13.38	18.13	51.57	26.44	42.07	39.09	53.86	37.78	24.85	31.44	16.61	50.61	30.14	61.36	27.04	28.59	66.74	57.86	53.36	33.22	22.44	19.91	17.99	14.33	56.51	32.04	34.83	72.74	42.53	37.78	33.75	7.45	28.45	17.06	48.34	30.55	17.35	33.47	30.27	20.79	30.49	34.88	56.81	32.31	31.45	12.26
2021-11-23	17.1	19.06	16.31	14.07	18.57	52.62	25.94	42.94	39.01	55.83	38.98	24.63	31.21	16.67	50.25	29.79	61.66	28.92	30.22	67.38	55.59	50.0	35.23	23.62	19.84	17.86	13.87	57.46	33.82	35.87	74.52	39.57	40.01	35.55	7.15	29.39	16.8	49.84	31.53	18.14	34.09	30.82	22.16	29.91	36.0	57.09	34.19	31.7	12.05
2021-11-24	17.0	19.84	16.6	13.76	18.88	51.76	26.73	42.5	37.48	56.19	40.48	24.27	32.1	16.73	53.72	30.92	62.95	30.93	29.65	67.83	56.74	51.72	34.65	24.21	19.97	19.09	13.95	58.23	33.76	36.36	73.38	39.89	40.25	35.27	7.06	29.9	17.7	48.39	33.73	17.91	33.47	29.92	22.12	30.49	36.38	57.19	35.24	31.8	12.81
2021-11-25	17.1	19.73	16.42	13.76	18.88	52.34	26.32	43.51	40.1	56.46	40.23	25.3	32.19	17.58	55.57	30.7	64.32	30.73	30.18	67.71	56.37	55.33	35.01	25.89	20.37	18.99	13.87	59.48	34.04	36.76	74.02	42.66	40.01	35.84	7.5	30.15	17.17	48.55	35.21	17.99	33.88	30.75	21.99	30.57	37.28	58.14	35.09	31.3	12.79
2021-11-26	16.9	19.42	16.19	13.32	18.37	51.67	26.38	43.15	39.25	55.65	39.56	24.99	30.78	17.55	54.68	29.96	63.63	31.46	31.12	65.56	55.59	57.3	35.94	25.98	19.47	18.7	13.64	58.83	33.36	36.46	72.67	41.32	38.8	35.03	7.2	30.78	16.56	47.56	35.79	18.62	33.75	31.34	22.52	29.87	36.19	59.09	34.82	31.55	12.5
2021-11-29	16.8	19.17	15.91	13.51	18.47	50.81	25.83	42.5	40.26	55.47	39.4	26.71	29.98	18.76	55.27	29.92	62.57	32.57	30.71	64.67	56.16	57.46	34.94	27.8	19.13	18.41	13.49	58.35	32.84	35.92	70.82	41.33	39.15	34.89	7.7	31.1	16.64	46.88	36.09	19.25	33.3	30.67	22.96	30.08	36.45	59.09	34.34	31.55	12.05
2021-11-30	16.85	18.69	15.86	13.42	19.11	51.38	25.77	43.15	39.9	54.58	38.98	26.84	29.14	19.17	59.11	29.31	62.95	32.08	31.04	66.13	53.31	56.15	36.01	29.71	20.44	17.79	14.02	57.76	33.24	35.52	70.03	43.87	39.07	36.78	8.23	30.97	16.11	47.3	36.28	20.2	33.68	31.18	23.67	30.12	37.5	55.47	34.9	31.85	11.71
2021-12-01	17.4	18.8	16.14	13.35	20.43	52.24	25.71	42.72	38.93	54.67	38.98	26.12	29.37	19.2	59.11	29.7	62.65	31.95	32.88	65.97	53.73	53.61	37.3	30.21	21.22	17.76	14.1	58.41	35.25	34.64	70.18	44.8	38.91	36.5	8.7	30.5	16.9	47.56	35.21	20.28	33.71	30.98	23.36	29.91	37.65	54.81	34.56	31.9	11.9
2021-12-02	17.55	18.64	16.83	13.63	20.3	50.71	25.65	42.22	38.28	54.22	38.98	25.89	29.33	20.35	57.56	29.52	62.87	32.04	31.94	66.05	52.9	55.99	35.55	29.25	21.15	18.05	14.1	57.82	36.11	34.24	70.1	42.99	39.11	36.64	8.8	30.15	16.64	50.88	35.99	20.68	33.44	31.06	23.58	30.53	38.55	54.23	34.79	32.0	11.71
2021-12-03	16.9	18.27	16.09	12.7	19.42	47.17	24.38	41.71	35.62	51.71	37.74	24.4	28.62	21.2	56.9	28.83	62.12	30.68	30.63	64.15	51.08	53.28	34.15	28.25	20.53	17.53	13.95	56.81	35.53	31.93	68.82	40.01	38.44	34.6	8.8	28.13	16.38	53.79	35.5	19.57	32.82	29.56	22.61	30.94	38.33	53.57	34.6	31.55	11.27
2021-12-06	16.25	18.13	15.24	11.82	19.48	46.88	24.35	40.27	33.17	51.45	37.49	22.77	28.25	22.09	56.16	28.04	61.05	30.27	28.75	62.89	50.01	52.79	32.33	27.44	19.97	16.36	13.64	56.21	34.39	30.25	65.54	37.22	37.19	34.13	8.63	26.98	15.37	50.16	36.28	18.94	31.48	27.51	22.61	31.36	36.75	53.66	32.53	31.4	10.62
2021-12-07	16.55	18.5	15.59	12.35	19.98	47.74	25.3	41.35	33.57	52.25	37.49	23.5	28.57	21.79	56.9	28.56	62.12	30.81	29.57	66.45	53.39	55.74	33.8	28.34	20.28	16.62	14.1	57.1	35.59	31.04	68.75	37.47	37.66	34.7	9.23	28.1	15.85	53.64	37.41	19.89	32.75	28.46	22.92	31.73	38.17	53.57	34.04	31.55	10.96
2021-12-08	16.6	18.58	15.36	12.29	20.86	47.94	25.54	41.71	33.93	51.62	37.49	23.23	28.53	21.17	60.22	28.83	61.66	31.22	29.98	68.4	52.11	55.99	34.15	28.3	21.12	17.34	15.69	56.86	36.85	30.55	69.96	36.15	38.4	35.08	9.87	28.13	16.01	54.05	37.41	19.65	32.47	27.99	23.05	31.73	39.75	53.85	34.41	31.6	11.06
2021-12-09	16.8	18.69	15.63	12.67	21.57	51.28	25.54	42.22	34.66	51.71	37.57	24.17	28.67	22.06	64.43	29.48	62.12	31.3	30.35	71.11	53.89	56.89	35.01	30.02	22.59	17.6	15.39	57.7	39.43	31.04	70.32	38.1	38.33	35.41	10.2	28.45	16.24	54.31	36.82	20.2	32.41	27.95	23.33	31.4	40.2	53.95	36.14	31.6	11.09
2021-12-10	17.0	18.75	15.63	12.76	21.62	51.86	25.88	42.0	33.85	52.61	38.07	25.26	29.14	22.59	66.43	29.31	64.09	32.57	30.75	71.84	53.31	56.15	36.08	30.02	23.06	17.4	15.24	56.98	41.15	31.04	68.82	37.81	38.21	35.55	10.55	28.0	16.22	54.52	37.27	20.84	31.99	27.2	24.12	31.52	41.1	52.9	35.91	31.55	11.17
2021-12-13	17.65	18.75	16.23	13.51	21.78	53.5	26.41	41.78	33.89	52.97	39.19	27.02	28.9	22.74	66.87	29.26	64.77	32.41	30.51	72.44	52.49	60.0	35.73	30.98	24.02	17.18	15.39	57.1	43.39	31.24	69.82	39.37	38.36	36.5	11.25	28.58	15.87	54.99	37.36	21.0	32.03	27.71	23.7	31.93	41.7	53.38	37.27	31.55	11.43
2021-12-14	18.35	18.69	16.0	13.35	21.62	56.78	26.29	43.15	33.85	52.34	39.4	28.87	28.43	22.38	65.24	28.99	64.16	32.08	31.12	70.87	51.12	63.85	36.08	30.25	23.21	17.4	14.86	56.92	43.85	31.04	69.96	40.59	38.21	36.17	12.0	28.83	15.64	54.99	36.77	21.0	32.82	29.64	22.21	31.93	42.15	53.47	36.44	31.6	11.82
2021-12-15	18.5	18.75	15.89	13.54	20.9	60.73	26.06	43.29	33.21	52.07	39.19	28.6	28.34	21.88	67.39	28.86	63.03	31.18	31.24	70.02	51.08	66.81	36.44	30.89	22.84	17.18	14.71	57.04	44.13	30.65	69.61	39.72	39.46	35.79	12.2	28.26	15.87	52.5	36.28	20.52	32.89	29.56	22.45	31.97	41.78	53.38	36.21	31.65	11.77
2021-12-16	18.7	18.52	15.91	13.57	21.11	64.88	26.06	43.01	32.96	51.89	38.32	30.59	28.25	22.65	67.46	29.08	62.87	31.34	30.63	70.42	50.71	71.48	35.58	32.89	23.84	16.88	14.63	56.81	43.67	30.3	70.25	39.08	38.84	35.88	13.05	27.81	15.69	52.55	36.87	21.08	32.68	29.29	22.03	31.97	42.45	53.28	36.36	31.7	11.61
2021-12-17	18.6	18.64	16.28	13.32	21.24	65.46	26.06	43.51	34.25	51.53	37.74	32.53	28.39	22.44	67.46	29.49	62.95	30.93	30.96	69.81	51.62	74.59	35.65	32.89	23.68	16.88	14.63	57.34	46.71	30.79	70.53	40.01	38.68	36.26	12.15	29.5	15.58	54.47	37.27	20.68	32.13	28.46	22.03	32.01	42.75	52.9	37.87	31.75	11.4
2021-12-20	18.1	18.58	16.88	13.2	20.78	65.55	25.88	44.73	34.82	50.64	36.99	34.79	27.87	22.5	65.61	29.04	62.65	29.62	30.88	67.79	51.16	71.31	36.01	32.25	22.93	17.18	14.33	56.98	49.98	31.14	68.89	38.98	37.82	35.65	12.75	30.05	15.64	52.55	36.28	20.2	32.27	28.14	21.19	30.98	42.0	52.9	37.57	31.75	11.3
2021-12-21	19.35	18.41	16.88	13.29	20.9	65.46	25.42	44.73	34.17	51.0	37.82	37.19	27.87	23.56	65.84	28.64	62.27	30.52	32.71	65.12	50.5	76.23	38.51	32.57	22.78	17.37	14.02	56.63	49.69	30.55	66.97	37.61	37.38	35.74	13.6	29.28	15.53	52.81	37.54	20.36	31.72	27.47	21.47	31.19	43.8	52.71	37.72	31.8	11.14
2021-12-22	20.0	18.36	16.55	14.2	20.73	65.84	25.13	43.87	32.68	50.55	37.99	37.96	27.92	24.24	66.87	28.32	62.19	29.7	31.65	65.89	50.01	78.94	38.58	33.16	23.09	17.73	14.55	56.51	50.15	28.58	67.82	36.05	37.46	36.97	14.5	28.77	14.74	51.35	39.31	20.28	31.03	27.08	21.01	31.73	45.0	52.42	38.84	32.1	10.96
2021-12-23	21.4	18.24	15.63	14.64	20.19	64.98	25.3	42.07	30.79	49.12	37.28	35.34	27.26	25.5	70.71	28.82	61.81	28.84	31.69	64.35	48.81	73.45	39.65	30.84	22.4	18.96	14.18	55.44	50.44	26.75	67.82	33.71	36.32	36.97	14.9	27.75	14.18	47.82	39.01	20.92	30.93	27.67	20.54	31.93	45.0	52.23	38.84	32.5	10.8
2021-12-24	21.35	18.52	15.68	14.45	19.73	63.14	25.67	42.07	30.95	50.1	36.99	35.25	27.73	24.15	71.45	29.44	62.42	29.25	30.59	64.71	50.21	73.77	39.15	31.25	22.78	20.26	14.18	55.79	53.93	27.39	68.18	36.05	35.89	37.02	14.2	28.13	15.16	48.34	38.54	20.76	31.68	28.14	20.87	31.36	45.0	52.23	38.32	33.5	11.35
2021-12-27	21.9	18.61	15.82	14.1	19.56	62.66	25.89	42.72	31.27	50.19	36.66	37.69	28.06	24.18	73.74	29.89	63.56	28.96	30.14	65.48	53.64	78.94	37.58	31.98	22.53	21.66	14.02	56.21	56.17	28.43	68.32	38.1	35.93	36.59	14.5	28.06	15.19	48.34	38.19	21.47	31.58	27.79	20.54	31.4	45.75	52.04	39.82	33.6	11.27
2021-12-28	21.3	18.89	15.68	14.29	19.64	63.53	25.81	43.08	30.63	49.83	37.66	40.31	28.2	24.59	76.77	30.34	64.09	29.91	30.26	65.48	53.31	83.2	37.37	32.57	23.06	23.05	14.33	56.21	57.89	28.48	69.89	38.3	35.89	35.88	13.55	27.71	16.11	49.27	39.19	21.23	31.51	28.3	21.15	31.31	46.58	51.95	39.45	33.6	11.35
2021-12-29	21.55	18.97	15.4	14.01	20.78	61.7	25.81	42.29	31.88	49.39	37.08	43.11	28.2	24.15	78.32	30.56	65.98	29.29	29.57	64.75	52.44	79.51	35.01	32.43	23.09	22.21	14.55	55.68	59.61	27.99	69.11	36.15	36.05	34.98	14.45	28.13	16.16	48.39	39.25	21.16	31.51	29.09	21.01	31.36	45.38	51.95	39.82	32.1	11.64
2021-12-30	21.0	19.03	15.24	14.13	20.48	61.7	25.96	42.79	34.09	49.3	36.99	41.93	27.96	24.03	79.43	30.25	66.44	29.5	29.73	64.34	51.33	78.69	36.01	31.8	22.25	21.95		55.68	59.89	29.71	69.11	37.13	37.11	35.08	14.25	29.38	16.16	49.32	39.13	21.39	31.44	29.09	20.82	31.73	44.25	51.47	39.14	32.1	11.61
2021-12-31	20.2	19.37	15.31	14.29	20.06	61.7	27.21	43.08	34.17	50.1	36.57	41.93	28.2	24.15	80.91	30.34	66.44	29.91	29.98	65.12	51.2	79.26	35.73	31.8	23.27	21.88		55.32	57.43	29.46	68.54	39.72	37.11	35.03	13.3	29.09	16.3	49.38	39.13	21.31	31.92	29.48	20.77	32.06	45.6	51.47	38.32	32.15	11.66
2022-01-04	20.7	19.31	15.68	14.39	20.32	63.43	27.43	42.43	34.25	50.91	36.99	44.82	28.67	24.36	78.32	31.1	66.44	30.32	30.31	64.87	52.28	84.76	36.3	31.98	23.09	22.01		55.62	54.45	30.01	72.6	42.45	37.19	35.65	13.0	29.31	16.43	52.18	39.13	21.95	32.16	29.56	22.21	31.36	46.05	51.47	40.87	32.4	11.74
2022-01-05	20.95	18.92	16.48	15.39	20.48	63.63	27.17	42.36	34.37	50.64	36.65	47.9	29.23	24.74	78.32	31.1	66.44	30.52	30.39	63.81	51.66	90.66	35.73	32.34	22.78	22.27		55.68	53.87	29.81	74.81	42.45	37.34	36.41	13.9	29.28	16.11	53.02	39.42	22.26	32.2	29.17	22.31	31.44	45.38	51.37	41.85	32.6	11.61
2022-01-06	22.4	18.94	16.28	15.51	20.36	68.06	27.87	42.07	33.13	50.28	36.23	48.98	28.2	24.74	83.79	30.43	67.65	30.36	30.06	63.41	50.92	89.76	34.87	34.57	23.09	22.21		55.62	50.15	29.17	73.88	45.38	36.72	36.59	14.2	28.77	16.11	53.53	39.89	22.19	31.72	28.22	21.89	31.44	46.35	51.18	42.68	31.85	11.35
2022-01-07	22.8	18.69	16.23	15.64	21.74	72.78	28.75	42.0	33.65	49.75	37.59	52.33	27.73	25.56	83.94	29.71	67.12	30.64	28.67	62.39	51.66	95.99	33.47	35.61	22.65	21.69		55.56	50.89	28.53	76.59	47.87	37.78	36.5	14.3	28.67	16.01	53.48	39.42		31.51	27.87	21.84	31.36	46.5	51.28	42.53	32.0	11.61
2022-01-10	21.25	18.52	15.38	14.89	22.29	67.77	28.49	41.86	32.0	48.94	37.67	48.71	26.79	25.62	78.55	29.8	65.76	29.33	26.67	59.05	50.34	91.81	31.19	33.61	22.53	21.23		54.72	49.18	27.34	72.67	46.9	36.48	35.74	15.3	27.78	15.64	50.68	37.36		31.41	27.87	21.38	31.4	44.32	51.28	40.65	31.85	11.3
2022-01-11	20.0	18.38	14.71	14.39	22.41	72.49	28.89	41.57	31.19	48.14	37.33	51.15	25.85	24.15	78.69	29.53	65.45	29.09	25.98	58.24	49.63	98.2	31.08	34.43	22.84	21.46		53.24	45.74	25.87	73.6	48.21	35.93	34.89	15.25	26.66	15.48	51.72	37.54		31.03	27.28	21.19	31.69	41.32	50.99	39.82	31.85	11.24
2022-01-12	19.6	18.58	14.32	13.76	21.2	77.03	30.91	41.71	32.16	48.31	38.1	47.63	25.85	22.47	82.76	30.56	64.85	29.5	25.49	61.05	50.01	91.4	31.8	33.79	21.62	21.95	14.44	53.3	46.19	26.11	76.94	44.84	34.79	35.08	14.85	27.27	16.35	49.38	36.78		31.79	27.75	21.84	31.31	44.18	50.71	40.35	31.5	11.45
2022-01-13	18.25	18.72	13.98	13.29	19.73	75.1	32.27	42.5	30.87	48.31	38.74	44.33	25.75	21.06	78.99	31.46	63.71	29.25	25.4	59.66	50.25	85.0	30.87	31.43	21.22	22.21	13.72	54.78	47.57	26.21	74.81	41.72	34.52	33.66	14.0	26.72	16.27	49.38	36.19		32.13	28.46	21.19	31.44	42.75	50.71	40.2	31.9	11.51
2022-01-14	18.35	18.55	13.93	14.03	19.6	73.27	32.45	42.4	32.12	48.49	38.74	41.26	25.52	21.79	79.06	31.72	63.63	29.46	23.65	58.68	50.83	79.18	28.72	31.43	21.96	21.98	13.11	54.31	50.44	26.01	75.16	43.09	33.58	33.85	14.95	26.66	16.16	49.84	36.78		31.82	27.95	20.91	31.56	43.28	50.9	40.2	31.8	11.4
2022-01-17	17.1	18.38	13.06	13.05	18.26	68.16	32.01	41.07	29.9	47.15	38.1	38.41	23.97	20.29	74.63	31.32	63.25	29.37	22.22	54.61	48.6	73.69	28.01	29.25	21.56	21.36	12.2	52.94	46.94	24.22	74.52	40.11	31.77	31.52	15.65	24.8	15.32	46.36	35.25		30.75	26.02	19.47	31.44	40.28	50.8	37.42	31.8	11.24
2022-01-18	17.6	18.41	12.92	12.16	17.0	65.55	32.93	41.0	27.85	46.17	37.72	35.74	23.31	19.44	73.15	30.92	62.57	29.5	23.77	52.62	46.08	68.61	29.94	27.21	21.22	21.01	12.28	52.4	44.7	22.54	76.23	37.32	32.28	29.48	14.9	23.59	15.61	43.14	33.54		30.27	26.13	18.59	31.73	37.88	50.61	37.94	31.8	11.06
2022-01-19	17.6	18.52	13.33	11.55	16.71	70.08	32.01	41.88	28.45	46.44	38.19	33.26	24.91	20.62	73.22	30.25	62.8	29.5	24.02	56.28	45.54	63.85	30.72	28.8	21.22	21.01	13.11	52.52	47.34	24.12	76.23	36.25	32.56	30.15	13.9	24.93	15.29	40.13	34.6		29.93	26.02	19.05	31.56	40.42	50.71	38.99	31.9	11.09
2022-01-20	18.05	18.5	13.75	12.32	17.84	73.07	34.25	42.76	29.26	46.79	38.27	30.95	25.71	21.5	78.32	31.41	63.86	30.32	23.65	60.19	42.36	68.28	30.9	30.8	21.22	21.17	12.77	52.82	47.57	25.03	77.37	38.69	32.99	30.81	13.4	25.06	15.27	42.93	35.6	21.99	30.27	26.33	19.89	31.56	41.78	51.47	38.84	32.0	11.14
2022-01-21	17.75	18.78	13.73	12.77	19.06	72.59	34.72	42.32	29.74	46.97	38.19	33.08	25.61	21.41	81.21	31.81	64.32	31.3	23.04	60.27	39.43	73.04	30.58	30.71	20.84	21.69	12.62	52.46	47.57	24.49	76.52	37.47	32.95	30.72	13.65	24.36	15.42	45.89	35.42	21.23	29.79	25.46	19.24	31.73	40.65	51.47	38.17	32.45	11.35
2022-01-24	16.55	19.28	12.78	11.91	17.75	69.41	34.39	42.1	27.81	45.72	37.76	30.77	24.25	20.91	77.81	31.9	63.1	29.91	21.44	57.01	36.7	67.95	28.47	28.57	20.22	21.95	11.83	50.74	45.68	22.79	76.3	34.88	32.09	28.58	12.7	22.66	15.32	42.72	34.01	19.77	28.0	23.69	17.94	31.52	38.85	51.09	36.89	32.7	11.24
2022-01-25	17.0	19.56	13.06	12.03	18.38	74.23	35.93	41.95	27.97	46.17	38.02	28.65	24.25	21.0	81.28	33.11	63.48	30.19	21.77	58.72	39.26	68.85	29.58	29.34	21.5	22.66	12.01	51.45	46.19	22.96	78.01	35.37	33.74	29.63	11.85	23.08	15.87	43.45	34.01	19.02	29.76	24.28	18.45	31.73	41.48	51.28	37.49	32.8	12.03
2022-01-26	16.55	19.9	12.64	11.75	18.22	74.42	35.27	43.35	27.48	47.42	37.8	26.66	24.2	21.03	80.32	33.69	63.18	30.03	21.36	56.4	41.99	69.67	29.15	31.02	20.19	22.89	11.67	51.15	46.19	22.32	79.94	34.2	32.95	29.39	12.65	22.38	16.22	41.48	34.66	18.94	29.89	24.36	17.75	31.6	40.95	51.28	37.87	33.3	12.86
2022-01-27	16.6	19.59	12.74	11.87	17.75	74.62	34.91	43.79	29.38	48.14	37.76	24.81	24.34	21.26	75.89	33.02	62.87	29.5	21.97	54.57	41.33	64.84	30.25	31.52	20.53	22.92	11.75	51.1	47.57	23.87	79.65	34.44	33.19	29.11	12.65	23.01	16.27	40.8	35.36	18.38	29.0	23.89	17.66	31.89	39.38	51.47	37.64	33.6	12.81
2022-01-28	16.5	19.39	12.51	12.07	18.22	76.35	35.16	45.19	31.43	48.67	37.67	25.3	25.57	21.35	73.15	33.02	64.09	29.29	22.05	56.2	43.39	60.33	29.44	30.75	20.59	24.32	11.86	53.24	50.26	24.44	77.66	34.59	33.74	29.58	11.8	23.75	16.32	41.06	35.89	17.91	29.03	23.93	17.57	31.73	40.28	51.47	37.57	33.7	13.07
2022-02-07	17.35	19.48	13.1	12.72	18.97	76.83	34.76	45.85	31.84	49.66	37.5	26.48	27.35	21.79	70.64	32.48	64.69	28.8	22.87	58.24	45.91	56.15	31.24	31.43	20.65	23.34	12.51	53.24	53.76	26.11	81.72	36.2	36.09	30.53	11.8	24.61	16.43	41.58	36.95	18.62	29.62	25.15	18.78	32.88	41.02	51.56	38.02	34.0	13.0
2022-02-08	17.4	20.07	14.0	12.93	19.01	78.09	34.72	44.09	32.88	49.57	38.02	24.63	27.54	21.97	69.83	32.66	66.59	29.29	23.28	60.07	45.25	52.3	32.37	32.07	21.71	23.18	12.55	53.89	53.87	26.56	81.22	36.2	36.6	31.29	12.2	24.74	16.59	38.67	37.19	18.7	31.34	26.88	19.61	32.39	42.38	51.47	37.87	34.3	13.02
2022-02-09	17.75	19.98	14.07	13.17	19.48	77.89	35.49	44.53	32.52	50.01	39.64	24.94	28.2	21.91	71.67	32.53	68.26	29.09	23.44	59.86	45.46	55.9	32.08	32.34	21.34	22.6	12.51	53.95	54.91	27.1	78.37	37.71	38.05	31.38	12.45	24.64	16.69	41.06	37.42	19.06	32.54	28.73	20.17	33.75	42.3	51.47	39.9	34.35	12.86
2022-02-10	17.8	19.95	14.0	13.09	19.48	77.89	35.49	44.45	33.45	49.57	40.49	25.71	28.69	21.91	71.67	32.89	68.64	29.54	24.3	58.24	44.63	59.76	32.96	31.89	21.71	22.73	12.2	54.72	55.59	26.61	79.79	36.83	37.46	31.85	12.65	24.48	16.64	41.16	37.31	19.33	32.34	28.7	19.98	35.6	42.6	51.47	39.67	34.5	13.07
2022-02-11	17.9	20.04	14.07	13.01	19.85	76.25	35.13	44.09	33.77	49.3	39.98	24.27	28.43	21.97	70.2	32.93	67.43	30.32	24.87	59.46	45.46	56.56	34.02	31.89	21.5	23.25	12.2	54.49	56.74	26.65	79.08	36.54	37.93	32.19	12.4	24.61	16.48	40.8	37.84	19.29	32.44	29.25	20.08	33.13	43.35	52.42	39.67	34.5	13.54
2022-02-14	17.35	19.08	15.04	13.09	19.18	76.06	32.82	43.2	32.32	48.49	40.79	23.72	28.33	21.76	68.57	30.96	65.98	30.32	23.93	57.46	45.58	60.49	33.47	31.8	21.47	23.73	12.43	54.13	56.22	26.36	82.64	34.68	38.36	31.57	11.55	23.62	15.42	40.44	37.48	18.7	31.79	28.62	19.57	32.59	42.68	52.14	39.6	34.15	12.6
2022-02-15	17.4	19.37	15.17	13.21	19.31	79.05	33.88	43.28	32.64	49.03	40.83	24.67	28.12	21.35	68.35	31.28		30.32	24.34	57.58	47.9	64.67	34.13	33.89	21.84	24.19	12.36	54.19	56.28	26.01	83.64	36.1	38.36	31.62	11.65	23.56	15.58	40.9	37.72	18.78	31.65	28.34	19.94	34.57	43.28	52.14	40.2	34.15	12.86
2022-02-16	18.0	19.2	15.59	14.07	19.69	78.86	33.11	43.35	32.8	51.36	40.74	26.39	28.69	21.97	69.68	31.01	87.0	31.67	25.08	58.24	47.53	69.18	35.45	34.02	21.75	23.25	12.47	54.31	53.99	26.36	81.57	38.1	38.76	32.0	11.1	23.85	15.45	42.26	37.89	19.25	31.65	28.73	20.26	33.79	43.28	52.14	40.42	34.15	12.71
2022-02-17	18.05	19.25	15.77	13.9	20.32	81.46	33.73	43.57	33.04	50.91	40.74	26.39	29.05	21.94	70.2	31.23	87.0	31.34	24.91	59.86	46.74	70.25	35.16	34.61	21.84	23.44	12.36	55.2	54.91	26.06	84.57	39.37	40.17	32.23	11.15	23.72	15.72	42.0	37.95	19.33	31.99	28.85	20.08	33.13	43.88	52.23	41.25	34.3	12.71
2022-02-18	18.1	19.0	15.96	14.31	21.07	80.69	32.78	45.19	34.82	51.27	40.57	28.2	29.05	21.91	69.46	30.96	87.0	31.5	25.08	61.57	47.11	75.0	35.96	35.34	21.84	23.34	12.62	54.84	58.75	26.65	83.36	39.32	40.72	31.85	11.0	24.17	15.58	42.57	39.54	20.05	32.37	29.37	20.22	33.79	43.88	52.14	40.57	34.3	12.34
2022-02-21	18.65	19.31	15.86	14.64	20.9	79.44	33.18	46.51	35.3	51.18	43.39	30.14	29.3	22.79	70.05	30.78	87.0	31.75	25.49	61.7	46.91	77.87	35.6	35.88	22.18	22.92	12.74	55.62	62.19	28.28	82.5	39.37	40.17	32.8	11.3	24.61	15.64	45.53	41.13	19.97	32.1	28.97	21.01	32.72	43.88	52.14	40.72	34.3	12.37
2022-02-22	18.05	19.48	15.86	14.23	20.61	78.76	33.73	47.17	33.97	50.37	43.9	30.46	29.05	22.18	71.01	30.96	87.0	32.53	24.59	62.31	46.25	72.46	34.72	35.25	21.96	22.73	13.34	55.26	66.48	27.74	83.0	38.35	40.95	32.47	11.5	24.23	15.61	46.73	41.19	19.29	31.92	28.22	20.87	32.76	42.6	51.85	40.5	34.0	12.37
2022-02-23	18.15	19.42	16.51	14.35	20.69	80.21	33.44	48.13	34.05	51.53	43.9	31.68	29.25	22.23	72.63	31.19	69.32	32.41	26.3	63.94	46.12	76.23	37.14	36.7	22.43	21.43	13.34	55.32	66.83	28.87	83.36	38.44	40.88	32.47	11.25	24.36	15.66	47.19	41.19	19.29	32.13	28.81	20.87	32.92	42.98	52.42	40.65	33.9	12.34
2022-02-24	17.55	19.34	16.09	13.82	19.77	79.92	32.71	47.1	33.69	52.79	42.19	30.27	28.84	21.73	71.75	30.29	67.8	31.46	28.14	65.93	46.7	71.64	39.7	39.25	23.56	21.82	13.11	54.72	71.47	28.53	84.78	38.44	40.33	31.95	10.5	23.75	15.21	46.26	40.42	18.42	31.65	28.03	20.22	32.76	42.82	52.23	39.67	33.95	11.92
2022-02-25	17.8	19.28	16.21	13.99	20.15	79.15	32.67	47.25	34.54	52.79	42.45	29.73	28.43	22.0	72.71	30.29	67.96	32.0	28.26	65.89	49.96	72.22	39.48	39.25	25.18	22.66	13.42	54.9	71.64	28.63	83.5	40.15	39.62	32.23	10.2	24.17	15.45	45.74	41.48	18.62	31.58	28.26	20.31	32.88	43.35	51.85	40.05	34.1	12.05
2022-02-28	17.65	19.03	16.74	14.35	20.06	76.16	32.05	47.1	34.7	52.88	41.55	29.1	28.18	22.26	71.53	29.67	66.67	31.46	30.22	66.42	50.79	70.49	42.19	38.43	24.93	21.98	13.49	55.5	70.09	28.13	84.07	40.15	38.99	32.38	10.25	24.07	15.21	45.69	41.42	18.34	32.47	30.23	21.15	32.34	43.05	51.47	39.75	33.9	11.85
2022-03-01	18.0	19.0	17.2	14.72	20.44	74.13	32.34	46.51	36.19	53.5	42.19	30.18	28.02	22.85	70.79	29.8	65.45	31.95	30.14	66.46	52.49	75.41	41.6	39.25	24.8	21.98	13.3	55.56	71.07	28.23	83.85	40.15	39.23	33.85	10.95	24.23	15.08	48.86	41.54	18.62	32.27	30.75	21.29	33.58	43.12	51.47	40.65	33.75	11.64
2022-03-02	17.65	18.47	18.07	14.6	20.19	75.68	31.13	44.67	34.98	52.79	41.64	29.73	28.02	22.47	68.35	28.64	64.92	31.54	31.86	67.6	51.2	75.66	43.8	39.52	24.52	20.78	12.96	55.38	72.79	27.54	84.92	39.08	39.93	33.56	11.25	23.72	14.45	49.17	41.19	18.3	32.27	31.26	20.63	32.47	42.08	51.37	40.35	33.75	11.24
2022-03-03	18.5	18.78	18.07	15.12	21.24	77.12	31.39	45.7	35.38	52.79	42.11	29.51	28.59	22.88	66.57	29.17	66.59	32.57	32.51	72.33	51.04	76.56	43.65	39.88	24.96	20.81	13.52	55.56	73.02	28.58	85.99	40.45	42.68	34.41	11.15	24.01	14.92	49.74	42.95	18.54	34.47	33.19	21.29	32.47	42.08	51.47	41.02	33.9	11.64
2022-03-04	18.4	19.25	18.05	14.88	20.99	76.06	31.75	45.92	35.46	53.41	42.11	30.27	28.64	23.15	68.72	29.31	66.52	31.95	32.92	72.33	50.13	78.86	44.17	39.97	24.52	20.46	13.64	55.62	74.51	28.43	84.07	40.69	43.15	34.13	11.9	24.33	14.79	51.25	42.84	18.94	34.26	32.16	21.29	32.34	42.22	51.47	41.02	34.1	11.69
2022-03-07	18.05	18.66	18.05	14.6	20.9	73.84	30.98	44.6	34.41	52.7	42.62	30.05	28.43	22.62	66.87	28.77	65.23	32.16	35.21	77.33	49.3	77.13	47.24	38.16	24.02	21.66	13.56	55.79	74.51	28.18	88.77	40.2	43.93	34.84	12.5	24.23	14.47	51.25	42.6	18.74	35.16	33.47	21.29	32.26	40.95	51.28	40.42	34.2	11.51
2022-03-08	17.7	18.3	17.31	13.99	20.86	72.11	30.51	43.94	32.4	52.25	41.98	28.11	27.77	21.79	65.76	28.68	64.77	30.68	34.47	74.12	49.06	71.81	45.41	36.34	23.18	21.53	13.48	56.39	69.29	27.69	85.99	38.1	41.27	34.41	11.7	24.1	14.45	49.32	39.72	18.42	34.02	31.85	20.68	32.26	39.0	51.28	39.14	34.35	11.51
2022-03-09	17.55	18.36	17.77	14.23	20.86	68.93	29.7	45.19	32.24	50.46	41.0	27.38	27.66	21.26	63.4	28.64	65.76	30.11	36.39	76.97	48.77	72.22	47.83	35.29	23.59	22.57	14.41	56.81	68.72	27.64	87.06	39.08	44.09	34.13	11.95	23.72	14.26	49.38	40.54	18.34	34.3	32.68	20.36	31.85	39.75	52.42	38.47	34.5	11.51
2022-03-10	17.7	18.47	19.01	14.76	22.29	70.76	30.03	44.82	33.25	51.36	41.77	27.88	28.59	21.32	62.81	28.73	69.62	29.99	36.64	76.15	49.76	74.59	46.8	36.43	24.93	22.27	14.57	56.27	73.48	27.1	84.42	38.59	43.15	33.7	12.15	23.85	14.24	52.81	41.01	18.38	33.82	32.28	21.1	31.93	39.52	51.95	38.69	36.3	11.64
2022-03-11	17.8	18.36	19.08	15.04	21.87	69.8	30.69	43.94	34.09	51.0	40.53	26.89	28.48	21.47	62.81	28.86	70.38	29.91	37.98	76.6	49.18	72.13	48.63	36.88	24.93	22.99	14.37	55.44	73.76	25.87	80.43	37.08	43.7	32.71	12.4	23.14	14.42	52.5	40.9	18.46	32.75	31.26	22.54	31.31	38.85	51.85	38.32	37.2	11.58
2022-03-14	17.2	18.36	19.08	15.08	22.83	68.16	30.29	43.35	32.8	49.3	39.64	26.21	28.33	21.23	63.62	28.55	69.78	30.48	35.33	73.3	47.2	73.36	45.27	36.25	24.77	23.77	13.64	54.6	71.53	24.56	75.52	35.95	40.72	31.62	11.7	22.25	14.32	55.09	40.48	18.58	31.51	29.96	22.68	30.9	38.02	51.85	37.72	36.95	11.43
2022-03-15	17.35	18.41	19.08	15.12	22.46	69.89	30.87	44.09	32.72	49.3	40.83	27.52	28.43	21.76	64.58	28.59	71.75	30.19	34.96	72.77	46.49	74.84	45.63	36.47	24.4	24.03	13.56	54.13	73.08	24.88	76.94	36.98	41.11	32.09	11.75	22.25	14.37	54.63	40.72	19.53	31.75	29.33	22.77	30.9	39.3	51.76	37.57	34.6	11.53
2022-03-16	17.7	18.41	19.08	16.18	22.16	71.34	30.51	43.94	32.64	50.28	41.81	27.74	28.43	22.38	64.14	28.64	73.72	30.44	35.78	76.97	48.31	74.1	46.22	37.79	24.65	24.32	13.93	54.49	78.18	24.98	77.8	37.42	41.97	31.95	11.5	22.38	14.34	54.83	42.07	19.41	31.79	29.44	22.77	30.9	39.22	51.66	38.02	34.2	11.58
2022-03-17	17.65	18.41	18.46	16.67	22.67	71.34	31.9	44.01	32.68	50.28	41.85	27.61	30.38	22.32	64.43	29.26	74.1	30.48	33.33	75.58	51.66	75.08	44.31	37.79	24.65	23.93	13.77	54.72	83.56	25.37	75.52	37.22	41.58	32.04	12.1	22.63	14.53	53.79	42.43	19.17	31.61	28.89	22.68	30.86	39.67	51.47	38.62	34.3	11.69
2022-03-18	17.6	18.41	18.3	16.79	23.0	73.27	32.19	43.5	32.68	50.19	41.89	27.88	30.48	22.35	64.28	29.35	74.02	30.27	34.63	77.01	51.49	77.87	45.78	38.06	24.27	23.38	13.81	56.57	82.99	25.62	77.59	37.61	42.29	32.23	11.95	22.57	14.58	53.85	43.15	19.02	31.99	29.84	22.12	30.86	39.83	50.04	38.32	34.0	11.64
2022-03-21	17.8	18.5	18.65	16.95	22.75	74.13	32.12	43.42	32.72	52.34	42.19	28.87	30.22	22.44	63.84	29.4	73.8	30.32	34.8	81.24	52.28	83.28	45.7	40.7	25.46	23.51	13.77	56.69	84.31	25.97	81.22	38.35	42.68	32.8	12.3	22.69	14.95	54.78	43.86	19.41	32.23	30.11	22.59	30.9	40.35	51.95	40.05	34.2	11.71
2022-03-22	17.8	18.69	18.62	16.99	22.29	73.07	31.9	43.42	32.88	52.34	41.98	30.86	28.28	22.62	64.65	29.53	73.49	30.68	36.31	86.9	50.87	84.02	48.34	41.06	25.33	23.54	13.73	57.34	81.96	26.11	81.93	38.35	42.84	32.85	13.15	22.95	14.95	54.89	43.56	19.45	32.27	30.59	22.49	30.86	40.95	51.66	39.67	34.0	11.98
2022-03-23	18.1	18.64	19.08	18.17	22.25	72.98	31.83	43.79	32.68	52.79	41.77	30.46	28.79	22.26	67.24	29.4	74.18	31.54	36.68	92.48	54.43	87.05	50.54	41.15	24.65	23.99	13.85	57.4	85.4	25.97	80.01	39.18	42.05	33.56	13.15	23.11	14.79	53.9	43.56	19.21	32.2	29.92	22.31	30.61	40.88	51.37	39.82	34.3	11.87
2022-03-24	19.35	18.47	19.54	17.77	23.8	71.92	31.61	44.82	32.24	52.61	43.04	30.37	28.94	22.15	68.35	29.13	73.49	32.0	36.92	90.61	54.8	86.23	50.83	41.93	24.87	23.54	13.89	57.1	85.97	25.77	80.01	38.98	43.78	33.09	13.35	22.76	14.84	54.68	43.27	19.33	31.92	29.6	22.77	30.86	40.28	51.47	39.9	34.6	11.79
2022-03-25	19.1	18.36	19.77	18.95	23.76	71.24	31.86	45.41	32.72	52.34	43.47	29.69	28.79	22.88	67.83	28.82	78.12	32.04	38.07	91.63	58.6	83.61	53.25	42.24	24.58	23.9	14.21	56.92	89.12	26.51	78.87	38.59	42.99	32.9	13.15	22.5	14.76	54.05	43.5	19.17	31.92	29.84	23.05	30.74	40.35	51.37	40.05	35.05	11.66
2022-03-28	19.0	18.16	20.6	20.25	22.75	69.89	30.51	44.45	31.43	52.34	44.07	27.83	28.59	22.82	67.09	28.46	77.36	31.26	39.58	95.66	61.16	77.79	54.13	41.52	23.12	23.86	14.13	58.35	88.55	28.23	78.73	37.61	44.17	32.09	13.3	21.74	14.47	52.39	42.55	18.66	31.58	29.8	23.7	30.74	39.38	51.18	39.75	35.5	11.43
2022-03-29	19.4	18.16	20.14	19.92	22.92	69.41	31.09	44.6	31.71	54.93	45.35	29.19	30.58	23.97	71.75	28.64	82.59	31.05	39.05	93.05	58.68	83.2	53.69	42.47	23.18	24.35	13.77	62.4	89.41	28.97	79.72	38.2	46.29	32.71	13.4	22.06	14.55	54.21	42.37	18.82	31.55	29.6	23.7	30.86	40.2	51.28	40.12	36.2	11.53
2022-03-30	18.6	18.3	20.37	19.51	22.29	69.41	31.94	44.45	30.71	55.2	44.75	27.34	31.3	23.06	72.19	28.68	81.68	30.77	36.35	94.48	60.42	77.87	49.95	41.88	22.46	24.29	13.81	63.05	89.41	27.99	78.44	37.27	45.11	32.09	13.65	21.93	14.95	54.31	41.06	18.86	31.3	28.62	22.87	30.9	39.52	51.18	39.52	36.2	11.45
2022-03-31	18.7	18.55	20.12	20.16	22.16	70.76	31.9	45.11	30.14	55.02	44.24	27.65	32.27	23.27	71.38	29.04	82.67	30.73	35.08	92.85	58.68	75.82	49.0	42.33	22.46	23.96	13.81	63.65	86.03	27.1	77.16	37.86	45.82	32.23	13.1	21.8	14.98	53.53	41.77	18.94	31.03	27.59	22.21	30.9	39.83	51.28	39.67	36.4	11.32
2022-04-01	19.1	18.75	19.5	20.9	22.58	69.89	32.52	47.91	30.63	56.72	44.66	29.37	32.53	23.03	72.56	29.58	84.11	30.56	36.02	92.85	60.92	79.84	50.54	42.24	22.9	24.16	13.73	66.03	87.23	28.33	78.16	38.4	45.5	32.76	13.15	22.02	15.56	53.02	42.73	19.02	31.44	28.18	22.68	30.94	40.28	51.28	40.27	36.5	11.48
2022-04-04	18.75	18.8	19.63	19.47	22.54	71.15	32.45	47.47	31.8	56.9	45.09	28.51	32.17	23.03	73.15	29.4	83.05	30.64	34.23	90.0	60.59	77.87	47.02	39.61	22.96	23.83	13.73	65.01	87.69	30.3	80.08	39.91	46.21	34.6	13.35	23.01	15.37	53.79	42.67	19.41	31.55	28.1	22.49	31.19	41.25	51.85	39.67	35.8	11.45
2022-04-05	18.7	18.52	19.86	20.16	22.67	71.63	31.75	46.66	31.27	57.08	45.18	28.51	32.43	22.5	70.2	28.95	84.34	31.95	34.63	87.56	60.59	76.64	47.76	39.88	22.84	23.57	13.56	64.84	87.98	29.81	81.43	39.08	46.68	34.51	13.2	22.57	15.19	54.57	41.89	19.73	31.72	28.1	22.96	31.11	40.5	51.66	39.07	36.5	11.91
2022-04-06	18.35	18.64	19.77	18.78	22.16	71.82	31.9	46.51	30.95	58.33	45.94	28.92	33.3	22.18	65.69	29.17	84.19	31.5	32.43	88.29	60.96	71.31	45.49	39.34	22.84	23.67	13.24	67.21	89.64	30.84	81.0	36.54	45.58	35.08	13.25	22.53	15.32	53.53	41.65	19.61	32.51	28.34	23.89	31.56	40.35	51.56	38.32	36.5	12.06
2022-04-07	17.5	18.86	18.53	17.48	20.99	69.99	31.57	46.73	30.34	57.62	45.18	28.47	33.55	21.56	63.55	29.13	83.05	30.73	33.69	90.81	56.7	68.04	47.39	37.7	22.21	23.41	12.84	67.39	87.12	29.91	80.36	35.76	44.09	34.41	13.3	22.25	15.27	53.48	40.58	19.61	32.03	27.83	23.33	30.9	39.08	51.37	38.39	36.5	11.77
2022-04-08	17.5	19.0	18.3	17.73	19.52	71.34	30.73	45.33	29.42	56.81	45.18	27.65	32.63	21.62	63.55	28.68	81.68	29.87	32.47	87.96	56.82	68.53	46.73	36.34	20.97	22.79	12.43	64.54	84.65	30.25	78.51	33.27	42.99	33.04	12.4	22.06	14.92	52.6	39.75	19.1	31.92	25.9	23.7	30.82	36.38	50.99	38.24	36.4	11.63
2022-04-12	16.65	18.78	18.48	18.38	19.31	71.34	29.66	45.04	27.4	53.68	45.35	25.76	32.79	20.91	59.11	27.74	79.41	29.17	32.27	87.96	54.88	63.77	47.76	33.79	21.18	21.95	11.95	65.31	83.11	28.18	77.59	33.07	40.88	31.29	11.55	20.65	14.69	48.96	38.79	18.38	31.03	25.86	23.47	30.49	36.67	50.99	37.64	36.4	11.31
2022-04-13	17.3	18.89	18.71	19.31	20.48	73.07	29.99	45.41	28.05	56.63	46.03	26.21	33.25	21.23	56.3	28.19	83.05	29.33	33.33	94.11	56.95	65.17	49.81	36.16	21.65	22.14	12.35	68.46	88.84	28.92	78.44	35.37	43.7	32.71	12.15	20.78	14.79	49.43	40.1	18.74	31.1	26.09	23.42	30.7	38.55	50.52	38.02	36.6	11.57
2022-04-14	17.2	18.97	18.85	18.99	19.98	74.04	29.7	46.44	27.93	55.92	49.18	26.21	33.76	21.79	55.42	27.92	88.21	29.37	35.66	100.67	59.8	61.07	52.88	36.11	21.31	21.95	12.43	69.36	94.74	28.58	79.51	35.17	44.33	32.76	11.3	20.46	14.42	48.91	39.69	18.5	30.89	26.17	22.77	30.66	38.17	50.42	37.64	36.7	11.45
2022-04-15	16.9	18.83	20.16	19.43	19.56	76.16	28.82	46.88	27.64	59.77	50.29	26.75	35.3	21.44	51.58	27.74	89.34	28.68	34.92	101.0	60.09	56.81	51.78	34.07	21.03	21.62	12.43	68.4	94.28	28.58	82.0	33.17	44.95	34.13	12.05	19.5	13.89	47.4	40.46	18.22	30.41	26.17	22.17	30.61	37.95	50.99	37.19	37.0	11.42
2022-04-18	15.85	18.41	21.57	19.51	18.22	76.93	27.83	46.44	25.71	59.77	51.48	25.39	36.22	20.5	48.03	26.13	88.74	26.79	35.53	99.77	64.26	60.0	52.74	34.79	20.12	20.55	11.75	68.7	92.56	26.61	82.14	31.07	44.01	34.89	11.6	18.28	13.73	45.17	39.98	16.96	29.34	24.52	20.63	30.49	35.62	50.52	37.04	36.7	10.7
2022-04-19	14.75	17.77	20.97	18.17	17.04	77.03	27.83	46.58	26.19	58.78	52.42	23.63	33.71	19.2	48.84	25.73	91.01	25.65	36.35	103.76	65.3	59.18	55.01	32.52	19.03	20.36	10.94	66.62	97.32	24.78	81.15	29.07	45.11	33.18	10.85	17.01	13.68	44.96	39.75	15.81	29.79	23.89	20.45	30.28	34.2	50.61	37.64	36.6	9.98
2022-04-20	14.3	17.91	22.42	16.91	16.03	73.75	27.83	46.14	24.98	57.26	50.29	22.01	35.86	18.55	47.29	25.68	90.25	24.17	33.9	98.96	61.16	56.97	51.27	30.43	18.72	20.33	10.46	66.62	96.34	24.63	75.95	27.06	43.62	30.86	10.1	17.39	13.6	41.89	37.0	14.74	29.72	23.73	19.43	30.28	33.75	50.61	37.49	36.6	9.28
2022-04-21	13.7	17.68	21.84	15.73	14.94	70.37	28.23	46.14	25.87	59.5	47.31	20.47	35.35	19.08	45.22	25.95	88.59	24.5	33.82	100.59	63.02	53.03	52.44	29.43	19.03	19.94	10.9	66.62	95.14	25.47	74.81	28.33	43.62	28.92	10.1	17.96	13.15	38.98	36.94	13.94	29.83	23.73	18.4	30.16	31.39	50.13	36.06	36.6	9.43
2022-04-22	13.8	18.13	20.32	14.72	14.61	72.78	28.23	45.85	25.71	56.37	47.73	21.6	34.17	19.08	42.12	26.31	82.44	25.11	31.49	96.92	58.64	49.59	48.78	31.48	19.28	20.65	10.94	66.08	88.49	24.68	80.01	28.82	41.11	27.97	9.8	17.58	13.29	36.28	36.16	14.62	30.13	23.81	18.54	30.86	31.88	50.03	36.82	36.9	9.66
2022-04-25	12.85	17.12	18.92	13.7	13.6	73.75	26.29	43.28	24.02	52.43	45.6	20.11	31.81	17.79	40.57	24.48	76.68	23.39	29.32	90.16	54.55	46.15	45.41	30.39	17.94	19.68	10.21	61.5	82.3	22.96	74.45	26.82	38.25	26.02	9.12	16.37	12.44	33.78	33.66	13.71	28.04	22.15	17.29	30.82	30.0	49.45	34.56	36.55	8.99
2022-04-26	13.3	17.34	17.98	14.64	14.52	75.48	27.06	44.09	24.02	55.38	46.28	20.79	32.38	17.82	43.37	24.74	71.37	23.76	31.04	90.81	53.73	49.35	48.27	31.52	18.63	19.97	10.37	62.04	83.11	22.66	77.66	27.36	40.4	27.02	9.74	17.2	12.94	36.12	31.99	14.22	28.35	22.39	17.29	30.74	31.24	49.65	35.28	36.2	9.37
2022-04-27	13.5	17.34	19.22	15.41	15.53	75.39	27.28	44.16	23.7	55.02	45.09	20.7	32.63	18.14	43.45	25.33	74.33	25.15	29.98	92.44	55.42	52.79	47.24	32.7	18.16	20.0	10.54	61.27	83.68	23.08	79.08	27.55	41.82	27.59	10.2	17.23	13.21	38.46	33.42	14.54	29.24	22.78	17.24	30.7	32.17	50.13	35.31	36.2	9.4
2022-04-28	13.55	17.4	19.77	15.08	15.78	80.01	26.91	45.19	23.53	53.68	44.32	20.88	32.94	18.47	42.86	25.24	74.33	25.4	31.04	92.85	55.79	50.66	48.63	32.43	18.78	19.48	10.42	62.75	85.57	23.6	76.73	26.72	42.21	27.26	10.05	17.01	13.31	36.43	34.14	14.58	29.65	22.35	17.29	30.49	32.25	50.13	35.31	36.3	9.34
2022-04-29	14.05	18.36	21.15	15.86	16.87	82.81	27.32	45.26	24.82	55.56	45.43	21.33	33.2	18.49	41.01	24.83	75.46	25.48	31.57	98.1	57.44	53.28	49.37	33.25	19.16	19.48	10.5	62.46	89.7	24.44	75.52	27.55	42.68	27.35	10.2	16.97	13.36	38.36	34.37	14.66	29.79	22.31	17.52	30.45	32.85	50.03	35.99	36.5	9.49
2022-05-04	13.8	17.82	21.8	16.22	17.46	80.98	27.32	44.6	23.45	56.37	45.77	20.33	32.63	18.47	42.71	24.16	72.05	23.72	29.37	97.49	56.45	50.0	45.92	31.52	17.88	19.06	10.5	62.16	90.38	22.86	76.94	27.31	44.33	26.59	9.92	16.43	13.1	36.8	32.52	15.17	28.9	20.77	18.68	29.67	32.25	50.03	34.94	35.9	9.72
2022-05-05	13.4	17.79	20.92	15.57	17.17	82.91	28.01	43.79	23.37	57.26	45.86	19.88	33.14	18.55	41.75	24.97	67.05	23.72	29.81	96.43	55.34	47.62	46.22	31.8	17.91	19.45	10.5	62.28	87.4	23.55	77.94	27.84	43.7	26.74	9.99	16.01	13.29	34.82	32.7	14.86	28.93	19.43	18.5	29.05	32.1	49.74	34.64	35.75	9.51
2022-05-06	12.85	17.4	22.37	15.57	16.79	77.6	27.13	42.98	21.84	57.08	43.13	18.62	32.38	18.49	39.53	24.16	62.95	22.78	29.24	94.07	51.49	44.35	46.66	29.57	17.28	19.22	10.13	59.6	81.33	22.17	78.23	25.94	44.01	25.41	9.4	14.9	12.7	32.43	30.44	14.14	28.76	20.5	17.29	29.5	30.82	49.45	34.64	35.4	9.08
2022-05-09	12.0	17.18	20.81	14.51	15.61	72.21	25.26	40.78	20.35	53.15	40.15	17.35	32.02	17.38	36.8	22.51	58.55	21.22	27.2	87.52	47.9	41.31	43.43	27.53	16.1	19.09	9.45	55.91	75.65	20.62	74.74	24.13	41.97	23.65	8.75	13.87	12.15	30.2	28.32	13.19	27.49	19.08	16.08	28.27	30.0	48.88	32.23	35.0	8.47
2022-05-10	12.2	17.29	22.26	15.16	16.71	77.22	26.25	41.59	20.87	53.68	42.24	17.35	31.45	17.43	36.06	22.55	61.05	20.4	25.32	86.33	48.35	43.44	40.43	27.62	15.1	19.09	9.28	58.53	70.5	20.3	76.94	23.45	43.15	23.46	9.06	14.58	12.7	28.12	27.51	13.11	28.28	19.39	16.31	27.61	30.11	48.2	32.61	35.0	8.62
2022-05-11	12.4	17.74	22.07	14.96	17.13	81.65	26.47	41.85	21.0	52.34	44.24	18.53	31.92	18.26	36.65	23.89	60.68	20.65	26.47	86.33	47.86	46.48	41.9	28.16	15.32	20.42	9.37	60.61	72.33	20.0	77.59	23.25	44.33	23.32	8.96	14.51	12.81	30.04	28.05	13.27	27.97	19.31	15.99	27.61	30.9	49.17	32.76	34.9	8.62
2022-05-12	11.55	16.56	20.53	13.94	15.95	75.97	24.64	41.03	19.54	48.76	41.6	17.8	30.22	18.29	34.1	22.37	56.43	19.21	24.63	80.31	44.51	43.28	38.97	26.21	14.26	20.52	8.88	56.86	67.29	18.62	75.23	21.64	43.86	21.71	8.34	13.52	12.12	27.96	26.11	12.36	26.32	17.97	14.87	27.44	29.25	48.97	31.74	34.8	8.04
2022-05-13	10.75	15.44	19.11	12.97	14.86	70.66	23.32	40.12	18.21	45.36	40.91	16.63	29.15	17.91	31.74	21.39	52.48	17.9	22.91	74.69	41.41	40.29	36.26	24.39	13.29	20.33	8.28	55.68	62.59	17.34	71.24	20.13	40.8	20.19	7.76	12.66	11.73	26.04	24.29	11.53	24.7	16.75	13.85	25.67	27.22	48.2	29.53	35.0	7.49
2022-05-16	10.8	15.49	17.77	12.07	15.11	65.75	23.61	39.9	17.33	42.86	40.57	16.9	27.66	17.91	31.88	21.97	52.48	17.21	21.32	73.34	38.52	39.76	33.73	22.71	12.39	20.2	8.4	55.44	58.23	16.16	67.68	19.25	37.97	20.71	8.05	13.52	11.89	26.09	22.62	10.85	24.97	15.61	13.8	25.67	27.19	48.01	29.53	34.9	7.58
2022-05-17	11.55	16.42	19.01	12.89	16.16	67.48	25.26	40.65	18.54	45.81	42.62	18.07	29.2	18.61	34.1	23.49	56.12	18.39	22.79	78.47	41.2	42.46	36.07	23.8	13.23	20.46	8.96	59.3	62.3	17.27	71.89	20.57	40.56	22.14	8.61	14.45	12.68	27.91	24.2	11.61	26.28	16.67	14.73	27.19	28.88	48.3	31.33	35.2	8.1
2022-05-18	11.8	16.25	19.31	13.17	16.2	72.21	25.59	41.7	18.7	45.36	42.28	18.07	30.22	18.61	35.32	23.8	57.57	18.72	24.38	82.67	44.05	45.41	38.38	24.26	14.13	20.46	9.2	58.11	65.05	18.21	74.81	21.4	40.17	22.14	9.0	14.64	12.68	28.9	25.87	11.81	26.28	16.87	15.2	26.99	30.0	48.39	31.18	35.4	8.56
2022-05-19	11.8	16.05	19.31	13.13	16.45	73.07	25.41	41.33	19.99	44.82	41.6	17.58	28.84	18.64	35.28	23.36	58.32	18.8	25.65	87.56	44.18	45.41	39.19	23.17	14.29	19.74	9.24	57.7	63.05	18.35	75.38	21.49	40.01	21.76	9.03	14.93	12.84	29.16	27.42	11.73	26.08	16.52	14.92	27.36	30.75	48.2	31.18	35.3	8.42
2022-05-20	12.1	16.31	18.78	13.25	16.71	73.27	25.3	41.25	21.36	44.91	41.38	18.8	29.97	18.67	35.32	23.18	59.77	19.5	26.63	86.74	44.63	48.28	40.65	24.48	14.23	20.07	9.2	58.0	62.19	18.23	74.45	21.88	39.07	22.47	8.99	14.77	12.86	30.56	27.81	11.88	25.9	16.95	15.24	27.36	30.75	48.2	31.11	35.0	8.44
2022-05-23	11.9	15.97	19.5	13.74	16.71	68.54	24.46	41.7	20.55	45.45	41.43	18.8	29.46	18.32	34.32	22.37	58.78	19.01	27.2	87.39	44.72	44.92	40.28	22.98	13.38	20.03	8.88	57.4	63.9	17.0	73.74	20.52	39.62	22.47	8.81	13.74	12.78	28.43	27.45	11.81	25.28	16.67	14.92	27.24	30.75	48.49	30.73	34.7	8.33
2022-05-24	12.0	16.17	20.23	14.19	17.21	71.34	24.75	42.15	21.96	45.54	41.34	19.79	28.59	18.23	33.84	23.27	59.16	19.05	27.85	90.81	46.29	47.54	40.28	24.07	13.45	20.52	9.2	58.41	65.28	17.29	75.38	21.2	40.33	22.9	8.72	14.58	12.99	30.15	27.57	11.88	24.01	15.92	14.83	27.69	31.35	51.29	30.13	33.9	8.44
2022-05-25	12.6	16.84	21.63	15.0	18.34	71.92	25.59	42.98	23.37	47.24	43.47	20.47	30.22	18.61	36.21	24.07	62.8	19.38	29.77	93.05	49.51	49.26	43.07	25.03	13.82	21.1	9.16	62.46	69.81	18.21	77.23	22.67	42.76	24.03	9.3	15.34	13.55	31.65	28.91	12.72	23.7	16.71	15.48	28.24	32.85	52.64	30.73	34.0	8.79
2022-05-26	12.75	17.04	21.84	14.68	17.96	71.72	25.74	44.64	23.13	47.87	42.53	19.84	30.22	18.73	36.5	23.89	62.12	20.73	28.83	91.59	50.38	48.36	41.38	24.71	13.81	21.1	9.49	62.81	71.36	18.6	76.66	23.06	42.13	24.03	9.08	15.63	13.5	32.38	30.14	12.76	24.08	17.11	15.8	28.24	32.96	52.64	31.14	33.9	8.79
2022-05-27	12.65	17.85	23.36	14.8	17.5	70.86	25.89	44.64	22.77	47.96	42.79	19.84	31.15	18.73	36.5	24.16	62.5	21.47	28.83	87.15	52.49	49.35	41.6	24.8	13.99	22.14	9.53	66.5	76.11	18.7	78.37	22.96	43.39	24.18	9.41	15.47	13.63	32.48	30.14	12.84	24.39	18.29	15.8	29.37	33.22	52.64	31.97	33.65	8.7
2022-05-30	12.75	17.93	24.23	14.84	17.67	70.37	26.22	44.64	23.05	47.87	43.47	19.75	31.15	19.11	37.61	24.43	62.12	21.47	28.47	87.56	52.49	50.33	41.38	25.62	14.49	22.08	9.93	66.2	74.97	18.62	78.37	23.45	44.41	24.13	9.36	15.47	13.66	32.48	30.14	12.88	24.39	18.17	15.85	28.24	33.15	56.3	31.86	33.65	8.85
2022-05-31	12.6	17.71	24.28	14.64	17.63	70.47	25.89	45.01	22.93	47.06	43.98	20.06	30.84	19.11	40.2	24.97	61.96	21.3	30.43	91.06	52.9	49.51	43.65	25.12	14.42	21.56	9.61	65.37	71.01	18.35	83.85	23.2	43.78	23.89	9.22	15.18	13.79	31.71	30.67	12.91	23.87	17.97	15.85	28.62	33.38	60.16	31.59	33.4	8.68
2022-06-01	12.5	17.46	25.93	15.53	17.84	70.66	25.78	45.01	22.57	47.33	43.9	20.15	29.87	18.91	40.79	24.83	60.98	20.44	32.02	93.58	53.06	47.95	45.34	24.53	13.99	21.1	9.65	66.5	75.37	17.88	86.21	22.86	45.9	23.84	9.25	15.25	13.81	31.71	30.14	12.95	23.63	17.82	16.08	27.9	33.38	60.44	31.56	33.3	8.65
2022-06-02	12.45	17.79	26.21	15.37	17.38	69.51	25.45	44.94	22.81	48.4	46.8	19.52	30.17	18.11	41.82	24.83	63.33	21.47	31.69	95.13	54.1	45.66	45.05	23.48	14.1	20.75	9.49	66.32	77.95	18.08	84.71	21.88	45.11	24.46	8.9	14.9	13.73	30.93	29.18	12.8	22.81	17.07	16.03	27.9	33.3	60.25	30.8	33.1	8.44
2022-06-03	12.45	17.75	27.96	15.37	17.29	68.93	25.19	44.94	22.93	48.49	47.14	19.11	31.25	17.76	42.56	24.52	62.87	20.93	33.25	101.72	53.23	46.89	46.8	22.71	14.42	20.46	9.37	67.81	78.06	18.23	88.49	21.59	45.9	23.7	8.72	15.06	13.42	31.29	28.91	12.48	22.98	17.42	15.71	27.81	33.45	61.22	30.65	33.1	8.33
2022-06-06	12.25	17.75	26.03	14.96	16.79	66.81	25.08	44.56	24.34	48.4	46.97	18.07	30.94	17.61	42.49	24.34	65.91	20.48	35.33	104.37	53.73	43.61	49.44	21.12	14.35	20.42	9.08	67.21	77.55	18.38	92.55	21.1	46.92	23.84	8.5	14.86	13.36	29.63	29.9	12.24	22.91	16.95	15.57	27.39	32.81	61.22	30.54	32.7	8.33
2022-06-07	12.05	17.51	27.22	15.86	16.58	68.83	24.64	44.04	25.71	50.19	47.99	18.8	30.74	17.11	40.94	24.52	68.11	19.91	34.72	110.38	53.73	43.36	49.44	19.67	14.1	19.81	9.08	68.76	82.92	18.08	92.62	22.32	48.17	23.99	8.45	14.58	13.36	29.21	31.99	11.96	22.84	16.12	15.43	27.39	32.25	61.22	30.35	32.45	8.21
2022-06-08	12.45	18.03	26.21	16.59	16.92	69.41	25.15	44.56	25.79	49.57	49.01	19.25	31.15	17.7	41.82	24.79	68.56	20.48	34.51	113.12	57.49	45.08	48.93	21.03	14.35	20.2	9.45	68.4	88.62	19.34	91.83	22.86	47.15	25.64	8.75	15.12	13.71	31.24	32.82	12.44	22.64	16.56	15.89	28.45	33.6	62.66	31.03	32.65	8.76
2022-06-09	13.3	18.07	26.99	16.63	16.92	69.41	25.3	44.94	25.47	49.21	47.99	18.89	31.25	17.61	42.27	24.79	67.58	20.4	34.63	111.35	57.53	44.67	49.0	22.48	14.53	19.71	9.24	68.58	86.64	19.34	90.91	22.96	46.29	26.02	8.56	15.02	13.63	31.71	32.82	12.48	23.25	17.58	16.45	27.69	33.6	63.05	30.84	32.9	8.82
2022-06-10	12.8	17.68	25.11	15.61	15.99	68.45	24.79	44.04	23.7	48.14	45.18	18.07	30.69	17.26	42.12	24.25	64.62	20.16	32.22	112.24	55.38	42.62	45.63	21.67	14.35	19.74	9.2	65.43	85.43	18.82	84.57	23.45	43.15	24.74	8.19	14.38	13.68	30.82	31.27	12.2	23.12	17.07	16.73	26.85	34.12	61.7	30.77	33.0	8.62
2022-06-13	12.0	16.77	23.5	14.55	14.9	65.55	23.43	42.15	22.04	44.82	42.28	16.81	29.46	16.17	39.61	22.6	60.14	18.76	29.98	107.64	51.54	39.67	42.48	20.17	13.35	20.07	8.6	62.09	79.47	17.52	84.07	22.32	40.4	23.04	7.62	13.39	12.97	28.69	30.73	11.37	21.88	15.89	15.57	25.88	31.76	59.0	29.98	32.0	8.04
2022-06-14	12.2	16.91	25.11	14.07	14.35	65.55	23.69	41.1	21.6	45.99	43.13	16.63	29.25	15.79	41.3	22.6	62.95	17.45	31.69	111.18	49.96	36.97	44.24	20.44	12.92	20.33	8.44	64.18	77.66	16.36	89.77	22.57	41.66	23.46	7.83	12.66	13.15	27.7	31.93	10.97	20.85	14.78	14.92	27.65	32.25	60.25	29.3	33.0	7.61
2022-06-15	11.85	16.56	26.85	13.7	13.52	64.69	23.47	39.75	20.11	45.99	42.7	15.82	28.69	14.99	40.64	21.93	62.57	16.76	33.25	111.35	51.16	34.39	45.05	19.03	12.02	19.94	8.15	65.19	78.87	15.22	88.34	21.01	41.19	21.85	7.55	11.79	12.94	25.78	31.03	10.26	20.23	13.76	14.13	28.24	32.17	60.25	28.63	32.7	7.17
2022-06-16	11.8	16.91	28.69	13.9	13.68	66.52	23.69	42.15	18.94	46.88	43.64	16.13	29.82	14.08	41.01	22.1	62.19	16.88	34.27	119.04	52.9	32.01	46.07	18.26	11.19	19.87	8.07	66.27	84.31	14.98	91.19	20.52	42.68	22.28	7.5	11.83	13.18	23.99	33.18	10.38	21.33	13.4	14.83	27.77	32.02	61.22	29.38	33.3	7.29
2022-06-17	11.0	16.21	29.29	12.97	12.89	65.26	23.17	41.03	17.65	46.08	45.94	15.05	29.35	13.11	39.53	21.07	64.65	16.26	34.72	116.66	52.07	29.8	46.14	17.71	10.62	20.36	7.59	66.27	88.02	13.94	95.47	19.1	43.54	21.52	6.98	11.38	12.99	22.32	34.91	9.67	21.09	12.5	14.08	26.09	31.5	60.73	29.3	33.3	6.94
2022-06-20	10.3	16.07	28.37	13.01	12.0	62.76	21.63	40.65	16.44	45.09	45.26	14.01	28.33	12.19	36.8	20.22	64.09	15.16	32.31	110.47	50.42	27.75	43.65	16.49	9.9	20.39	7.51	66.27	83.7	13.01	88.84	17.78	42.44	20.67	7.2	10.61	12.55	20.76	33.24	8.99	19.64	11.63	13.57	26.93	29.32	60.64	28.96	33.1	6.82
2022-06-21	11.0	16.14	26.39	12.12	11.16	61.31	22.22	40.57	16.52	46.08	43.39	13.47	28.33	11.37	37.31	20.63	60.49	14.13	30.06	103.05	49.59	25.82	40.65	16.76	10.01	20.46	7.47	64.18	77.92	13.11	85.14	16.8	39.78	20.57	7.7	11.35	12.47	19.33	30.97	8.52	18.91	11.16	13.71	25.96	28.6	59.19	29.04	33.3	6.88
2022-06-22	11.35	16.66	24.55	11.38	11.58	59.77	22.37	40.65	17.65	45.72	42.19	14.37	28.59	11.96	37.39	21.12	58.13	14.28	27.98	98.98	46.12	27.62	37.87	17.17	10.26	20.59	7.47	60.87	72.48	14.02	79.22	17.98	38.91	20.67	8.0	12.11	12.47	20.66	31.03	9.11	19.55	11.9	14.04	26.13	28.5	59.58	28.93	33.5	7.35
2022-06-23	11.7	16.66	26.26	12.16	12.13	61.02	22.73	40.57	17.69	47.15	44.15	15.23	28.18	11.96	38.28	22.6	60.49	15.27	28.96	105.88	48.77	29.55	38.82	18.35	10.98	20.68	7.75	61.59	77.49	14.98	83.21	18.76	41.58	21.52	8.24	12.85	12.41	22.09	32.88	9.27	19.82	11.94	14.64	25.5	29.7	59.58	28.63	33.6	7.81
2022-06-24	11.8	16.7	26.21	12.36	11.88	60.06	22.88	40.65	17.41	49.03	43.64	15.23	29.71	12.16	38.42	22.15	59.64	15.66	29.41	108.35	49.39	28.73	38.67	18.62	11.73	20.42	7.95	61.59	78.27	16.01	81.22	18.56	40.8	21.57	8.08	12.72	12.15	23.62	32.7	9.35	19.82	12.53	14.41	24.86	30.1	59.48	28.89	33.6	7.63
2022-06-27	11.9	16.8	26.44	12.56	12.21	59.87	23.28	41.78	18.62	49.3	43.47	15.54	30.69	12.81	39.83	22.91	59.64	16.73	27.36	106.05	50.34	29.59	36.0	19.08	12.52	20.42	8.07	62.31	76.8	17.12	81.5	19.83	41.19	22.14	8.64	13.58	12.33	24.36	32.64	9.59	20.82	13.4	14.78	24.78	32.0	61.41	29.34	33.7	7.29
2022-06-28	12.0	17.19	24.6	12.52	13.01	60.73	24.68	41.4	18.78	50.37	43.64	15.63	30.69	12.9	40.64	23.89	60.49	17.89	26.02	104.9	49.92	31.64	35.82	19.3	13.06	21.79	8.24	64.61	81.11	17.0	82.64	20.42	41.5	22.28	8.64	13.58	12.81	24.56	34.02	9.82	20.45	13.2	14.73	25.24	32.45	62.66	29.49	34.0	7.75
2022-06-29	11.85	16.98	25.75	12.52	12.72	62.18	25.59	42.3	19.34	49.21	44.24	15.27	30.12	13.25	41.3	24.03	59.17	17.89	26.38	105.17	47.98	31.15	36.62	18.53	12.41	20.78	8.07	64.83	78.7	17.32	83.36	19.98	42.76	21.71	8.6	13.84	12.89	24.92	34.02	9.71	20.68	13.6	14.36	25.24	33.2	63.63	29.53	34.2	7.81
2022-06-30	11.3	16.84	24.37	12.2	11.84	64.59	24.57	43.43	18.01	46.97	43.47	14.32	29.97	12.96	39.75	23.4	58.6	16.86	26.75	102.96	47.94	29.02	37.35	17.71	13.2	20.78	8.07	62.09	78.7	17.84	82.29	19.1	40.8	21.38	8.32	12.91	12.68	24.04	33.72	9.23	20.27	12.69	14.41	25.08	32.7	62.57	29.23	34.2	7.55
2022-07-01	11.45	16.87	23.73	12.2	11.75	60.93	25.7	43.06	19.26	47.51	43.56	14.69	31.76	12.96	39.75	24.12	60.21	18.02	25.73	98.98	47.64	29.92	36.22	17.9	12.49	21.04	7.99	63.39	76.63	19.07	80.51	19.39	40.33	21.43	8.9	13.81	12.94	24.23	32.76	9.19	20.36	13.32	14.08	25.03	32.55	62.57	29.19	34.2	7.55
2022-07-04	11.45	17.02	22.07	12.03	12.05	60.73	25.7	42.98	19.91	48.05	43.64	14.78	29.97	12.66	39.97	23.8	59.45	19.27	26.14	93.86	46.52	30.0	36.48	18.35	12.34	21.04	8.15	62.45	74.21	18.62	79.48	20.03	39.86	21.24	9.52	14.77	12.97	23.84	30.5	9.47	20.0	13.32	14.5	24.86	32.5	61.41	29.59	34.3	7.87
2022-07-05	11.25	17.16	20.53	11.38	11.42	59.77	26.62	42.61	19.34	47.24	42.19	15.0	29.61	12.66	40.79	24.16	56.71	19.53	24.58	87.4	43.29	28.61	33.95	18.17	11.84	21.1	8.02	61.51	69.03	18.72	75.38	19.44	38.56	20.48	9.42	14.74	13.07	23.03	30.44	9.15	19.91	13.56	14.04	24.86	31.8	59.29	29.09	34.3	7.87
2022-07-06	10.95	16.98	20.67	10.81	11.12	57.17	26.11	42.91	18.17	47.42	41.43	14.91	29.1	11.84	40.86	23.13	54.07	20.86	22.89	81.31	40.29	28.61	31.64	17.76	11.84	20.78	7.73	60.14	64.2	17.49	70.11	18.47	36.13	19.77	9.65	14.51	12.6	22.22	29.65	8.79	19.5	13.52	13.9	24.91	31.5	56.4	28.97	33.95	7.55
2022-07-07	11.1	16.94	20.97	10.49	11.33	57.46	26.62	42.83	18.54	49.21	42.02	15.32	29.2	12.07	43.67	23.54	54.82	21.08	23.37	86.96	42.02	29.47	32.23	18.08	11.91	20.36	7.82	59.86	67.74	18.23	68.87	18.61	37.03	19.67	9.7	14.96	12.68	22.35	31.33	9.03	19.77	13.64	13.9	24.86	31.7	56.78	29.42	33.95	7.61
2022-07-08	11.3	16.84	20.97	10.94	12.09	56.78	25.67	42.83	19.46	48.85	42.11	16.36	29.2	12.43	44.85	23.18	57.19	21.16	24.8	86.61	42.77	31.52	33.99	19.3	11.98	20.23	7.83	60.22	68.26	18.23	69.96	19.25	37.42	20.1	9.62	15.53	12.52	23.91	31.22	9.51	20.41	14.35	14.31	24.91	32.1	56.78	29.79	34.5	7.66
2022-07-11	11.35	16.49	19.52	10.85	11.67	56.97	25.3	41.33	18.46	48.85	40.57	16.49	29.1	12.6	45.52	22.82	55.96	22.63	23.93	84.05	39.84	32.87	33.95	18.99	11.84	19.9	7.82	59.64	64.29	16.97	69.45	20.03	37.74	19.86	10.25	14.48	12.1	24.75	30.83	9.59	20.05	14.03	14.45	25.08	33.2	56.68	28.93	34.7	7.52
2022-07-12	11.75	16.84	20.88	11.59	12.47	59.19	26.69	41.78	19.5	50.01	41.34	17.22	29.97	12.93	45.81	23.0	58.04	22.93	24.67	88.38	41.42	35.17	34.79	19.85	12.2	20.16	7.86	60.14	67.31	17.84	72.45	21.2	38.52	21.24	10.5	15.02	12.41	26.48	32.51	10.14	20.27	14.27	14.83	25.29	35.5	56.59	29.42	34.8	7.75
2022-07-13	12.1	16.84	20.97	11.67	12.38	58.81	26.44	41.78	18.86	51.89	42.19	16.76	30.43	13.02	45.66	23.76	58.79	23.83	24.32	85.73	40.97	34.1	34.75	19.4	12.2	20.07	7.94	59.42	65.67	17.98	70.48	20.85	38.68	21.38	11.0	14.8	12.52	26.99	31.76	10.82	20.27	14.11	15.06	25.5	35.95	56.78	29.22	35.1	8.01
2022-07-14	12.15	16.87	20.83	11.75	12.68	61.31	26.51	42.15	19.83	51.8	41.68	17.31	30.48	13.9	45.89	24.16	59.36	22.67	26.01	85.73	40.07	34.76	36.99	19.76	12.2	19.97	8.15	59.64	65.58	19.24	72.31	21.5	38.8	21.99	10.9	15.82	12.52	26.96	32.08	10.89	20.18	14.19	14.87	26.13	35.95	59.19	30.41	35.3	8.07
2022-07-15	11.95	16.84	20.9	11.75	12.68	60.54	26.25	42.15	19.42	50.55	41.6	17.62	30.07	14.87	43.6	24.16	59.55	23.14	25.79	84.66	39.39	34.39	36.92	19.94	12.2	20.1	8.48	59.21	63.25	18.72	71.35	21.1	38.44	21.95	11.05	15.47	12.47	27.16	32.12	10.66	21.09	14.35	14.87	27.31	35.55	59.29	30.04	35.4	8.1
2022-07-18	12.0	16.77	21.47	12.12	12.76	60.64	26.03	42.15	19.5	51.27	40.83	17.71	30.22	15.14	44.33	24.07	59.36	23.83	25.62	82.19	41.27	32.5	37.21	19.44	11.73	19.9	8.48	59.78	62.56	18.75	71.35	21.05	38.21	21.99	11.7	15.73	12.41	26.54	31.83	11.37	20.55	13.99	15.06	27.81	35.6	59.09	29.92	35.4	8.15
2022-07-19	11.75	16.77	21.43	12.03	12.47	59.29	26.14	41.85	19.18	51.09	41.08	17.31	29.71	15.02	44.26	23.76	58.89	23.62	25.36	86.17	41.72	33.4	37.14	18.99	11.73	19.94	8.48	59.78	60.92	18.72	74.57	21.4	38.44	21.99	11.65	15.98	12.36	26.83	33.16	11.17	20.14	13.76	15.06	27.81	36.55	59.09	29.75	35.4	8.04
2022-07-20	11.9	17.05	22.3	12.32	12.8	60.73	26.69	42.91	20.51	51.45	41.51	17.71	30.17	15.28	44.78	24.21	62.29	23.19	25.96	88.38	44.57	34.43	38.57	19.71	12.2	19.97	8.68	61.15	65.15	20.03	75.38	22.25	40.01	22.56	10.85	16.62	12.6	28.68	33.8	11.17	20.32	14.19	15.15	26.3	37.0	59.19	30.33	35.7	8.18
2022-07-21	12.05	17.3	21.01	12.07	12.55	59.96	26.77	43.28	20.51	50.73	41.08	17.58	30.22	15.31	43.45	24.61	62.29	21.89	26.53	88.82	46.89	36.4	38.17	20.26	12.05	19.94	8.72	61.23	68.17	19.36	76.18	22.25	39.7	22.47	11.1	16.17	12.7	28.36	33.66	10.97	20.64	14.43	15.15	26.55	36.85	59.77	30.54	35.8	8.47
2022-07-22	12.5	17.09	20.71	12.12	12.51	64.11	26.03	43.66	20.63	50.37	40.91	17.53	29.2	15.2	42.86	24.07	62.29	22.71	25.66	86.79	45.77	35.7	36.58	19.99	12.05	20.0	8.72	61.3	66.01	18.82	78.89	22.7	39.86	22.28	10.85	15.76	12.57	28.0	33.87	11.25	20.18	14.27	14.92	27.77	36.85	61.89	30.17	35.7	8.33
2022-07-25	12.2	16.87	21.11	11.99	12.38	65.36	25.96	44.34	20.63	49.57	40.49	17.26	30.17	15.02	41.23	23.8	61.53	23.66	24.45	85.28	44.27	35.2	34.99	19.9	11.77	19.81	8.6	61.51	66.01	19.03	76.62	22.4	39.23	21.62	11.4	16.46	12.47	27.81	34.81	11.41	19.91	13.87	14.64	26.76	36.2	62.28	30.0	35.5	8.44
2022-07-26	12.1	16.87	20.05	11.59	11.92	66.04	26.07	44.41	20.67	48.67	40.23	17.26	30.02	14.99	41.67	23.76	61.53	22.71	25.14	84.58	45.54	35.1	35.82	20.44	11.73	19.55	8.6	61.08	66.44	18.9	76.62	21.5	39.54	21.57	11.0	16.17	12.47	27.77	34.81	11.65	19.68	13.09	14.69	28.62	36.0	62.37	30.62	35.9	8.5
2022-07-27	12.4	16.98	20.42	11.79	11.92	66.04	26.07	44.26	22.08	51.18	40.66	17.85	30.43	14.99	43.6	24.16	61.82	22.71	26.22	84.84	45.32	36.5	36.9	21.71	11.91	19.48	8.48	61.37	67.31	19.28	76.62	22.0	39.23	21.9	11.3	16.43	12.63	29.56	35.24	11.73	19.32	13.01	14.69	26.76	36.3	63.05	30.83	36.0	8.85
2022-07-28	12.25	17.16	20.28	11.99	12.34	69.31	26.77	43.96	22.24	50.64	41.17	18.21	29.87	15.26	44.33	24.7	63.33	21.16	26.48	84.84	45.39	38.95	37.33	22.3	11.91	19.45	8.72	61.15	66.01	19.79	77.79	22.35	39.23	22.71	11.0	16.62	12.89	30.08	37.1	11.77	19.45	13.4	14.96	28.03	37.8	66.52	31.41	36.2	9.02
2022-07-29	12.25	17.26	19.66	12.52	12.8	70.86	27.35	45.09	22.97	51.71	40.66	18.07	30.17	15.26	44.56	24.34	63.8	20.48	25.36	78.92	43.97	38.3	35.47	22.53	11.66	19.48	8.64	60.14	62.13	20.07	78.67	23.0	39.23	22.66	11.15	16.69	12.76	30.21	37.88	11.57	19.55	13.36	15.01	28.03	37.7	67.96	30.99	35.3	8.79
2022-08-01	12.45	17.54	20.69	12.72	13.35	72.69	28.6	46.29	23.57	52.97	40.62	18.8	31.61	15.31	45.81	25.68	64.27	21.77	26.01	80.42	45.69	39.55	36.14	23.89	12.2	19.58	8.68	60.5	63.85	21.46	78.97	23.8	41.19	23.42	11.35	17.29	13.05	30.44	37.17	11.73	20.73	14.27	15.34	28.03	39.55	67.48	31.82	35.3	9.11
2022-08-02	12.65	17.47	20.62	12.77	13.26	72.88	28.23	45.77	23.53	52.7	41.17	18.57	31.76	15.28	44.93	25.59	63.71	22.11	26.66	78.39	45.24	39.6	36.98	23.85	12.56	19.68	8.8	61.23	62.91	21.81	79.18	23.7	40.8	23.51	12.1	17.04	13.13	30.41	37.17	11.88	20.82	14.43	15.52	26.97	38.8	66.52	32.15	35.2	9.2
2022-08-03	12.75	17.51	21.15	13.21	13.56	72.11	28.82	47.35	24.18	52.25	41.72	19.07	31.25	15.4	46.11	26.04	66.35	21.94	28.04	78.66	45.69	39.5	38.45	24.53	12.84	20.0	9.04	61.08	62.56	21.91	81.97	23.85	41.42	23.42	12.3	17.13	13.13	31.38	37.96	12.04	21.59	15.41	15.62	27.31	38.6	66.52	32.19	35.0	9.25
2022-08-04	12.55	17.54	21.22	12.93	13.56	73.94	28.82	47.35	23.78	52.25	41.6	18.8	32.12	16.32	47.07	25.82	65.88	22.93	28.04	80.25	47.19	39.65	37.77	24.26	12.88	19.84	8.92	62.02	64.03	21.94	79.77	23.2	40.48	23.32	12.35	17.55	13.15	30.93	36.67	12.2	21.5	15.69	15.52	26.97	37.8	66.04	32.23	34.8	9.28
2022-08-05	12.55	17.44	21.43	13.09	13.68	75.19	28.6	47.35	24.06	52.61	42.11	19.25	32.02	16.34	46.7	25.95	65.79	22.97	28.04	79.45	47.19	41.05	37.77	24.85	12.92	19.74	8.96	61.8	64.72	22.76	80.14	23.55	40.72	23.46	12.45	17.71	13.05	31.93	37.03	12.2	21.18	16.16	15.62	26.97	38.5	66.04	31.98	35.0	9.31
2022-08-08	12.8	17.37	22.92	13.46	13.73	75.48	28.45	46.75	23.78	52.52	41.72	19.2	32.02	17.08	46.55	25.95	65.69	23.06	29.04	80.86	48.7	40.75	38.65	24.35	12.56	19.61	9.04	61.95	69.2	22.38	81.23	24.5	40.8	23.8	11.85	17.45	13.21	31.45	37.88	12.32	21.45	16.36	15.8	25.75	37.9	66.04	31.9	34.5	9.22
2022-08-09	12.75	17.51	22.76	13.42	14.48	75.48	28.34	47.42	23.94	52.16	41.81	19.07	32.27	16.85	47.14	25.77	65.88	21.94	28.82	84.13	47.87	40.95	38.73	24.53	12.66	19.61	9.08	62.09	69.12	22.32	81.97	24.2	41.11	23.94	12.05	17.26	13.29	31.58	36.95	12.36	21.91	16.2	15.62	25.92	37.9	66.04	31.69	34.7	8.99
2022-08-10	13.0	17.44	22.35	13.25	14.44	77.12	28.16	47.72	23.94	51.45	42.15	20.38	31.71	16.73	46.77	25.46	64.46	21.46	28.0	82.63	47.12	42.1	37.77	25.44	13.53	19.48	9.04	61.95	67.82	22.29	81.16	24.3	40.8	23.75	11.7	17.45	13.23	31.97	37.46	12.4	21.64	16.48	15.8	26.13	37.8	66.04	32.03	34.25	8.88
2022-08-11	12.5	17.37	22.76	12.85	13.94	76.64	28.09	47.8	23.17	50.73	41.77	20.83	31.97	16.61	45.52	25.5	65.22	22.11	27.48	80.42	47.27	40.0	37.06	25.26	13.49	19.48	8.84	61.95	68.26	21.97	82.7	23.6	40.4	23.42	12.2	17.16	13.36	30.67	36.17	12.08	21.27	16.0	15.57	26.17	37.5	65.75	32.23	34.4	8.88
2022-08-12	12.65	17.4	23.73	13.13	14.4	78.09	28.75	50.43	23.61	52.07	41.6	21.24	32.84	16.61	45.96	25.64	64.94	23.01	28.04	80.95	49.15	40.55	37.29	25.44	13.53	19.45	8.84	62.31	73.0	22.41	83.72	24.5	40.64	23.56	11.95	17.45	13.42	30.73	37.1	12.2	21.77	17.11	15.48	26.17	38.4	65.55	32.07	34.45	9.02
2022-08-15	12.55	17.51	23.82	13.21	14.31	77.51	30.07	50.59	23.78	51.8	41.6	21.42	34.43	17.75	46.55	26.35	67.39	24.6	28.34	82.28	52.52	40.7	38.09	25.44	13.45	19.48	9.08	64.03	75.76	22.48	83.43	24.65	41.19	23.56	12.35	17.32	13.89	31.64	39.03	12.28	21.82	16.99	15.52	26.17	38.3	65.55	32.07	34.5	9.34
2022-08-16	12.65	17.44	23.54	13.05	14.31	77.12	29.7	49.83	23.57	51.45	41.55	22.91	34.68	17.8	49.8	26.13	67.2	24.22	28.39	82.72	53.5	41.25	38.01	25.35	13.49	19.48	9.08	63.89	74.3	22.7	83.06	24.4	41.74	23.51	12.3	17.13	13.92	31.77	38.67	12.48	22.32	17.15	15.75	26.17	38.25	66.04	32.11	34.4	9.28
2022-08-17	12.5	17.51	23.73	13.17	14.19	78.57	29.33	48.93	23.78	50.82	41.21	22.59	34.58	17.4	49.73	26.04	69.28	23.83	27.87	82.46	53.65	41.2	37.53	26.07	13.45	19.48	9.08	63.6	73.78	23.39	82.26	24.4	41.27	23.27	11.9	17.26	14.13	33.98	38.6	12.36	22.09	16.67	15.52	26.72	37.1	65.65	32.48	34.8	9.17
2022-08-18	12.3	17.65	23.73	12.97	14.19	77.31	29.04	49.23	25.39	50.55	40.91	22.14	35.35	16.9	49.36	25.73	69.85	24.26	28.04	83.34	52.45	40.8	37.69	26.03	13.27	19.42	8.96	63.6	73.69	23.84	83.21	24.0	41.19	23.09	11.65	18.09	14.16	33.85	38.31	12.2	21.95	16.63	15.24	26.47	36.3	65.55	32.48	34.7	9.05
2022-08-19	12.1	17.44	23.68	12.77	14.1	77.12	28.86	48.25	25.03	49.92	40.87	22.5	34.73	16.8	52.24	25.28	69.95	23.66	27.7	82.54	52.82	40.7	37.29	26.35	13.42	19.29	8.96	62.59	74.3	24.02	84.6	23.9	40.8	22.94	11.65	18.0	13.87	34.56	37.96	11.88	21.59	16.08	15.01	26.47	35.95	65.65	31.98	34.3	8.99
2022-08-22	12.1	17.3	23.91	12.32	13.81	82.52	28.2	48.93	24.54	51.0	40.79	22.23	34.32	16.75	52.24	25.06	70.04	23.96	26.92	81.57	54.17	38.15	36.42	25.44	12.92	19.42	8.91	62.52	76.37	23.77	84.09	23.75	40.33	22.42	12.4	17.71	13.44	34.95	38.1	11.41	21.23	16.4	14.87	27.35	36.5	65.16	31.16	34.1	8.96
2022-08-23	12.4	17.4	24.51	12.77	14.73	85.8	28.97	49.31	25.31	50.82	41.08	22.46	34.12	16.5	53.57	25.06	69.95	24.43	27.22	80.95	54.17	40.0	36.78	25.98	13.53	19.55	8.95	62.67	76.8	24.34	85.63	24.55	41.11	22.71	12.35	18.22	13.58	35.54	38.82	12.16	21.5	16.95	15.34	27.1	36.95	65.16	31.16	34.5	9.14
2022-08-24	12.35	17.44	24.42	12.77	14.55	85.8	28.82	48.48	25.23	50.91	40.91	22.77	32.79	16.45	53.13	25.24	72.03	24.43	28.69	83.87	54.92	39.6	38.01	25.75	13.31	19.48	8.95	62.81	76.19	24.75	85.84	25.55	40.88	22.9	12.65	18.06	13.68	35.08	39.75	12.0	21.36	16.83	15.2	26.97	37.25	65.16	31.2	34.4	9.11
2022-08-25	12.35	17.54	24.78	12.89	14.73	87.34	28.82	47.8	25.23	51.0	43.47	22.59	31.71	16.35	53.05	25.68	71.74	24.05	30.68	86.96	54.62	40.0	40.63	25.57	13.6	19.42	8.91	62.88	76.88	25.16	85.26	25.5	41.35	24.13	12.6	18.12	13.97	35.02	39.96	12.04	21.68	17.26	15.34	26.34	37.8	65.16	31.57	34.4	9.22
2022-08-26	12.2	17.4	24.05	12.72	14.36	87.24	28.89	48.4	24.42	51.0	43.04	21.96	30.74	16.3	51.87	25.46	70.99	24.35	30.68	85.28	54.4	40.1	40.95	25.44	13.78	20.26	9.0	63.54	76.8	24.31	84.31	25.0	40.8	24.08	12.75	17.58	13.89	34.56	39.32	11.77	21.36	16.83	15.15	26.93	37.0	65.07	31.69	33.95	9.14
2022-08-29	11.9	17.23	23.86	12.44	13.82	85.8	28.6	47.95	23.13	51.27	41.77	21.24	31.2	15.6	51.58	24.97	69.0	24.26	32.8	85.99	53.27	39.8	43.74	24.71	13.78	20.1	8.74	63.03	76.45	24.34	85.99	24.5	40.09	23.65	13.05	17.13	13.71	35.54	38.6	11.77	20.91	16.32	14.87	26.3	35.6	64.87	31.08	33.8	8.96
2022-08-30	11.9	17.23	23.82	12.32	13.91	87.63	29.19	48.93	22.89	51.36	42.7	20.61	31.51	15.75	51.35	25.42	68.06	24.78	32.67	88.46	53.27	38.0	43.5	23.62	14.1	19.81	8.72	62.96	76.8	24.66	87.02	24.3	39.38	25.27	12.95	16.69	13.89	35.54	38.46	11.73	20.95	16.16	14.83	26.3	34.65	64.87	31.16	33.85	9.11
2022-08-31	11.95	17.3	25.06	12.77	14.09	88.69	29.33	48.93	23.53	52.34	42.87	21.51	30.22	15.85	53.42	25.28	69.28	24.65	32.46	87.93	53.8	38.0	43.34	24.07	14.75	19.71	8.65	63.1	78.52	24.47	85.7	24.25	39.86	24.98	12.95	16.69	14.1	35.41	39.03	11.85	20.91	16.4	14.83	26.51	34.7	65.16	30.58	33.9	9.14
2022-09-05	11.85	17.19	24.83	12.93	14.14	87.24	28.97	49.31	23.7	53.32	42.58	21.46	30.99	15.9	52.68	25.01	69.66	23.74	33.19	89.53	54.25	37.7	43.74	23.53	15.46	19.68	8.74	62.81	79.21	24.63	85.19	24.35	40.09	24.84	12.95	16.91	13.95	36.38	38.67	12.0	21.73	17.54	15.06	25.75	34.35	65.16	30.41	34.2	9.11
2022-09-06	11.9	17.3	24.37	13.13	14.59	85.7	29.37	48.93	23.61	52.88	42.28	21.42	33.14	15.85	52.68	25.28	70.13	23.01	31.68	88.91	55.52	38.5	42.15	24.07	16.29	19.68	8.69	62.52	78.35	24.18	85.26	25.0	39.86	24.55	12.45	16.81	14.1	36.32	38.67	12.16	21.41	17.42	14.87	25.92	33.9	65.16	29.92	34.4	9.2
2022-09-07	11.4	17.05	22.67	12.6	14.5	84.74	27.72	46.67	22.04	50.64	41.3	19.93	32.33	15.1	49.58	24.48	67.96	21.77	30.98	83.34	52.6	36.5	40.71	22.39	15.75	19.71	8.55	61.21	73.35	23.08	81.97	23.8	38.17	24.46	12.35	15.73	13.79	33.78	36.74	11.73	20.91	16.95	14.36	25.92	31.55	65.16	29.17	34.75	8.99
2022-09-08	11.35	16.84	22.99	12.32	14.23	84.83	26.91	46.07	21.76	50.1	41.17	19.38	32.53	15.0	49.51	24.03	67.68	21.77	31.94	85.55	53.87	35.0	41.35	22.17	15.75	19.9	8.3	61.43	74.38	21.84	81.82	22.6	37.66	23.7	11.9	15.82	13.47	31.45	36.02	11.41	21.0	16.4	14.27	26.04	30.0	65.16	29.34	35.0	8.5
2022-09-09	11.3	16.84	23.5	12.97	14.36	86.57	27.13	46.6	22.45	50.64	42.02	20.47	32.99	15.0	50.32	24.03	68.06	22.37	33.15	87.05	55.15	37.0	42.7	22.89	15.64	19.87	8.19	61.43	76.11	22.19	83.43	23.45	38.84	24.03	12.4	16.24	13.63	33.07	37.6	11.65	21.64	16.95	14.41	26.09	31.6	65.16	29.34	34.95	8.5
2022-09-12	11.2	16.66	23.08	13.33	14.36	86.86	27.06	46.37	22.33	50.64	42.96	19.93	35.25	14.95	51.21	24.21	68.43	22.32	32.63	89.53	58.3	36.0	41.75	22.39	15.61	19.77	8.74	61.65	79.3	22.32	83.21	22.95	38.56	23.7	12.8	16.05	13.55	32.16	37.6	11.57	21.64	16.95	14.41	26.51	31.25	65.07	29.59	35.2	8.56
2022-09-13	11.2	16.7	23.17	14.15	14.41	87.73	26.99	47.05	22.16	50.55	43.04	19.97	35.89	14.8	50.84	24.61	68.43	23.66	32.8	90.41	57.77	35.6	41.83	22.39	15.57	20.07	9.35	61.65	78.7	22.25	83.58	23.1	38.48	23.75	12.85	16.43	13.68	32.26	37.6	11.73	21.55	16.56	14.31	26.76	30.6	64.77	29.59	35.1	8.62
2022-09-14	11.25	16.49	23.13	14.31	14.86	88.21	26.77	46.82	22.57	50.46	42.62	20.38	35.68	14.6	52.46	24.16	69.0	23.83	32.33	89.7	58.37	35.6	41.19	23.62	15.82	21.46	9.43	61.21	79.13	23.04	82.33	22.95	38.99	23.7	13.7	17.39	13.31	32.55	37.24	11.77	21.55	17.12	14.22	26.55	30.3	64.19	29.5	34.95	8.62
2022-09-15	11.25	16.52	23.45	14.07	15.05	94.38	26.22	47.35	22.57	50.64	44.32	20.92	37.37	14.7	53.27	24.07	69.38	23.31	32.72	88.46	58.22	35.45	41.91	23.35	15.79	22.92	9.43	60.99	78.52	22.7	81.82	23.0	38.99	24.18	13.6	17.2	13.29	32.48	36.95	11.77	21.45	17.12	14.31	26.34	30.7	63.61	29.34	35.0	8.56
2022-09-16	11.0	16.24	22.39	13.74	14.36	94.47	26.03	46.9	21.76	50.1	43.39	20.06	37.23	14.75	51.94	23.45	68.53	22.63	32.02	86.17	56.57	33.7	41.43	22.35	15.18	22.14	9.13	60.12	76.19	21.78	81.23	22.1	38.44	23.32	13.6	16.81	13.21	30.6	35.16	11.85	20.91	16.27	14.22	26.76	30.0	63.12	28.02	35.2	8.21
2022-09-19	10.6	16.03	20.83	13.82	13.36	93.8	25.08	45.99	20.27	47.51	42.19	18.66	36.31	14.75	50.17	22.82	65.22	22.2	29.82	83.07	52.67	33.0	38.57	21.89	14.96	22.66	9.04	60.55	72.48	20.26	79.04	20.6	36.87	21.71	13.85	15.89	12.94	28.49	32.73	12.44	20.59	15.14	13.94	25.71	27.9	62.73	27.81	35.0	7.89
2022-09-20	10.8	16.07	21.06	14.07	13.27	93.03	25.78	45.99	20.96	48.67	42.96	19.16	36.66	14.9	50.02	23.27	66.35	22.8	31.16	85.11	54.4	33.05	39.92	22.67	14.96	22.92	9.57	60.77	74.64	20.74	79.84	21.0	37.66	22.28	13.85	16.27	13.1	28.49	32.94	12.4	20.91	15.33	14.17	26.55	29.0	63.22	27.6	35.4	8.15
2022-09-21	10.7	15.86	20.09	13.5	13.18	92.84	25.48	46.07	20.71	49.3	42.87	19.43	35.89	14.9	49.88	22.86	67.11	22.45	31.11	83.96	54.25	32.9	39.24	22.62	14.96	22.4	9.22	59.97	73.17	20.61	79.77	20.75	37.62	22.04	13.65	16.53	13.05	28.29	32.23	12.99	20.82	15.23	14.22	26.34	29.1	62.54	25.99	35.45	8.1
2022-09-22	10.9	16.0	20.92	14.03	13.5	92.64	25.78	45.39	22.12	49.39	42.79	19.97	35.89	15.0	50.25	22.73	66.73	22.67	32.02	84.84	55.37	33.15	39.92	23.44	14.96	22.76	9.09	60.41	74.81	21.18	81.23	21.2	38.44	22.37	13.85	17.39	13.05	28.59	31.83	13.19	20.91	15.47	14.5	26.13	29.7	61.95	25.99	35.6	8.13
2022-09-23	10.7	15.86	20.55	13.58	13.32	91.29	25.48	45.09	23.53	52.25	43.73	19.61	35.68	14.9	51.13	22.37	66.83	22.88	31.37	82.63	54.47	32.15	39.36	22.53	14.78	22.53	9.17	60.04	73.69	20.86	82.33	21.0	38.21	22.14	13.9	16.94	12.84	27.55	32.51	12.84	20.64	15.33	14.4	26.09	29.6	62.05	25.87	35.7	7.98
2022-09-26	10.35	15.58	19.4	12.64	12.55	90.43	24.49	44.04	22.97	51.8	42.24	18.35	33.49	14.65	49.51	21.03	64.56	21.29	30.38	76.89	51.02	31.9	36.98	20.99	13.78	22.79	8.63	59.39	68.6	19.41	83.14	19.55	37.19	21.81	13.7	16.49	12.39	25.63	30.26	13.07	20.36	14.38	13.82	25.92	27.85	61.76	24.46	35.5	7.61
2022-09-27	10.3	15.72	19.45	12.32	12.5	89.65	24.71	44.41	23.37	51.36	42.28	17.62	34.12	14.85	49.8	20.99	63.33	19.87	30.16	73.09	49.15	30.9	37.29	19.53	12.84	23.05	8.74	58.66	67.91	19.47	81.6	19.5	37.19	21.57	13.45	16.56	12.74	24.69	29.94	12.88	20.36	14.29	14.36	25.92	27.5	61.76	24.3	35.5	7.75
2022-09-28	10.3	15.44	18.94	12.28	11.68	87.73	24.57	43.28	23.45	50.1	42.28	17.98	32.71	14.8	46.33	20.85	58.98	18.5	29.99	68.93	46.74	30.8	37.61	19.53	11.95	22.73	8.56	56.84	63.16	19.47	76.11	18.8	36.48	21.05	12.55	16.75	12.64	26.41	29.94	12.0	19.82	14.19	13.82	26.85	28.0	61.47	24.3	35.45	7.52
2022-09-29	10.05	15.44	17.63	11.63	11.0	81.65	24.57	43.28	23.86	47.87	41.85	17.71	31.44	14.8	43.15	20.22	58.79	17.68	27.91	64.16	47.57	30.0	35.82	18.17	11.12	23.86	8.6	56.11	61.27	18.78	76.84	18.2	37.15	19.81	12.4	15.69	12.64	24.59	28.65	11.17	19.68	14.0	13.63	26.13	27.55	61.18	23.93	35.6	7.46
2022-09-30	9.89	15.58	18.02	12.03	11.18	87.34	24.86	43.36	24.18	47.87	41.77	17.49	32.29	14.5	42.63	20.76	56.71	18.37	29.17	68.58	48.32	29.7	37.25	18.44	10.37	22.21	8.53	58.66	63.25	20.04	80.5	19.0	37.66	19.81	13.25	15.66	12.64	26.28	29.15	10.78	19.27	14.0	13.34	26.13	29.0	60.79	23.18	35.65	7.46
2022-10-03	9.2	15.16	16.78	11.87	10.41	86.76	23.14	41.48	22.49	44.56	38.91	16.27	30.03	14.0	39.68	19.33	52.74	17.12	27.13	65.22	44.94	27.65	34.67	17.17	9.65	21.62	8.34	56.11	58.85	18.65	78.31	17.7	37.23	18.44	12.35	14.58	12.15	25.08	27.14	10.02	17.95	13.06	12.42	26.13	27.0	60.59	21.57	35.5	6.97
2022-10-04	9.0	14.73	16.09	11.63	10.0	85.12	22.73	41.4	20.91	43.12	39.98	15.54	30.63	13.25	36.94	18.57	53.22	17.21	25.53	65.49	42.84	26.95	33.0	16.03	10.12	21.1	8.34	56.47	57.81	18.65	77.57	16.8	38.13	17.3	11.8	13.62	12.22	25.96	25.57	9.63	17.14	12.35	11.6	26.13	26.0	60.59	21.61	35.8	6.77
2022-10-05	9.24	14.59	16.85	12.07	10.36	86.96	23.32	42.23	21.68	45.27	40.06	16.63	31.37	14.1	38.94	19.69	55.39	18.02	26.92	67.87	45.77	28.5	34.47	17.12	10.73	22.57	8.49	57.13	61.27	19.73	78.31	17.6	39.19	18.11	12.4	14.26	12.22	27.74	27.0	10.14	17.45	12.82	11.99	26.13	27.0	63.22	22.73	36.25	6.94
2022-10-06	8.8	14.03	15.68	11.55	9.68	85.8	22.73	42.61	20.19	43.75	37.5	16.67	30.07	13.9	37.61	19.15	54.26	16.78	26.05	63.28	43.97	27.3	33.95	15.94	10.08	23.99	8.3	55.74	57.81	18.52	78.23	16.4	38.44	16.88	11.55	13.27	11.98	26.61	25.14	9.47	16.36	11.97	11.17	25.71	25.15	62.54	21.69	36.1	6.48
2022-10-07	8.2	13.09	14.6	10.77	9.01	82.11	21.41	42.15	18.78	43.12	34.9	16.27	27.99	13.5	34.99	17.85	51.61	15.61	24.23	59.48	42.32	26.65	32.6	14.85	9.4	24.16	7.73	53.92	54.79	17.23	74.65	15.3	38.16	15.74	10.75	12.34	11.52	27.61	23.38	8.83	16.0	11.16	10.39	25.71	23.4	62.05	20.66	35.65	6.04
2022-10-10	8.27	13.12	15.36	10.73	9.32	85.02	22.0	42.83	19.19	44.74	35.46	16.4	29.26	12.95	34.51	18.52	53.97	16.17	25.92	63.63	45.24	26.5	34.87	15.03	9.47	24.16	7.73	53.92	58.59	18.43	77.57	14.8	39.01	16.02	11.1	12.82	11.16	27.29	24.46	9.11	16.68	11.92	10.73	25.5	23.35	61.27	21.41	35.7	5.87
2022-10-11	7.7	12.28	14.3	10.0	8.67	79.97	20.9	41.03	17.87	42.05	34.95	15.27	27.21	12.95	32.11	17.72	53.88	15.06	25.53	61.69	45.24	24.65	34.59	13.99	8.83	24.03	7.2	51.74	56.52	17.17	77.65	13.8	37.92	14.93	10.35	11.92	10.7	25.4	22.77	8.48	15.91	12.06	10.1	25.45	21.75	60.79	20.17	35.7	5.46
2022-10-12	8.05	13.12	14.62	10.41	8.81	82.59	22.33	42.53	17.87	43.44	35.37	15.59	28.62	13.1	32.7	18.93	57.37	14.84	27.31	65.4	48.02	24.7	36.98	14.63	8.72	24.03	7.21	52.76	60.4	18.27	78.31	14.0	38.6	15.53	9.63	12.34	11.09	23.65	24.35	8.4	17.0	12.87	10.54	25.29	23.25	59.81	21.57	36.3	5.84
2022-10-13	8.05	14.0	14.9	10.41	8.84	82.59	23.8	43.81	18.07	44.06	36.23	15.27	29.54	13.05	34.17	20.05	56.52	15.23	27.31	66.72	48.25	25.3	37.06	14.85	8.75	24.55	7.18	53.19	62.91	18.68	79.04	14.05	38.93	15.57	9.9	12.53	11.09	22.22	25.07	8.68	17.73	13.1	10.54	24.65	22.8	60.11	21.9	37.5	5.9
2022-10-14	8.28	14.63	15.73	10.64	9.05	82.59	24.2	44.64	18.74	45.36	36.23	15.72	28.48	13.45	34.36	20.31	56.52	15.87	27.91	70.52	51.62	25.55	37.77	14.99	8.61	23.96	7.43	53.92	67.31	18.97	80.36	15.0	38.36	16.01	10.05	12.95	11.23	23.75	25.39	8.68	17.68	13.39	10.73	24.23	22.65	61.37	21.9	38.05	6.25
2022-10-17	8.16	14.7	16.3	10.64	8.92	81.62	23.98	44.34	18.82	45.36	36.4	15.45	28.2	13.5	34.88	20.18	56.71	16.43	28.69	73.44	51.62	24.5	38.96	14.35	8.52	24.03	7.38	53.78	68.86	19.41	81.6	15.15	38.44	16.16	9.46	13.36	10.9	23.81	25.78	8.83	17.5	13.29	10.73	24.06	22.6	60.3	21.16	37.4	6.36
2022-10-18	8.33	15.02	16.23	10.86	9.27	83.57	24.05	45.54	18.86	45.54	37.42	16.49	28.41	13.45	35.25	20.58	56.71	16.09	28.04	72.03	49.9	26.2	38.29	15.26	8.6	24.03	7.51	54.58	67.31	19.22	81.23	15.0	38.36	16.35	9.78	13.17	11.09	24.1	25.46	8.79	17.14	13.15	10.88	24.11	23.3	60.11	21.74	36.8	6.36
2022-10-19	8.3	14.8	16.14	10.55	9.08	82.59	24.2	45.24	18.9	45.81	39.0	16.36	28.84	13.5	34.4	20.76	57.37	16.35	28.13	72.03	50.5	26.1	38.17	15.13	8.48	24.06	7.36	55.02	69.72	19.03	79.84	14.6	38.93	16.11	9.54	13.14	11.03	23.39	25.46	9.17	16.73	12.58	10.88	24.23	23.05	59.81	21.36	37.0	6.3
2022-10-20	8.15	14.98	15.68	10.45	8.82	82.59	24.31	45.84	17.99	45.63	38.7	15.91	28.84	13.45	34.4	20.81	56.71	15.74	27.65	69.38	49.67	25.3	37.37	14.54	7.97	24.03	7.28	56.69	68.0	18.84	81.16	14.15	39.13	15.77	9.05	12.79	11.09	22.41	24.13	9.04	16.45	12.68	10.78	24.23	23.05	59.81	21.07	37.1	6.22
2022-10-21	7.58	14.31	14.6	9.73	8.21	81.14	23.91	45.01	16.75	42.99	37.08	14.82	28.41	12.85	31.99	19.37	52.74	14.67	25.83	64.6	46.22	23.55	34.91	13.54	7.42	23.9	6.99	53.85	63.25	17.54	78.45	13.2	37.0	14.7	8.5	11.89	10.9	20.86	22.45	8.42	15.36	11.83	10.05	24.23	21.45	60.2	19.71	36.6	5.81
2022-10-24	7.05	13.68	13.59	9.05	7.64	79.68	22.26	45.01	15.59	42.86	35.54	13.83	26.79	12.0	29.78	18.79	49.06	13.68	25.88	64.51	42.99	21.95	33.4	12.63	6.91	23.7	6.97	51.81	64.29	16.34	78.45	12.3	34.42	13.68	8.83	11.06	10.53	19.43	20.91	7.84	14.91	11.02	9.38	24.02	19.95	60.01	18.35	36.75	5.41
2022-10-25	7.35	14.31	12.87	8.52	7.15	79.68	22.95	45.47	14.92	44.74	36.65	13.83	27.5	12.0	29.93	20.09	49.06	13.42	27.65	66.28	45.39	20.45	35.7	11.76	6.47	25.33	6.56	53.34	66.44	15.93	78.45	11.75	34.26	12.95	9.03	11.48	10.56	18.09	19.59	7.84	15.55	11.78	9.2	23.6	18.6	60.3	17.36	37.0	5.78
2022-10-26	7.37	14.49	13.01	8.06	6.65	79.58	23.25	46.81	13.89	45.81	36.91	13.56	27.78	12.0	29.78	20.05	48.68	12.56	27.48	67.43	45.62	19.05	35.39	10.95	6.02	25.91	6.9	53.78	65.15	14.83	79.04	11.75	34.58	13.14	8.7	11.28	10.53	16.96	18.23	7.75	15.36	11.64	9.15	23.6	17.3	60.69	17.93	37.1	5.99
2022-10-27	7.8	15.47	13.91	8.63	7.11	79.39	24.86	50.07	14.84	47.42	38.23	14.28	28.03	12.4	31.85	21.43	50.66	13.42	28.52	69.82	48.02	19.8	36.58	11.67	6.08	27.27	7.05	55.23	69.64	15.84	80.5	12.55	36.92	14.02	9.3	12.05	10.96	18.13	19.48	8.29	15.82	12.44	9.53	23.35	17.5	59.91	19.01	37.3	6.39
2022-10-28	7.77	15.65	13.7	8.75	7.24	79.49	24.79	49.27	15.09	46.97	38.19	14.1	27.92	12.5	32.51	21.52	51.61	13.33	27.74	68.4	46.52	19.0	35.39	12.26	6.28	25.59	7.03	54.65	70.76	15.33	79.77	12.8	37.32	14.11	9.1	12.27	10.9	18.32	20.84	8.24	15.27	11.59	9.76	23.35	17.8	60.01	19.01	37.3	6.54
2022-10-31	7.7	15.72	13.75	9.05	7.23	79.49	25.34	48.4	14.92	46.97	38.78	13.74	27.67	12.55	31.11	22.01	52.27	12.69	28.56	67.96	45.77	17.7	34.43	12.72	6.24	24.03	7.0	55.09	70.59	15.36	81.31	13.4	36.96	14.02	8.66	13.11	10.83	18.32	21.27	8.13	14.23	10.78	9.67	22.42	17.5	59.81	18.76	37.3	6.8
2022-11-01	7.76	15.75	13.75	9.05	7.36	78.81	24.97	51.73	15.59	47.42	38.02	14.28	27.14	12.3	30.96	21.88	51.7	13.55	27.96	66.02	44.27	18.9	34.71	13.08	6.27	23.38	6.91	55.02	69.64	15.33	80.5	13.4	37.2	14.11	8.76	13.3	10.96	19.59	20.98	8.09	13.64	11.02	9.81	22.34	17.45	59.81	18.84	37.3	6.94
[truncated: 542 more rows]
[truncated: 51 more columns]
